# Supplementary material for: Immunoglobulin A protease from Sutterella wadsworthensis modifies outcome of infection with Campylobacter jejuni and is associated with microbiome diversity
Source: Gut Microbes. 2026 Jan 6;18(1):2611543. doi: 10.1080/19490976.2025.2611543 (PMC12785231; doi:10.1080/19490976.2025.2611543)
Supplement: Supplementary tables IgAPro Rev.xlsx [file KGMI_A_2611543_SM3475.xlsx]

## Sheet: S1
Supplementary table 1: List of samples analyzed for the presence of Sutterella wadsworthensis IgA protease. Validation column includes outcome of read extraction and blast against the NCBI database for samples with weak evidence.
Full name	Accession	Read	Blast result	Similarity (%)	Country	Region	Validation
ERR1018239_R2	ERR1018239	R2	Y	100	China	Asia	Positive
ERR1018240_R2	ERR1018240	R2	Y	100	China	Asia	NA
ERR1018242_R2	ERR1018242	R2	N	NA	China	Asia	NA
ERR1018243_R2	ERR1018243	R2	N	NA	China	Asia	NA
ERR1018244_R2	ERR1018244	R2	N	NA	China	Asia	NA
ERR1018245_R2	ERR1018245	R2	N	NA	China	Asia	NA
ERR1018246_R2	ERR1018246	R2	Y	100	China	Asia	NA
ERR1018247_R2	ERR1018247	R2	N	NA	China	Asia	NA
ERR1018248_R2	ERR1018248	R2	N	NA	China	Asia	NA
ERR1018249_R2	ERR1018249	R2	N	NA	China	Asia	NA
ERR1018250_R2	ERR1018250	R2	N	NA	China	Asia	NA
ERR1018251_R2	ERR1018251	R2	N	NA	China	Asia	NA
ERR1018252_R2	ERR1018252	R2	N	NA	China	Asia	NA
ERR1018253_R2	ERR1018253	R2	N	NA	China	Asia	NA
ERR1018254_R2	ERR1018254	R2	N	NA	China	Asia	NA
ERR1018255_R2	ERR1018255	R2	N	NA	China	Asia	NA
ERR1018256_R2	ERR1018256	R2	N	NA	China	Asia	NA
ERR1018257_R2	ERR1018257	R2	N	NA	China	Asia	NA
ERR1018258_R2	ERR1018258	R2	N	NA	China	Asia	NA
ERR1018259_R2	ERR1018259	R2	N	NA	China	Asia	NA
ERR1018260_R2	ERR1018260	R2	N	NA	China	Asia	NA
ERR1018261_R2	ERR1018261	R2	N	NA	China	Asia	NA
ERR1018262_R2	ERR1018262	R2	N	NA	China	Asia	NA
ERR1018263_R2	ERR1018263	R2	N	NA	China	Asia	NA
ERR1018264_R2	ERR1018264	R2	N	NA	China	Asia	NA
ERR1018265_R2	ERR1018265	R2	N	NA	China	Asia	NA
ERR1018266_R2	ERR1018266	R2	N	NA	China	Asia	NA
ERR1018267_R2	ERR1018267	R2	N	NA	China	Asia	NA
ERR1018268_R2	ERR1018268	R2	N	NA	China	Asia	NA
ERR1018269_R2	ERR1018269	R2	N	NA	China	Asia	NA
ERR1018270_R2	ERR1018270	R2	N	NA	China	Asia	NA
ERR1018271_R2	ERR1018271	R2	N	NA	China	Asia	NA
ERR1018272_R2	ERR1018272	R2	N	NA	China	Asia	NA
ERR1018273_R2	ERR1018273	R2	N	NA	China	Asia	NA
ERR1018274_R2	ERR1018274	R2	N	NA	China	Asia	NA
ERR1018275_R2	ERR1018275	R2	N	NA	China	Asia	NA
ERR1018276_R2	ERR1018276	R2	N	NA	China	Asia	NA
ERR1018277_R2	ERR1018277	R2	N	NA	China	Asia	NA
ERR1018278_R2	ERR1018278	R2	N	NA	China	Asia	NA
ERR1018308_R2	ERR1018308	R2	N	NA	China	Asia	NA
ERR1018309_R2	ERR1018309	R2	N	NA	China	Asia	NA
ERR1620322_R2	ERR1620322	R2	N	NA	China	Asia	NA
ERR1620323_R2	ERR1620323	R2	N	NA	China	Asia	NA
ERR1620324_R2	ERR1620324	R2	N	NA	China	Asia	NA
ERR1620325_R2	ERR1620325	R2	N	NA	China	Asia	NA
ERR1620326_R2	ERR1620326	R2	N	NA	China	Asia	NA
ERR1620327_R2	ERR1620327	R2	N	NA	China	Asia	NA
ERR1620328_R2	ERR1620328	R2	N	NA	China	Asia	NA
ERR1620329_R2	ERR1620329	R2	N	NA	China	Asia	NA
ERR1620330_R2	ERR1620330	R2	N	NA	China	Asia	NA
ERR1620331_R2	ERR1620331	R2	N	NA	China	Asia	NA
ERR1620332_R2	ERR1620332	R2	N	NA	China	Asia	NA
ERR1620334_R2	ERR1620334	R2	N	NA	China	Asia	NA
ERR1620335_R2	ERR1620335	R2	N	NA	China	Asia	NA
ERR1620336_R2	ERR1620336	R2	N	NA	China	Asia	NA
ERR1620337_R2	ERR1620337	R2	N	NA	China	Asia	NA
ERR1620338_R2	ERR1620338	R2	N	NA	China	Asia	NA
ERR1620339_R2	ERR1620339	R2	N	NA	China	Asia	NA
ERR1620340_R2	ERR1620340	R2	N	NA	China	Asia	NA
ERR1620341_R2	ERR1620341	R2	N	NA	China	Asia	NA
ERR1620342_R2	ERR1620342	R2	N	NA	China	Asia	NA
ERR1620343_R2	ERR1620343	R2	N	NA	China	Asia	NA
ERR1620344_R2	ERR1620344	R2	N	NA	China	Asia	NA
ERR1620345_R2	ERR1620345	R2	N	NA	China	Asia	NA
ERR1620346_R2	ERR1620346	R2	N	NA	China	Asia	NA
ERR1620347_R2	ERR1620347	R2	N	NA	China	Asia	NA
ERR1620348_R2	ERR1620348	R2	N	NA	China	Asia	NA
ERR1620349_R2	ERR1620349	R2	N	NA	China	Asia	NA
ERR1620350_R2	ERR1620350	R2	N	NA	China	Asia	NA
ERR1620351_R2	ERR1620351	R2	N	NA	China	Asia	NA
ERR1620352_R2	ERR1620352	R2	N	NA	China	Asia	NA
ERR1620353_R2	ERR1620353	R2	N	NA	China	Asia	NA
ERR1620354_R2	ERR1620354	R2	N	NA	China	Asia	NA
ERR1620355_R2	ERR1620355	R2	N	NA	China	Asia	NA
ERR1620356_R2	ERR1620356	R2	N	NA	China	Asia	NA
ERR1620357_R2	ERR1620357	R2	N	NA	China	Asia	NA
ERR1620358_R2	ERR1620358	R2	N	NA	China	Asia	NA
ERR1620359_R2	ERR1620359	R2	N	NA	China	Asia	NA
ERR1620360_R2	ERR1620360	R2	N	NA	China	Asia	NA
ERR1620361_R2	ERR1620361	R2	N	NA	China	Asia	NA
ERR1620362_R2	ERR1620362	R2	N	NA	China	Asia	NA
ERR1620363_R2	ERR1620363	R2	N	NA	China	Asia	NA
ERR1620364_R2	ERR1620364	R2	N	NA	China	Asia	NA
ERR1620365_R2	ERR1620365	R2	N	NA	China	Asia	NA
ERR1620366_R2	ERR1620366	R2	N	NA	China	Asia	NA
ERR1620367_R2	ERR1620367	R2	N	NA	China	Asia	NA
ERR1620368_R2	ERR1620368	R2	N	NA	China	Asia	NA
ERR1620369_R2	ERR1620369	R2	N	NA	China	Asia	NA
ERR1620370_R2	ERR1620370	R2	N	NA	China	Asia	NA
ERR1620371_R2	ERR1620371	R2	N	NA	China	Asia	NA
ERR1620372_R2	ERR1620372	R2	N	NA	China	Asia	NA
ERR1620373_R2	ERR1620373	R2	N	NA	China	Asia	NA
ERR1620374_R2	ERR1620374	R2	N	NA	China	Asia	NA
ERR1620375_R2	ERR1620375	R2	N	NA	China	Asia	NA
ERR1620376_R2	ERR1620376	R2	N	NA	China	Asia	NA
ERR1620377_R2	ERR1620377	R2	N	NA	China	Asia	NA
ERR1995211_R2	ERR1995211	R2	N	NA	China	Asia	NA
ERR1995212_R2	ERR1995212	R2	N	NA	China	Asia	NA
ERR1995213_R2	ERR1995213	R2	N	NA	China	Asia	NA
ERR1995214_R2	ERR1995214	R2	N	NA	China	Asia	NA
ERR1995215_R2	ERR1995215	R2	N	NA	China	Asia	NA
ERR1995216_R2	ERR1995216	R2	N	NA	China	Asia	NA
ERR1995217_R2	ERR1995217	R2	N	NA	China	Asia	NA
ERR1995218_R2	ERR1995218	R2	N	NA	China	Asia	NA
ERR1995219_R2	ERR1995219	R2	N	NA	China	Asia	NA
ERR1995220_R2	ERR1995220	R2	N	NA	China	Asia	NA
ERR1995221_R2	ERR1995221	R2	N	NA	China	Asia	NA
ERR1995222_R2	ERR1995222	R2	N	NA	China	Asia	NA
ERR1995223_R2	ERR1995223	R2	N	NA	China	Asia	NA
ERR1995224_R2	ERR1995224	R2	N	NA	China	Asia	NA
ERR1995225_R2	ERR1995225	R2	N	NA	China	Asia	NA
ERR1995226_R2	ERR1995226	R2	N	NA	China	Asia	NA
ERR1995227_R2	ERR1995227	R2	N	NA	China	Asia	NA
ERR1995228_R2	ERR1995228	R2	N	NA	China	Asia	NA
ERR1995229_R2	ERR1995229	R2	N	NA	China	Asia	NA
ERR1995230_R2	ERR1995230	R2	N	NA	China	Asia	NA
ERR1995231_R2	ERR1995231	R2	N	NA	China	Asia	NA
ERR1995232_R2	ERR1995232	R2	N	NA	China	Asia	NA
ERR1995233_R2	ERR1995233	R2	N	NA	China	Asia	NA
ERR1995234_R2	ERR1995234	R2	N	NA	China	Asia	NA
ERR1995235_R2	ERR1995235	R2	N	NA	China	Asia	NA
ERR1995236_R2	ERR1995236	R2	N	NA	China	Asia	NA
ERR1995237_R2	ERR1995237	R2	N	NA	China	Asia	NA
ERR1995238_R2	ERR1995238	R2	N	NA	China	Asia	NA
ERR1995239_R2	ERR1995239	R2	N	NA	China	Asia	NA
ERR1995240_R2	ERR1995240	R2	N	NA	China	Asia	NA
ERR1995241_R2	ERR1995241	R2	N	NA	China	Asia	NA
ERR1995242_R2	ERR1995242	R2	N	NA	China	Asia	NA
ERR1995243_R2	ERR1995243	R2	N	NA	China	Asia	NA
ERR1995244_R2	ERR1995244	R2	N	NA	China	Asia	NA
ERR1995245_R2	ERR1995245	R2	N	NA	China	Asia	NA
ERR1995246_R2	ERR1995246	R2	N	NA	China	Asia	NA
ERR1995247_R2	ERR1995247	R2	N	NA	China	Asia	NA
ERR1995248_R2	ERR1995248	R2	N	NA	China	Asia	NA
ERR1995249_R2	ERR1995249	R2	N	NA	China	Asia	NA
ERR1995250_R2	ERR1995250	R2	N	NA	China	Asia	NA
ERR1995251_R2	ERR1995251	R2	N	NA	China	Asia	NA
ERR1995252_R2	ERR1995252	R2	N	NA	China	Asia	NA
ERR1995253_R2	ERR1995253	R2	N	NA	China	Asia	NA
ERR1995254_R2	ERR1995254	R2	N	NA	China	Asia	NA
ERR1995255_R2	ERR1995255	R2	N	NA	China	Asia	NA
ERR1995256_R2	ERR1995256	R2	N	NA	China	Asia	NA
ERR1995257_R2	ERR1995257	R2	N	NA	China	Asia	NA
ERR1995258_R2	ERR1995258	R2	N	NA	China	Asia	NA
ERR1995259_R2	ERR1995259	R2	N	NA	China	Asia	NA
ERR1995260_R2	ERR1995260	R2	N	NA	NA	NA	NA
ERR1995261_R2	ERR1995261	R2	N	NA	China	Asia	NA
ERR1995262_R2	ERR1995262	R2	N	NA	China	Asia	NA
ERR1995263_R2	ERR1995263	R2	N	NA	China	Asia	NA
ERR1995264_R2	ERR1995264	R2	N	NA	China	Asia	NA
ERR1995265_R2	ERR1995265	R2	N	NA	China	Asia	NA
ERR1995266_R2	ERR1995266	R2	N	NA	China	Asia	NA
ERR1995267_R2	ERR1995267	R2	N	NA	China	Asia	NA
ERR2013557_R2	ERR2013557	R2	N	NA	China	Asia	NA
ERR2013558_R2	ERR2013558	R2	N	NA	China	Asia	NA
ERR2013559_R2	ERR2013559	R2	N	NA	China	Asia	NA
ERR2013560_R2	ERR2013560	R2	N	NA	China	Asia	NA
ERR2013561_R2	ERR2013561	R2	N	NA	China	Asia	NA
ERR2013564_R2	ERR2013564	R2	N	NA	China	Asia	NA
ERR2013565_R2	ERR2013565	R2	N	NA	China	Asia	NA
ERR2013566_R2	ERR2013566	R2	N	NA	China	Asia	NA
ERR2013568_R2	ERR2013568	R2	N	NA	China	Asia	NA
ERR2013569_R2	ERR2013569	R2	N	NA	China	Asia	NA
ERR2013570_R2	ERR2013570	R2	N	NA	China	Asia	NA
ERR2013577_R2	ERR2013577	R2	N	NA	China	Asia	NA
ERR2013582_R2	ERR2013582	R2	N	NA	China	Asia	NA
ERR2013583_R2	ERR2013583	R2	N	NA	China	Asia	NA
ERR2013584_R2	ERR2013584	R2	N	NA	China	Asia	NA
ERR2013585_R2	ERR2013585	R2	N	NA	China	Asia	NA
ERR2013593_R2	ERR2013593	R2	N	NA	China	Asia	NA
ERR2013594_R2	ERR2013594	R2	N	NA	China	Asia	NA
ERR2013599_R2	ERR2013599	R2	N	NA	China	Asia	NA
ERR2013607_R2	ERR2013607	R2	N	NA	China	Asia	NA
ERR2013610_R2	ERR2013610	R2	N	NA	China	Asia	NA
ERR2013611_R2	ERR2013611	R2	N	NA	China	Asia	NA
ERR2013616_R2	ERR2013616	R2	N	NA	China	Asia	NA
ERR2013617_R2	ERR2013617	R2	N	NA	China	Asia	NA
ERR2013621_R2	ERR2013621	R2	N	NA	China	Asia	NA
ERR2013622_R2	ERR2013622	R2	N	NA	China	Asia	NA
ERR2013623_R2	ERR2013623	R2	N	NA	China	Asia	NA
ERR2013628_R2	ERR2013628	R2	N	NA	China	Asia	NA
ERR2013630_R2	ERR2013630	R2	N	NA	China	Asia	NA
ERR2013639_R2	ERR2013639	R2	N	NA	China	Asia	NA
ERR2013640_R2	ERR2013640	R2	N	NA	China	Asia	NA
ERR2013644_R2	ERR2013644	R2	N	NA	China	Asia	NA
ERR2013647_R2	ERR2013647	R2	N	NA	China	Asia	NA
ERR2013651_R2	ERR2013651	R2	N	NA	China	Asia	NA
ERR2013652_R2	ERR2013652	R2	N	NA	China	Asia	NA
ERR2013653_R2	ERR2013653	R2	N	NA	China	Asia	NA
ERR2017461_R2	ERR2017461	R2	N	NA	China	Asia	NA
ERR2017462_R2	ERR2017462	R2	N	NA	China	Asia	NA
ERR2017463_R2	ERR2017463	R2	N	NA	China	Asia	NA
ERR2017464_R2	ERR2017464	R2	N	NA	China	Asia	NA
ERR2017465_R2	ERR2017465	R2	N	NA	China	Asia	NA
ERR2017466_R2	ERR2017466	R2	N	NA	China	Asia	NA
ERR2017467_R2	ERR2017467	R2	N	NA	China	Asia	NA
ERR2017468_R2	ERR2017468	R2	N	NA	China	Asia	NA
ERR2017469_R2	ERR2017469	R2	N	NA	China	Asia	NA
ERR2017470_R2	ERR2017470	R2	N	NA	China	Asia	NA
ERR2017471_R2	ERR2017471	R2	N	NA	China	Asia	NA
ERR2017472_R2	ERR2017472	R2	N	NA	China	Asia	NA
ERR2017473_R2	ERR2017473	R2	N	NA	China	Asia	NA
ERR2017474_R2	ERR2017474	R2	N	NA	China	Asia	NA
ERR2017475_R2	ERR2017475	R2	N	NA	China	Asia	NA
ERR2017476_R2	ERR2017476	R2	N	NA	China	Asia	NA
ERR2017477_R2	ERR2017477	R2	N	NA	China	Asia	NA
ERR2017478_R2	ERR2017478	R2	N	NA	China	Asia	NA
ERR2017479_R2	ERR2017479	R2	N	NA	China	Asia	NA
ERR2017481_R2	ERR2017481	R2	N	NA	China	Asia	NA
ERR2017482_R2	ERR2017482	R2	N	NA	China	Asia	NA
ERR2017483_R2	ERR2017483	R2	N	NA	China	Asia	NA
ERR2017484_R2	ERR2017484	R2	N	NA	China	Asia	NA
ERR2017485_R2	ERR2017485	R2	N	NA	China	Asia	NA
ERR2017486_R2	ERR2017486	R2	N	NA	China	Asia	NA
ERR2017487_R2	ERR2017487	R2	N	NA	China	Asia	NA
ERR2017489_R2	ERR2017489	R2	N	NA	China	Asia	NA
ERR2017490_R2	ERR2017490	R2	N	NA	China	Asia	NA
ERR2017491_R2	ERR2017491	R2	N	NA	China	Asia	NA
ERR2017494_R2	ERR2017494	R2	N	NA	China	Asia	NA
ERR2017495_R2	ERR2017495	R2	N	NA	China	Asia	NA
ERR2017499_R2	ERR2017499	R2	N	NA	China	Asia	NA
ERR2017500_R2	ERR2017500	R2	N	NA	China	Asia	NA
ERR2017503_R2	ERR2017503	R2	N	NA	China	Asia	NA
ERR2017504_R2	ERR2017504	R2	N	NA	China	Asia	NA
ERR2017506_R2	ERR2017506	R2	N	NA	China	Asia	NA
ERR2017507_R2	ERR2017507	R2	N	NA	China	Asia	NA
ERR2017508_R2	ERR2017508	R2	N	NA	China	Asia	NA
ERR2017510_R2	ERR2017510	R2	N	NA	China	Asia	NA
ERR2017512_R2	ERR2017512	R2	N	NA	China	Asia	NA
ERR2017513_R2	ERR2017513	R2	N	NA	China	Asia	NA
ERR2017514_R2	ERR2017514	R2	N	NA	China	Asia	NA
ERR2017515_R2	ERR2017515	R2	N	NA	China	Asia	NA
ERR2017517_R2	ERR2017517	R2	N	NA	China	Asia	NA
ERR2017518_R2	ERR2017518	R2	N	NA	China	Asia	NA
ERR2017519_R2	ERR2017519	R2	N	NA	China	Asia	NA
ERR2017520_R2	ERR2017520	R2	N	NA	China	Asia	NA
ERR2017521_R2	ERR2017521	R2	N	NA	China	Asia	NA
ERR2017522_R2	ERR2017522	R2	N	NA	China	Asia	NA
ERR2017523_R2	ERR2017523	R2	N	NA	China	Asia	NA
ERR2017524_R2	ERR2017524	R2	N	NA	China	Asia	NA
ERR2017525_R2	ERR2017525	R2	N	NA	China	Asia	NA
ERR2017526_R2	ERR2017526	R2	N	NA	China	Asia	NA
ERR2017527_R2	ERR2017527	R2	N	NA	China	Asia	NA
ERR2017528_R2	ERR2017528	R2	N	NA	China	Asia	NA
ERR2017529_R2	ERR2017529	R2	N	NA	China	Asia	NA
ERR2017530_R2	ERR2017530	R2	N	NA	China	Asia	NA
ERR2017531_R2	ERR2017531	R2	N	NA	China	Asia	NA
ERR2017532_R2	ERR2017532	R2	N	NA	China	Asia	NA
ERR2017533_R2	ERR2017533	R2	N	NA	China	Asia	NA
ERR2017534_R2	ERR2017534	R2	N	NA	China	Asia	NA
ERR2017535_R2	ERR2017535	R2	N	NA	China	Asia	NA
ERR2017536_R2	ERR2017536	R2	N	NA	China	Asia	NA
ERR2017537_R2	ERR2017537	R2	N	NA	China	Asia	NA
ERR2017538_R2	ERR2017538	R2	N	NA	China	Asia	NA
ERR2017539_R2	ERR2017539	R2	N	NA	China	Asia	NA
ERR2017540_R2	ERR2017540	R2	N	NA	China	Asia	NA
ERR2017541_R2	ERR2017541	R2	N	NA	China	Asia	NA
ERR2017542_R2	ERR2017542	R2	N	NA	China	Asia	NA
ERR2017543_R2	ERR2017543	R2	N	NA	China	Asia	NA
ERR2017544_R2	ERR2017544	R2	N	NA	China	Asia	NA
ERR2017545_R2	ERR2017545	R2	N	NA	China	Asia	NA
ERR2017546_R2	ERR2017546	R2	N	NA	China	Asia	NA
ERR2017547_R2	ERR2017547	R2	N	NA	China	Asia	NA
ERR2017548_R2	ERR2017548	R2	N	NA	China	Asia	NA
ERR2017549_R2	ERR2017549	R2	N	NA	China	Asia	NA
ERR2017550_R2	ERR2017550	R2	N	NA	China	Asia	NA
ERR2017551_R2	ERR2017551	R2	N	NA	China	Asia	NA
ERR2017552_R2	ERR2017552	R2	N	NA	China	Asia	NA
ERR2017553_R2	ERR2017553	R2	N	NA	China	Asia	NA
ERR2017554_R2	ERR2017554	R2	N	NA	China	Asia	NA
ERR2017555_R2	ERR2017555	R2	N	NA	China	Asia	NA
ERR2017556_R2	ERR2017556	R2	N	NA	China	Asia	NA
ERR2017557_R2	ERR2017557	R2	N	NA	China	Asia	NA
ERR2017558_R2	ERR2017558	R2	N	NA	China	Asia	NA
ERR2017559_R2	ERR2017559	R2	N	NA	China	Asia	NA
ERR2017560_R2	ERR2017560	R2	N	NA	China	Asia	NA
ERR2017561_R2	ERR2017561	R2	N	NA	China	Asia	NA
ERR2017562_R2	ERR2017562	R2	N	NA	China	Asia	NA
ERR2017563_R2	ERR2017563	R2	N	NA	China	Asia	NA
ERR2017564_R2	ERR2017564	R2	N	NA	China	Asia	NA
ERR2017565_R2	ERR2017565	R2	N	NA	China	Asia	NA
ERR2017566_R2	ERR2017566	R2	N	NA	China	Asia	NA
ERR2017567_R2	ERR2017567	R2	N	NA	China	Asia	NA
ERR2017568_R2	ERR2017568	R2	N	NA	China	Asia	NA
ERR2017569_R2	ERR2017569	R2	N	NA	China	Asia	NA
ERR2017570_R2	ERR2017570	R2	N	NA	China	Asia	NA
ERR2017571_R2	ERR2017571	R2	N	NA	China	Asia	NA
ERR2017572_R2	ERR2017572	R2	N	NA	China	Asia	NA
ERR2017573_R2	ERR2017573	R2	N	NA	China	Asia	NA
ERR2017574_R2	ERR2017574	R2	N	NA	China	Asia	NA
ERR2017575_R2	ERR2017575	R2	N	NA	China	Asia	NA
ERR2017576_R2	ERR2017576	R2	N	NA	China	Asia	NA
ERR2017577_R2	ERR2017577	R2	N	NA	China	Asia	NA
ERR2017578_R2	ERR2017578	R2	N	NA	China	Asia	NA
ERR2017579_R2	ERR2017579	R2	N	NA	China	Asia	NA
ERR2017580_R2	ERR2017580	R2	N	NA	China	Asia	NA
ERR2017581_R2	ERR2017581	R2	N	NA	China	Asia	NA
ERR2017584_R2	ERR2017584	R2	N	NA	China	Asia	NA
ERR2017586_R2	ERR2017586	R2	N	NA	China	Asia	NA
ERR2017587_R2	ERR2017587	R2	N	NA	China	Asia	NA
ERR2017588_R2	ERR2017588	R2	N	NA	China	Asia	NA
ERR2017589_R2	ERR2017589	R2	N	NA	China	Asia	NA
ERR2017590_R2	ERR2017590	R2	N	NA	China	Asia	NA
ERR2017591_R2	ERR2017591	R2	N	NA	China	Asia	NA
ERR2017592_R2	ERR2017592	R2	N	NA	China	Asia	NA
ERR2017593_R2	ERR2017593	R2	N	NA	China	Asia	NA
ERR2017594_R2	ERR2017594	R2	N	NA	China	Asia	NA
ERR2017595_R2	ERR2017595	R2	N	NA	China	Asia	NA
ERR2017596_R2	ERR2017596	R2	N	NA	China	Asia	NA
ERR2017597_R2	ERR2017597	R2	N	NA	China	Asia	NA
SRR341616_R2	SRR341616	R2	N	NA	China	Asia	NA
SRR341617_R2	SRR341617	R2	N	NA	China	Asia	NA
SRR341618_R2	SRR341618	R2	N	NA	China	Asia	NA
SRR341619_R2	SRR341619	R2	N	NA	China	Asia	NA
SRR341620_R2	SRR341620	R2	N	NA	China	Asia	NA
SRR341621_R2	SRR341621	R2	N	NA	China	Asia	NA
SRR341622_R2	SRR341622	R2	N	NA	China	Asia	NA
SRR341623_R2	SRR341623	R2	N	NA	China	Asia	NA
SRR341624_R2	SRR341624	R2	N	NA	China	Asia	NA
SRR341625_R2	SRR341625	R2	N	NA	China	Asia	NA
SRR341626_R2	SRR341626	R2	N	NA	China	Asia	NA
SRR341627_R2	SRR341627	R2	N	NA	China	Asia	NA
SRR341628_R2	SRR341628	R2	N	NA	China	Asia	NA
SRR341629_R2	SRR341629	R2	N	NA	China	Asia	NA
SRR341630_R2	SRR341630	R2	N	NA	China	Asia	NA
SRR341631_R2	SRR341631	R2	N	NA	China	Asia	NA
SRR341632_R2	SRR341632	R2	N	NA	China	Asia	NA
SRR341633_R2	SRR341633	R2	N	NA	China	Asia	NA
SRR341634_R2	SRR341634	R2	N	NA	China	Asia	NA
SRR341635_R2	SRR341635	R2	N	NA	China	Asia	NA
SRR341636_R2	SRR341636	R2	N	NA	China	Asia	NA
SRR341637_R2	SRR341637	R2	N	NA	China	Asia	NA
SRR341638_R2	SRR341638	R2	N	NA	China	Asia	NA
SRR341639_R2	SRR341639	R2	N	NA	China	Asia	NA
SRR341640_R2	SRR341640	R2	N	NA	China	Asia	NA
SRR341641_R2	SRR341641	R2	N	NA	China	Asia	NA
SRR341694_R2	SRR341694	R2	N	NA	China	Asia	NA
SRR341695_R2	SRR341695	R2	N	NA	China	Asia	NA
SRR341696_R2	SRR341696	R2	N	NA	China	Asia	NA
SRR341697_R2	SRR341697	R2	N	NA	China	Asia	NA
SRR341698_R2	SRR341698	R2	N	NA	China	Asia	NA
SRR341699_R2	SRR341699	R2	N	NA	China	Asia	NA
SRR341700_R2	SRR341700	R2	N	NA	China	Asia	NA
SRR341701_R2	SRR341701	R2	N	NA	China	Asia	NA
SRR341702_R2	SRR341702	R2	N	NA	China	Asia	NA
SRR341703_R2	SRR341703	R2	N	NA	China	Asia	NA
SRR341704_R2	SRR341704	R2	N	NA	China	Asia	NA
SRR341705_R2	SRR341705	R2	N	NA	China	Asia	NA
SRR341706_R2	SRR341706	R2	N	NA	China	Asia	NA
SRR341707_R2	SRR341707	R2	N	NA	China	Asia	NA
SRR341708_R2	SRR341708	R2	N	NA	China	Asia	NA
SRR341709_R2	SRR341709	R2	N	NA	China	Asia	NA
SRR341710_R2	SRR341710	R2	N	NA	China	Asia	NA
SRR341711_R2	SRR341711	R2	N	NA	China	Asia	NA
SRR341712_R2	SRR341712	R2	N	NA	China	Asia	NA
SRR341713_R2	SRR341713	R2	N	NA	China	Asia	NA
SRR341714_R2	SRR341714	R2	N	NA	China	Asia	NA
SRR341715_R2	SRR341715	R2	N	NA	China	Asia	NA
SRR341716_R2	SRR341716	R2	N	NA	China	Asia	NA
SRR341717_R2	SRR341717	R2	N	NA	China	Asia	NA
SRR341718_R2	SRR341718	R2	N	NA	China	Asia	NA
SRR341719_R2	SRR341719	R2	N	NA	China	Asia	NA
SRR341720_R2	SRR341720	R2	N	NA	China	Asia	NA
SRR341721_R2	SRR341721	R2	N	NA	China	Asia	NA
SRR341722_R2	SRR341722	R2	N	NA	China	Asia	NA
SRR341723_R2	SRR341723	R2	N	NA	China	Asia	NA
SRR341724_R2	SRR341724	R2	N	NA	China	Asia	NA
SRR341725_R2	SRR341725	R2	N	NA	China	Asia	NA
SRR413556_R2	SRR413556	R2	N	NA	China	Asia	NA
SRR413557_R2	SRR413557	R2	N	NA	China	Asia	NA
SRR413558_R2	SRR413558	R2	N	NA	China	Asia	NA
SRR413559_R2	SRR413559	R2	N	NA	China	Asia	NA
SRR413560_R2	SRR413560	R2	N	NA	China	Asia	NA
SRR413561_R2	SRR413561	R2	N	NA	China	Asia	NA
SRR413562_R2	SRR413562	R2	N	NA	China	Asia	NA
SRR413563_R2	SRR413563	R2	N	NA	China	Asia	NA
SRR413564_R2	SRR413564	R2	N	NA	China	Asia	NA
SRR413565_R2	SRR413565	R2	N	NA	China	Asia	NA
SRR413566_R2	SRR413566	R2	N	NA	China	Asia	NA
SRR413575_R2	SRR413575	R2	N	NA	China	Asia	NA
SRR413576_R2	SRR413576	R2	N	NA	China	Asia	NA
SRR413577_R2	SRR413577	R2	N	NA	China	Asia	NA
SRR413578_R2	SRR413578	R2	N	NA	China	Asia	NA
SRR413579_R2	SRR413579	R2	N	NA	China	Asia	NA
SRR413580_R2	SRR413580	R2	N	NA	China	Asia	NA
SRR413581_R2	SRR413581	R2	N	NA	China	Asia	NA
SRR413582_R2	SRR413582	R2	N	NA	China	Asia	NA
SRR413583_R2	SRR413583	R2	N	NA	China	Asia	NA
SRR413584_R2	SRR413584	R2	N	NA	China	Asia	NA
SRR413585_R2	SRR413585	R2	N	NA	China	Asia	NA
SRR413586_R2	SRR413586	R2	N	NA	China	Asia	NA
SRR413587_R2	SRR413587	R2	N	NA	China	Asia	NA
SRR413588_R2	SRR413588	R2	N	NA	China	Asia	NA
SRR413589_R2	SRR413589	R2	N	NA	China	Asia	NA
SRR413590_R2	SRR413590	R2	N	NA	China	Asia	NA
SRR413592_R2	SRR413592	R2	N	NA	China	Asia	NA
SRR413593_R2	SRR413593	R2	N	NA	China	Asia	NA
SRR413594_R2	SRR413594	R2	N	NA	China	Asia	NA
SRR413595_R2	SRR413595	R2	N	NA	China	Asia	NA
SRR413596_R2	SRR413596	R2	N	NA	China	Asia	NA
SRR413597_R2	SRR413597	R2	N	NA	China	Asia	NA
SRR413598_R2	SRR413598	R2	N	NA	China	Asia	NA
SRR413599_R2	SRR413599	R2	N	NA	China	Asia	NA
SRR413600_R2	SRR413600	R2	N	NA	China	Asia	NA
SRR413601_R2	SRR413601	R2	N	NA	China	Asia	NA
SRR413602_R2	SRR413602	R2	N	NA	China	Asia	NA
SRR413603_R2	SRR413603	R2	N	NA	China	Asia	NA
SRR413604_R2	SRR413604	R2	N	NA	China	Asia	NA
SRR413605_R2	SRR413605	R2	N	NA	China	Asia	NA
SRR413606_R2	SRR413606	R2	N	NA	China	Asia	NA
SRR413607_R2	SRR413607	R2	N	NA	China	Asia	NA
SRR413608_R2	SRR413608	R2	N	NA	China	Asia	NA
SRR413609_R2	SRR413609	R2	N	NA	China	Asia	NA
SRR413610_R2	SRR413610	R2	N	NA	China	Asia	NA
SRR413611_R2	SRR413611	R2	N	NA	China	Asia	NA
SRR413612_R2	SRR413612	R2	N	NA	China	Asia	NA
SRR413613_R2	SRR413613	R2	N	NA	China	Asia	NA
SRR413614_R2	SRR413614	R2	N	NA	China	Asia	NA
SRR413615_R2	SRR413615	R2	N	NA	China	Asia	NA
SRR413616_R2	SRR413616	R2	N	NA	China	Asia	NA
SRR413620_R2	SRR413620	R2	N	NA	China	Asia	NA
SRR413621_R2	SRR413621	R2	N	NA	China	Asia	NA
SRR413622_R2	SRR413622	R2	N	NA	China	Asia	NA
SRR413623_R2	SRR413623	R2	N	NA	China	Asia	NA
SRR413624_R2	SRR413624	R2	N	NA	China	Asia	NA
SRR413625_R2	SRR413625	R2	N	NA	China	Asia	NA
SRR413626_R2	SRR413626	R2	N	NA	China	Asia	NA
SRR413627_R2	SRR413627	R2	N	NA	China	Asia	NA
SRR413628_R2	SRR413628	R2	N	NA	China	Asia	NA
SRR413629_R2	SRR413629	R2	N	NA	China	Asia	NA
SRR413630_R2	SRR413630	R2	N	NA	China	Asia	NA
SRR413631_R2	SRR413631	R2	N	NA	China	Asia	NA
SRR413632_R2	SRR413632	R2	N	NA	China	Asia	NA
SRR413633_R2	SRR413633	R2	N	NA	China	Asia	NA
SRR413634_R2	SRR413634	R2	N	NA	China	Asia	NA
SRR413635_R2	SRR413635	R2	N	NA	China	Asia	NA
SRR413636_R2	SRR413636	R2	N	NA	China	Asia	NA
SRR413637_R2	SRR413637	R2	N	NA	China	Asia	NA
SRR413638_R2	SRR413638	R2	N	NA	China	Asia	NA
SRR413639_R2	SRR413639	R2	N	NA	China	Asia	NA
SRR413640_R2	SRR413640	R2	N	NA	China	Asia	NA
SRR413641_R2	SRR413641	R2	N	NA	China	Asia	NA
SRR413642_R2	SRR413642	R2	N	NA	China	Asia	NA
SRR413643_R2	SRR413643	R2	N	NA	China	Asia	NA
SRR413644_R2	SRR413644	R2	Y	100	China	Asia	NA
SRR413645_R2	SRR413645	R2	N	NA	China	Asia	NA
SRR413646_R2	SRR413646	R2	N	NA	China	Asia	NA
SRR413647_R2	SRR413647	R2	N	NA	China	Asia	NA
SRR413648_R2	SRR413648	R2	N	NA	China	Asia	NA
SRR413649_R2	SRR413649	R2	N	NA	China	Asia	NA
SRR413650_R2	SRR413650	R2	N	NA	China	Asia	NA
SRR413651_R2	SRR413651	R2	N	NA	China	Asia	NA
SRR413652_R2	SRR413652	R2	N	NA	China	Asia	NA
SRR413653_R2	SRR413653	R2	N	NA	China	Asia	NA
SRR413654_R2	SRR413654	R2	N	NA	China	Asia	NA
SRR413655_R2	SRR413655	R2	N	NA	China	Asia	NA
SRR413656_R2	SRR413656	R2	N	NA	China	Asia	NA
SRR413657_R2	SRR413657	R2	N	NA	China	Asia	NA
SRR413658_R2	SRR413658	R2	N	NA	China	Asia	NA
SRR413659_R2	SRR413659	R2	N	NA	China	Asia	NA
SRR413660_R2	SRR413660	R2	N	NA	China	Asia	NA
SRR413661_R2	SRR413661	R2	N	NA	China	Asia	NA
SRR413662_R2	SRR413662	R2	N	NA	China	Asia	NA
SRR413663_R2	SRR413663	R2	N	NA	China	Asia	NA
SRR413664_R2	SRR413664	R2	N	NA	China	Asia	NA
SRR413665_R2	SRR413665	R2	N	NA	China	Asia	NA
SRR413666_R2	SRR413666	R2	N	NA	China	Asia	NA
SRR413667_R2	SRR413667	R2	N	NA	China	Asia	NA
SRR413669_R2	SRR413669	R2	N	NA	China	Asia	NA
SRR413670_R2	SRR413670	R2	N	NA	China	Asia	NA
SRR413671_R2	SRR413671	R2	N	NA	China	Asia	NA
SRR413672_R2	SRR413672	R2	N	NA	China	Asia	NA
SRR413688_R2	SRR413688	R2	N	NA	China	Asia	NA
SRR413693_R2	SRR413693	R2	N	NA	China	Asia	NA
SRR413722_R2	SRR413722	R2	N	NA	China	Asia	NA
SRR413758_R2	SRR413758	R2	N	NA	China	Asia	NA
SRR413768_R2	SRR413768	R2	N	NA	China	Asia	NA
SRR5106281_R2	SRR5106281	R2	N	NA	China	Asia	NA
SRR5106285_R2	SRR5106285	R2	N	NA	China	Asia	NA
SRR5106304_R2	SRR5106304	R2	N	NA	China	Asia	NA
SRR5106307_R2	SRR5106307	R2	N	NA	China	Asia	NA
SRR5106312_R2	SRR5106312	R2	N	NA	China	Asia	NA
SRR5106328_R2	SRR5106328	R2	Y	100	China	Asia	NA
SRR5106374_R2	SRR5106374	R2	N	NA	China	Asia	NA
SRR5106384_R2	SRR5106384	R2	N	NA	China	Asia	NA
SRR5106395_R2	SRR5106395	R2	Y	100	China	Asia	NA
SRR5106461_R2	SRR5106461	R2	N	NA	China	Asia	NA
SRR5106470_R2	SRR5106470	R2	N	NA	China	Asia	NA
SRR5106474_R2	SRR5106474	R2	Y	100	China	Asia	NA
SRR5106494_R2	SRR5106494	R2	N	NA	China	Asia	NA
SRR5106505_R2	SRR5106505	R2	N	NA	China	Asia	NA
SRR5106507_R2	SRR5106507	R2	N	NA	China	Asia	NA
SRR8675870_R2	SRR8675870	R2	N	NA	China	Asia	NA
SRR8675871_R2	SRR8675871	R2	N	NA	China	Asia	NA
SRR8675872_R2	SRR8675872	R2	N	NA	China	Asia	NA
SRR8675873_R2	SRR8675873	R2	N	NA	China	Asia	NA
SRR8675874_R2	SRR8675874	R2	N	NA	China	Asia	NA
SRR8675875_R2	SRR8675875	R2	N	NA	China	Asia	NA
SRR8675876_R2	SRR8675876	R2	N	NA	China	Asia	NA
SRR8675877_R2	SRR8675877	R2	N	NA	China	Asia	NA
SRR8675878_R2	SRR8675878	R2	N	NA	China	Asia	NA
SRR8675879_R2	SRR8675879	R2	N	NA	China	Asia	NA
SRR8675880_R2	SRR8675880	R2	N	NA	China	Asia	NA
SRR8675881_R2	SRR8675881	R2	Y	100	China	Asia	NA
SRR8675882_R2	SRR8675882	R2	N	NA	China	Asia	NA
SRR8675883_R2	SRR8675883	R2	Y	100	China	Asia	NA
SRR8675884_R2	SRR8675884	R2	N	NA	China	Asia	NA
SRR8675885_R2	SRR8675885	R2	N	NA	China	Asia	NA
SRR8675886_R2	SRR8675886	R2	N	NA	China	Asia	NA
SRR8675887_R2	SRR8675887	R2	N	NA	China	Asia	NA
SRR8675888_R2	SRR8675888	R2	N	NA	China	Asia	NA
SRR8675889_R2	SRR8675889	R2	Y	100	China	Asia	NA
SRR8675890_R2	SRR8675890	R2	Y	96	China	Asia	NA
SRR8675891_R2	SRR8675891	R2	N	NA	China	Asia	NA
SRR8675892_R2	SRR8675892	R2	N	NA	China	Asia	NA
SRR8675893_R2	SRR8675893	R2	N	NA	China	Asia	NA
SRR8675894_R2	SRR8675894	R2	N	NA	China	Asia	NA
SRR8675895_R2	SRR8675895	R2	N	NA	China	Asia	NA
SRR8675896_R2	SRR8675896	R2	N	NA	China	Asia	NA
SRR8675897_R2	SRR8675897	R2	N	NA	China	Asia	NA
SRR8675898_R2	SRR8675898	R2	N	NA	China	Asia	NA
SRR8675899_R2	SRR8675899	R2	N	NA	China	Asia	NA
SRR8675900_R2	SRR8675900	R2	N	NA	China	Asia	NA
SRR8675901_R2	SRR8675901	R2	N	NA	China	Asia	NA
SRR8675902_R2	SRR8675902	R2	N	NA	China	Asia	NA
SRR8675903_R2	SRR8675903	R2	N	NA	China	Asia	NA
SRR8675904_R2	SRR8675904	R2	N	NA	China	Asia	NA
SRR8675905_R2	SRR8675905	R2	N	NA	China	Asia	NA
SRR8675906_R2	SRR8675906	R2	N	NA	China	Asia	NA
SRR8675907_R2	SRR8675907	R2	N	NA	China	Asia	NA
SRR8675908_R2	SRR8675908	R2	N	NA	China	Asia	NA
SRR8675909_R2	SRR8675909	R2	N	NA	China	Asia	NA
SRR8675910_R2	SRR8675910	R2	N	NA	China	Asia	NA
SRR8675911_R2	SRR8675911	R2	N	NA	China	Asia	NA
SRR8675912_R2	SRR8675912	R2	N	NA	China	Asia	NA
SRR8675913_R2	SRR8675913	R2	N	NA	China	Asia	NA
SRR8675914_R2	SRR8675914	R2	N	NA	China	Asia	NA
SRR8675915_R2	SRR8675915	R2	N	NA	China	Asia	NA
SRR8675916_R2	SRR8675916	R2	N	NA	China	Asia	NA
SRR8675917_R2	SRR8675917	R2	N	NA	China	Asia	NA
SRR8675918_R2	SRR8675918	R2	N	NA	China	Asia	NA
SRR8675919_R2	SRR8675919	R2	N	NA	China	Asia	NA
SRR8675920_R2	SRR8675920	R2	Y	100	China	Asia	NA
SRR8675921_R2	SRR8675921	R2	Y	100	China	Asia	NA
ERR011305_R2	ERR011305	R2	N	NA	Spain	Europe	NA
ERR011309_R2	ERR011309	R2	N	NA	Spain	Europe	NA
ERR011311_R2	ERR011311	R2	N	NA	Spain	Europe	NA
ERR011315_R2	ERR011315	R2	N	NA	Spain	Europe	NA
ERR011317_R2	ERR011317	R2	N	NA	Spain	Europe	NA
ERR011319_R2	ERR011319	R2	N	NA	Spain	Europe	NA
ERR011323_R2	ERR011323	R2	N	NA	Spain	Europe	NA
ERR011325_R2	ERR011325	R2	N	NA	Spain	Europe	NA
ERR011337_R2	ERR011337	R2	N	NA	Spain	Europe	NA
ERR011339_R2	ERR011339	R2	N	NA	Spain	Europe	NA
ERR011343_R2	ERR011343	R2	N	NA	Spain	Europe	NA
ERR011345_R2	ERR011345	R2	N	NA	Spain	Europe	NA
ERR011347_R2	ERR011347	R2	N	NA	Spain	Europe	NA
ERR011349_R2	ERR011349	R2	N	NA	Spain	Europe	NA
ERR321262_R2	ERR321262	R2	N	NA	Denmark	Europe	NA
ERR321269_R2	ERR321269	R2	N	NA	Denmark	Europe	NA
ERR321275_R2	ERR321275	R2	N	NA	Denmark	Europe	NA
ERR321281_R2	ERR321281	R2	N	NA	Denmark	Europe	NA
ERR321287_R2	ERR321287	R2	N	NA	Denmark	Europe	NA
ERR321293_R2	ERR321293	R2	N	NA	Denmark	Europe	NA
ERR321299_R2	ERR321299	R2	N	NA	Denmark	Europe	NA
ERR321303_R2	ERR321303	R2	N	NA	Denmark	Europe	NA
ERR321308_R2	ERR321308	R2	N	NA	Denmark	Europe	NA
ERR321312_R2	ERR321312	R2	N	NA	Denmark	Europe	NA
ERR321317_R2	ERR321317	R2	N	NA	Denmark	Europe	NA
ERR321322_R2	ERR321322	R2	N	NA	Denmark	Europe	NA
ERR321327_R2	ERR321327	R2	N	NA	Denmark	Europe	NA
ERR321334_R2	ERR321334	R2	N	NA	Denmark	Europe	NA
ERR321339_R2	ERR321339	R2	N	NA	Denmark	Europe	NA
ERR321346_R2	ERR321346	R2	Y	100	Denmark	Europe	NA
ERR321352_R2	ERR321352	R2	N	NA	Denmark	Europe	NA
ERR321354_R2	ERR321354	R2	N	NA	Denmark	Europe	NA
ERR321359_R2	ERR321359	R2	N	NA	Denmark	Europe	NA
ERR321365_R2	ERR321365	R2	N	NA	Denmark	Europe	NA
ERR321368_R2	ERR321368	R2	N	NA	Denmark	Europe	NA
ERR321372_R2	ERR321372	R2	N	NA	Denmark	Europe	NA
ERR321377_R2	ERR321377	R2	N	NA	Denmark	Europe	NA
ERR321380_R2	ERR321380	R2	N	NA	Denmark	Europe	NA
ERR321386_R2	ERR321386	R2	N	NA	Denmark	Europe	NA
ERR321390_R2	ERR321390	R2	N	NA	Denmark	Europe	NA
ERR321393_R2	ERR321393	R2	N	NA	Denmark	Europe	NA
ERR321394_R2	ERR321394	R2	Y	91.7	Denmark	Europe	Negative
ERR321398_R2	ERR321398	R2	N	NA	Denmark	Europe	NA
ERR321399_R2	ERR321399	R2	N	NA	Denmark	Europe	NA
ERR321404_R2	ERR321404	R2	N	NA	Denmark	Europe	NA
ERR321408_R2	ERR321408	R2	N	NA	Denmark	Europe	NA
ERR321413_R2	ERR321413	R2	N	NA	Denmark	Europe	NA
ERR321417_R2	ERR321417	R2	N	NA	Denmark	Europe	NA
ERR321421_R2	ERR321421	R2	N	NA	Denmark	Europe	NA
ERR321425_R2	ERR321425	R2	N	NA	Denmark	Europe	NA
ERR321429_R2	ERR321429	R2	N	NA	Denmark	Europe	NA
ERR321433_R2	ERR321433	R2	N	NA	Denmark	Europe	NA
ERR321437_R2	ERR321437	R2	N	NA	Denmark	Europe	NA
ERR321438_R2	ERR321438	R2	N	NA	Denmark	Europe	NA
ERR321442_R2	ERR321442	R2	N	NA	Denmark	Europe	NA
ERR321446_R2	ERR321446	R2	N	NA	Denmark	Europe	NA
ERR321450_R2	ERR321450	R2	N	NA	Denmark	Europe	NA
ERR321454_R2	ERR321454	R2	N	NA	Denmark	Europe	NA
ERR321458_R2	ERR321458	R2	N	NA	Denmark	Europe	NA
ERR321462_R2	ERR321462	R2	N	NA	Denmark	Europe	NA
ERR321463_R2	ERR321463	R2	N	NA	Denmark	Europe	NA
ERR321464_R2	ERR321464	R2	N	NA	Denmark	Europe	NA
ERR321465_R2	ERR321465	R2	N	NA	Denmark	Europe	NA
ERR321466_R2	ERR321466	R2	N	NA	Denmark	Europe	NA
ERR321467_R2	ERR321467	R2	N	NA	Denmark	Europe	NA
ERR321468_R2	ERR321468	R2	N	NA	Denmark	Europe	NA
ERR321469_R2	ERR321469	R2	N	NA	Denmark	Europe	NA
ERR321471_R2	ERR321471	R2	N	NA	Denmark	Europe	NA
ERR321472_R2	ERR321472	R2	N	NA	Denmark	Europe	NA
ERR321476_R2	ERR321476	R2	N	NA	Denmark	Europe	NA
ERR321480_R2	ERR321480	R2	N	NA	Denmark	Europe	NA
ERR321481_R2	ERR321481	R2	N	NA	Denmark	Europe	NA
ERR321503_R2	ERR321503	R2	N	NA	Denmark	Europe	NA
ERR321506_R2	ERR321506	R2	N	NA	Denmark	Europe	NA
ERR321510_R2	ERR321510	R2	N	NA	Denmark	Europe	NA
ERR321514_R2	ERR321514	R2	N	NA	Denmark	Europe	NA
ERR321516_R2	ERR321516	R2	N	NA	Denmark	Europe	NA
ERR321520_R2	ERR321520	R2	N	NA	Denmark	Europe	NA
ERR321521_R2	ERR321521	R2	N	NA	Denmark	Europe	NA
ERR321522_R2	ERR321522	R2	N	NA	Denmark	Europe	NA
ERR321523_R2	ERR321523	R2	N	NA	Denmark	Europe	NA
ERR321524_R2	ERR321524	R2	N	NA	Denmark	Europe	NA
ERR321525_R2	ERR321525	R2	N	NA	Denmark	Europe	NA
ERR321529_R2	ERR321529	R2	N	NA	Denmark	Europe	NA
ERR321530_R2	ERR321530	R2	N	NA	Denmark	Europe	NA
ERR321531_R2	ERR321531	R2	N	NA	Denmark	Europe	NA
ERR321532_R2	ERR321532	R2	N	NA	Denmark	Europe	NA
ERR321533_R2	ERR321533	R2	N	NA	Denmark	Europe	NA
ERR321534_R2	ERR321534	R2	N	NA	Denmark	Europe	NA
ERR321538_R2	ERR321538	R2	N	NA	Denmark	Europe	NA
ERR321542_R2	ERR321542	R2	N	NA	Denmark	Europe	NA
ERR321543_R2	ERR321543	R2	N	NA	Denmark	Europe	NA
ERR321544_R2	ERR321544	R2	N	NA	Denmark	Europe	NA
ERR321545_R2	ERR321545	R2	N	NA	Denmark	Europe	NA
ERR321547_R2	ERR321547	R2	N	NA	Denmark	Europe	NA
ERR321548_R2	ERR321548	R2	N	NA	Denmark	Europe	NA
ERR321549_R2	ERR321549	R2	N	NA	Denmark	Europe	NA
ERR321551_R2	ERR321551	R2	N	NA	Denmark	Europe	NA
ERR321552_R2	ERR321552	R2	Y	91.7	Denmark	Europe	Negative
ERR321562_R2	ERR321562	R2	N	NA	Denmark	Europe	NA
ERR321563_R2	ERR321563	R2	N	NA	Denmark	Europe	NA
ERR321564_R2	ERR321564	R2	Y	91.7	Denmark	Europe	Negative
ERR321565_R2	ERR321565	R2	N	NA	Denmark	Europe	NA
ERR321566_R2	ERR321566	R2	N	NA	Denmark	Europe	NA
ERR321568_R2	ERR321568	R2	N	NA	Denmark	Europe	NA
ERR321569_R2	ERR321569	R2	N	NA	Denmark	Europe	NA
ERR321570_R2	ERR321570	R2	N	NA	Denmark	Europe	NA
ERR321571_R2	ERR321571	R2	N	NA	Denmark	Europe	NA
ERR321572_R2	ERR321572	R2	N	NA	Denmark	Europe	NA
ERR321573_R2	ERR321573	R2	N	NA	Denmark	Europe	NA
ERR321574_R2	ERR321574	R2	N	NA	Denmark	Europe	NA
ERR321575_R2	ERR321575	R2	N	NA	Denmark	Europe	NA
ERR321576_R2	ERR321576	R2	N	NA	Denmark	Europe	NA
ERR321577_R2	ERR321577	R2	N	NA	Denmark	Europe	NA
ERR321578_R2	ERR321578	R2	N	NA	Denmark	Europe	NA
ERR321579_R2	ERR321579	R2	N	NA	Denmark	Europe	NA
ERR321580_R2	ERR321580	R2	N	NA	Denmark	Europe	NA
ERR321581_R2	ERR321581	R2	N	NA	Denmark	Europe	NA
ERR321582_R2	ERR321582	R2	N	NA	Denmark	Europe	NA
ERR321583_R2	ERR321583	R2	N	NA	Denmark	Europe	NA
ERR321584_R2	ERR321584	R2	N	NA	Denmark	Europe	NA
ERR321585_R2	ERR321585	R2	N	NA	Denmark	Europe	NA
ERR321587_R2	ERR321587	R2	N	NA	Denmark	Europe	NA
ERR321588_R2	ERR321588	R2	N	NA	Denmark	Europe	NA
ERR321589_R2	ERR321589	R2	N	NA	Denmark	Europe	NA
ERR321590_R2	ERR321590	R2	N	NA	Denmark	Europe	NA
ERR321591_R2	ERR321591	R2	N	NA	Denmark	Europe	NA
ERR321592_R2	ERR321592	R2	N	NA	Denmark	Europe	NA
ERR321593_R2	ERR321593	R2	N	NA	Denmark	Europe	NA
ERR321594_R2	ERR321594	R2	N	NA	Denmark	Europe	NA
ERR321595_R2	ERR321595	R2	N	NA	Denmark	Europe	NA
ERR321596_R2	ERR321596	R2	N	NA	Denmark	Europe	NA
ERR321597_R2	ERR321597	R2	N	NA	Denmark	Europe	NA
ERR321598_R2	ERR321598	R2	N	NA	Denmark	Europe	NA
ERR321599_R2	ERR321599	R2	N	NA	Denmark	Europe	NA
ERR321600_R2	ERR321600	R2	N	NA	Denmark	Europe	NA
ERR321601_R2	ERR321601	R2	N	NA	Denmark	Europe	NA
ERR321602_R2	ERR321602	R2	N	NA	Denmark	Europe	NA
ERR321603_R2	ERR321603	R2	N	NA	Denmark	Europe	NA
ERR321604_R2	ERR321604	R2	N	NA	Denmark	Europe	NA
ERR321605_R2	ERR321605	R2	N	NA	Denmark	Europe	NA
ERR321606_R2	ERR321606	R2	N	NA	Denmark	Europe	NA
ERR321607_R2	ERR321607	R2	N	NA	Denmark	Europe	NA
ERR321608_R2	ERR321608	R2	N	NA	Denmark	Europe	NA
ERR321609_R2	ERR321609	R2	N	NA	Denmark	Europe	NA
ERR321610_R2	ERR321610	R2	N	NA	Denmark	Europe	NA
ERR321611_R2	ERR321611	R2	N	NA	Denmark	Europe	NA
ERR321612_R2	ERR321612	R2	N	NA	Denmark	Europe	NA
ERR321613_R2	ERR321613	R2	N	NA	Denmark	Europe	NA
ERR321614_R2	ERR321614	R2	N	NA	Denmark	Europe	NA
ERR321615_R2	ERR321615	R2	N	NA	Denmark	Europe	NA
ERR321616_R2	ERR321616	R2	N	NA	Denmark	Europe	NA
ERR321617_R2	ERR321617	R2	N	NA	Denmark	Europe	NA
ERR321618_R2	ERR321618	R2	N	NA	Denmark	Europe	NA
ERR321619_R2	ERR321619	R2	N	NA	Denmark	Europe	NA
ERR321620_R2	ERR321620	R2	N	NA	Denmark	Europe	NA
ERR321621_R2	ERR321621	R2	N	NA	Denmark	Europe	NA
ERR321622_R2	ERR321622	R2	N	NA	Denmark	Europe	NA
ERR321623_R2	ERR321623	R2	N	NA	Denmark	Europe	NA
ERR321624_R2	ERR321624	R2	N	NA	Denmark	Europe	NA
ERR321625_R2	ERR321625	R2	N	NA	Denmark	Europe	NA
ERR321626_R2	ERR321626	R2	N	NA	Denmark	Europe	NA
ERR321627_R2	ERR321627	R2	N	NA	Denmark	Europe	NA
ERR321628_R2	ERR321628	R2	N	NA	Denmark	Europe	NA
ERR321629_R2	ERR321629	R2	N	NA	Denmark	Europe	NA
ERR321630_R2	ERR321630	R2	N	NA	Denmark	Europe	NA
ERR321631_R2	ERR321631	R2	N	NA	Denmark	Europe	NA
ERR321632_R2	ERR321632	R2	N	NA	Denmark	Europe	NA
ERR321633_R2	ERR321633	R2	N	NA	Denmark	Europe	NA
ERR321634_R2	ERR321634	R2	N	NA	Denmark	Europe	NA
ERR321635_R2	ERR321635	R2	N	NA	Denmark	Europe	NA
ERR321636_R2	ERR321636	R2	N	NA	Denmark	Europe	NA
ERR321637_R2	ERR321637	R2	N	NA	Denmark	Europe	NA
ERR321638_R2	ERR321638	R2	N	NA	Denmark	Europe	NA
ERR321639_R2	ERR321639	R2	N	NA	Denmark	Europe	NA
ERR321640_R2	ERR321640	R2	N	NA	Denmark	Europe	NA
ERR321641_R2	ERR321641	R2	N	NA	Denmark	Europe	NA
ERR321642_R2	ERR321642	R2	N	NA	Denmark	Europe	NA
ERR321643_R2	ERR321643	R2	N	NA	Denmark	Europe	NA
ERR321644_R2	ERR321644	R2	N	NA	Denmark	Europe	NA
ERR321645_R2	ERR321645	R2	N	NA	Denmark	Europe	NA
ERR321646_R2	ERR321646	R2	N	NA	Denmark	Europe	NA
ERR321647_R2	ERR321647	R2	N	NA	Denmark	Europe	NA
ERR321648_R2	ERR321648	R2	N	NA	Denmark	Europe	NA
ERR321649_R2	ERR321649	R2	N	NA	Denmark	Europe	NA
ERR321650_R2	ERR321650	R2	N	NA	Denmark	Europe	NA
ERR321651_R2	ERR321651	R2	N	NA	Denmark	Europe	NA
ERR321652_R2	ERR321652	R2	N	NA	Denmark	Europe	NA
ERR321653_R2	ERR321653	R2	N	NA	Denmark	Europe	NA
ERR321654_R2	ERR321654	R2	N	NA	Denmark	Europe	NA
ERR321655_R2	ERR321655	R2	N	NA	Denmark	Europe	NA
ERR321656_R2	ERR321656	R2	N	NA	Denmark	Europe	NA
SRR203326_R2	SRR203326	R2	N	NA	United_States	North_America	NA
SRR2187142_R2	SRR2187142	R2	N	NA	United_States	North_America	NA
SRR2187143_R2	SRR2187143	R2	N	NA	United_States	North_America	NA
SRR2187144_R2	SRR2187144	R2	N	NA	United_States	North_America	NA
SRR2187145_R2	SRR2187145	R2	N	NA	United_States	North_America	NA
SRR2187146_R2	SRR2187146	R2	N	NA	United_States	North_America	NA
SRR2187147_R2	SRR2187147	R2	N	NA	United_States	North_America	NA
SRR2187148_R2	SRR2187148	R2	N	NA	United_States	North_America	NA
SRR2187395_R2	SRR2187395	R2	N	NA	United_States	North_America	NA
SRR2187396_R2	SRR2187396	R2	N	NA	United_States	North_America	NA
SRR2187397_R2	SRR2187397	R2	N	NA	United_States	North_America	NA
SRR2187398_R2	SRR2187398	R2	N	NA	NA	NA	NA
SRR2187399_R2	SRR2187399	R2	N	NA	United_States	North_America	NA
SRR2187402_R2	SRR2187402	R2	N	NA	United_States	North_America	NA
SRR2187403_R2	SRR2187403	R2	N	NA	United_States	North_America	NA
SRR2187404_R2	SRR2187404	R2	N	NA	United_States	North_America	NA
SRR2187406_R2	SRR2187406	R2	N	NA	United_States	North_America	NA
SRR2187407_R2	SRR2187407	R2	Y	100	United_States	North_America	NA
SRR2187408_R2	SRR2187408	R2	N	NA	United_States	North_America	NA
SRR2187410_R2	SRR2187410	R2	N	NA	United_States	North_America	NA
SRR2187411_R2	SRR2187411	R2	N	NA	United_States	North_America	NA
SRR2187412_R2	SRR2187412	R2	Y	100	United_States	North_America	NA
SRR2187413_R2	SRR2187413	R2	N	NA	United_States	North_America	NA
SRR2187414_R2	SRR2187414	R2	N	NA	United_States	North_America	NA
SRR2187416_R2	SRR2187416	R2	Y	100	United_States	North_America	NA
SRR2187419_R2	SRR2187419	R2	N	NA	United_States	North_America	NA
SRR2187421_R2	SRR2187421	R2	N	NA	United_States	North_America	NA
SRR2187422_R2	SRR2187422	R2	N	NA	United_States	North_America	NA
SRR2187423_R2	SRR2187423	R2	N	NA	United_States	North_America	NA
SRR2187425_R2	SRR2187425	R2	N	NA	United_States	North_America	NA
SRR2187429_R2	SRR2187429	R2	N	NA	United_States	North_America	NA
SRR2187430_R2	SRR2187430	R2	N	NA	United_States	North_America	NA
SRR2187431_R2	SRR2187431	R2	N	NA	United_States	North_America	NA
SRR2187433_R2	SRR2187433	R2	N	NA	United_States	North_America	NA
SRR2187434_R2	SRR2187434	R2	N	NA	United_States	North_America	NA
SRR2187441_R2	SRR2187441	R2	N	NA	United_States	North_America	NA
SRR2187442_R2	SRR2187442	R2	N	NA	United_States	North_America	NA
SRR2187443_R2	SRR2187443	R2	N	NA	United_States	North_America	NA
SRR2187444_R2	SRR2187444	R2	N	NA	United_States	North_America	NA
SRR2187446_R2	SRR2187446	R2	N	NA	United_States	North_America	NA
SRR2187449_R2	SRR2187449	R2	N	NA	United_States	North_America	NA
SRR2187451_R2	SRR2187451	R2	N	NA	United_States	North_America	NA
SRR2187452_R2	SRR2187452	R2	N	NA	United_States	North_America	NA
SRR2187454_R2	SRR2187454	R2	Y	100	United_States	North_America	NA
SRR2187553_R2	SRR2187553	R2	Y	100	United_States	North_America	NA
SRR2187554_R2	SRR2187554	R2	N	NA	United_States	North_America	NA
SRR2187555_R2	SRR2187555	R2	N	NA	United_States	North_America	NA
SRR2187558_R2	SRR2187558	R2	N	NA	United_States	North_America	NA
SRR2187559_R2	SRR2187559	R2	Y	97	United_States	North_America	NA
SRR2187561_R2	SRR2187561	R2	Y	100	United_States	North_America	NA
SRR2187568_R2	SRR2187568	R2	N	NA	United_States	North_America	NA
SRR2187569_R2	SRR2187569	R2	N	NA	United_States	North_America	NA
SRR2187570_R2	SRR2187570	R2	N	NA	United_States	North_America	NA
SRR2187575_R2	SRR2187575	R2	N	NA	United_States	North_America	NA
SRR2187578_R2	SRR2187578	R2	N	NA	United_States	North_America	NA
SRR2187581_R2	SRR2187581	R2	N	NA	United_States	North_America	NA
SRR2187582_R2	SRR2187582	R2	N	NA	United_States	North_America	NA
SRR2187585_R2	SRR2187585	R2	N	NA	United_States	North_America	NA
SRR2187586_R2	SRR2187586	R2	N	NA	United_States	North_America	NA
SRR2187597_R2	SRR2187597	R2	N	NA	United_States	North_America	NA
SRR2187630_R2	SRR2187630	R2	Y	100	Fiji	Oceania	NA
SRR2187631_R2	SRR2187631	R2	N	NA	Fiji	Oceania	NA
SRR2187633_R2	SRR2187633	R2	N	NA	Fiji	Oceania	NA
SRR2187634_R2	SRR2187634	R2	N	NA	Fiji	Oceania	NA
SRR2187635_R2	SRR2187635	R2	N	NA	Fiji	Oceania	NA
SRR2187636_R2	SRR2187636	R2	Y	96.9	Fiji	Oceania	NA
SRR2187637_R2	SRR2187637	R2	N	NA	Fiji	Oceania	NA
SRR2187640_R2	SRR2187640	R2	N	NA	Fiji	Oceania	NA
SRR2187641_R2	SRR2187641	R2	N	NA	Fiji	Oceania	NA
SRR2187642_R2	SRR2187642	R2	Y	100	Fiji	Oceania	NA
SRR2187643_R2	SRR2187643	R2	N	NA	Fiji	Oceania	NA
SRR2187644_R2	SRR2187644	R2	N	NA	Fiji	Oceania	NA
SRR2187645_R2	SRR2187645	R2	N	NA	Fiji	Oceania	NA
SRR2187646_R2	SRR2187646	R2	Y	100	Fiji	Oceania	NA
SRR2187647_R2	SRR2187647	R2	N	NA	Fiji	Oceania	NA
SRR2187648_R2	SRR2187648	R2	Y	100	Fiji	Oceania	NA
SRR2187649_R2	SRR2187649	R2	N	NA	Fiji	Oceania	NA
SRR2187650_R2	SRR2187650	R2	N	NA	Fiji	Oceania	NA
SRR2187651_R2	SRR2187651	R2	N	NA	Fiji	Oceania	NA
SRR2187652_R2	SRR2187652	R2	Y	100	Fiji	Oceania	NA
SRR2187653_R2	SRR2187653	R2	N	NA	Fiji	Oceania	NA
SRR2187654_R2	SRR2187654	R2	Y	100	Fiji	Oceania	NA
SRR2187655_R2	SRR2187655	R2	N	NA	Fiji	Oceania	NA
SRR2187656_R2	SRR2187656	R2	Y	100	Fiji	Oceania	NA
SRR2187657_R2	SRR2187657	R2	N	NA	Fiji	Oceania	NA
SRR2187658_R2	SRR2187658	R2	N	NA	Fiji	Oceania	NA
SRR2187659_R2	SRR2187659	R2	N	NA	Fiji	Oceania	NA
SRR2187661_R2	SRR2187661	R2	N	NA	Fiji	Oceania	NA
SRR2187662_R2	SRR2187662	R2	N	NA	Fiji	Oceania	NA
SRR2187663_R2	SRR2187663	R2	N	NA	Fiji	Oceania	NA
SRR2187664_R2	SRR2187664	R2	N	NA	Fiji	Oceania	NA
SRR2187665_R2	SRR2187665	R2	N	NA	Fiji	Oceania	NA
SRR2187667_R2	SRR2187667	R2	N	NA	Fiji	Oceania	NA
SRR2187668_R2	SRR2187668	R2	Y	100	Fiji	Oceania	NA
SRR2187669_R2	SRR2187669	R2	Y	100	Fiji	Oceania	NA
SRR2187670_R2	SRR2187670	R2	Y	100	Fiji	Oceania	NA
SRR2187672_R2	SRR2187672	R2	Y	100	Fiji	Oceania	NA
SRR2187673_R2	SRR2187673	R2	Y	100	Fiji	Oceania	NA
SRR2187674_R2	SRR2187674	R2	N	NA	Fiji	Oceania	NA
SRR2187675_R2	SRR2187675	R2	Y	100	Fiji	Oceania	NA
SRR2187677_R2	SRR2187677	R2	Y	100	Fiji	Oceania	NA
SRR2187679_R2	SRR2187679	R2	N	NA	Fiji	Oceania	NA
SRR2187680_R2	SRR2187680	R2	N	NA	Fiji	Oceania	NA
SRR2187681_R2	SRR2187681	R2	N	NA	Fiji	Oceania	NA
SRR2187968_R2	SRR2187968	R2	N	NA	Fiji	Oceania	NA
SRR2187972_R2	SRR2187972	R2	N	NA	Fiji	Oceania	NA
SRR2187996_R2	SRR2187996	R2	N	NA	Fiji	Oceania	NA
SRR2187997_R2	SRR2187997	R2	Y	100	Fiji	Oceania	NA
SRR2188006_R2	SRR2188006	R2	N	NA	Fiji	Oceania	NA
SRR2188008_R2	SRR2188008	R2	N	NA	Fiji	Oceania	NA
SRR2188034_R2	SRR2188034	R2	N	NA	Fiji	Oceania	NA
SRR2188050_R2	SRR2188050	R2	N	NA	Fiji	Oceania	NA
SRR2188060_R2	SRR2188060	R2	Y	100	Fiji	Oceania	NA
SRR2188061_R2	SRR2188061	R2	N	NA	Fiji	Oceania	NA
SRR2188070_R2	SRR2188070	R2	N	NA	Fiji	Oceania	NA
SRR2188071_R2	SRR2188071	R2	Y	100	Fiji	Oceania	NA
SRR2188072_R2	SRR2188072	R2	Y	100	Fiji	Oceania	NA
SRR2188073_R2	SRR2188073	R2	N	NA	Fiji	Oceania	NA
SRR2188075_R2	SRR2188075	R2	Y	100	Fiji	Oceania	NA
SRR2188076_R2	SRR2188076	R2	N	NA	Fiji	Oceania	NA
SRR2188077_R2	SRR2188077	R2	N	NA	Fiji	Oceania	NA
SRR2188078_R2	SRR2188078	R2	N	NA	Fiji	Oceania	NA
SRR2188080_R2	SRR2188080	R2	N	NA	Fiji	Oceania	NA
SRR2188081_R2	SRR2188081	R2	N	NA	Fiji	Oceania	NA
SRR2188082_R2	SRR2188082	R2	Y	100	Fiji	Oceania	NA
SRR2188083_R2	SRR2188083	R2	Y	100	Fiji	Oceania	NA
SRR2188084_R2	SRR2188084	R2	Y	100	Fiji	Oceania	NA
SRR2188108_R2	SRR2188108	R2	N	NA	Fiji	Oceania	NA
SRR2188130_R2	SRR2188130	R2	N	NA	Fiji	Oceania	NA
SRR2188132_R2	SRR2188132	R2	N	NA	Fiji	Oceania	NA
SRR2188162_R2	SRR2188162	R2	N	NA	Fiji	Oceania	NA
SRR2188203_R2	SRR2188203	R2	N	NA	Fiji	Oceania	NA
SRR2188207_R2	SRR2188207	R2	N	NA	Fiji	Oceania	NA
SRR2188209_R2	SRR2188209	R2	N	NA	Fiji	Oceania	NA
SRR2188212_R2	SRR2188212	R2	N	NA	Fiji	Oceania	NA
SRR2188214_R2	SRR2188214	R2	N	NA	Fiji	Oceania	NA
SRR2188412_R2	SRR2188412	R2	N	NA	Fiji	Oceania	NA
SRR2188414_R2	SRR2188414	R2	Y	97	Fiji	Oceania	NA
SRR2188415_R2	SRR2188415	R2	N	NA	Fiji	Oceania	NA
SRR2188417_R2	SRR2188417	R2	N	NA	Fiji	Oceania	NA
SRR2188418_R2	SRR2188418	R2	N	NA	Fiji	Oceania	NA
SRR2188421_R2	SRR2188421	R2	Y	100	Fiji	Oceania	NA
SRR2188422_R2	SRR2188422	R2	N	NA	Fiji	Oceania	NA
SRR2188450_R2	SRR2188450	R2	N	NA	Fiji	Oceania	NA
SRR2188453_R2	SRR2188453	R2	N	NA	Fiji	Oceania	NA
SRR2188454_R2	SRR2188454	R2	N	NA	Fiji	Oceania	NA
SRR2188455_R2	SRR2188455	R2	N	NA	Fiji	Oceania	NA
SRR2188457_R2	SRR2188457	R2	N	NA	Fiji	Oceania	NA
SRR2188458_R2	SRR2188458	R2	N	NA	Fiji	Oceania	NA
SRR2188459_R2	SRR2188459	R2	N	NA	Fiji	Oceania	NA
SRR2188461_R2	SRR2188461	R2	N	NA	Fiji	Oceania	NA
SRR2188462_R2	SRR2188462	R2	N	NA	Fiji	Oceania	NA
SRR2188464_R2	SRR2188464	R2	N	NA	Fiji	Oceania	NA
SRR2188465_R2	SRR2188465	R2	N	NA	Fiji	Oceania	NA
SRR2188473_R2	SRR2188473	R2	N	NA	Fiji	Oceania	NA
SRR2188479_R2	SRR2188479	R2	N	NA	Fiji	Oceania	NA
SRR2188482_R2	SRR2188482	R2	N	NA	Fiji	Oceania	NA
SRR2188483_R2	SRR2188483	R2	Y	100	Fiji	Oceania	NA
SRR2188484_R2	SRR2188484	R2	N	NA	Fiji	Oceania	NA
SRR2188485_R2	SRR2188485	R2	N	NA	Fiji	Oceania	NA
SRR2188489_R2	SRR2188489	R2	N	NA	Fiji	Oceania	NA
SRR2188491_R2	SRR2188491	R2	N	NA	Fiji	Oceania	NA
SRR2188493_R2	SRR2188493	R2	N	NA	Fiji	Oceania	NA
SRR2188503_R2	SRR2188503	R2	N	NA	Fiji	Oceania	NA
SRR2188504_R2	SRR2188504	R2	N	NA	Fiji	Oceania	NA
SRR2188506_R2	SRR2188506	R2	Y	96.9	Fiji	Oceania	NA
SRR2188508_R2	SRR2188508	R2	N	NA	Fiji	Oceania	NA
SRR2188509_R2	SRR2188509	R2	N	NA	Fiji	Oceania	NA
SRR2188510_R2	SRR2188510	R2	N	NA	Fiji	Oceania	NA
SRR2188515_R2	SRR2188515	R2	N	NA	Fiji	Oceania	NA
SRR2188516_R2	SRR2188516	R2	N	NA	Fiji	Oceania	NA
SRR2188518_R2	SRR2188518	R2	N	NA	Fiji	Oceania	NA
SRR2188520_R2	SRR2188520	R2	N	NA	Fiji	Oceania	NA
SRR2188521_R2	SRR2188521	R2	N	NA	Fiji	Oceania	NA
SRR2188719_R2	SRR2188719	R2	N	NA	Fiji	Oceania	NA
SRR2188720_R2	SRR2188720	R2	N	NA	Fiji	Oceania	NA
SRR2188722_R2	SRR2188722	R2	N	NA	Fiji	Oceania	NA
SRR2188723_R2	SRR2188723	R2	N	NA	Fiji	Oceania	NA
SRR2188724_R2	SRR2188724	R2	N	NA	Fiji	Oceania	NA
SRR2188725_R2	SRR2188725	R2	N	NA	Fiji	Oceania	NA
SRR2188726_R2	SRR2188726	R2	N	NA	Fiji	Oceania	NA
SRR2188727_R2	SRR2188727	R2	N	NA	Fiji	Oceania	NA
SRR2188728_R2	SRR2188728	R2	N	NA	Fiji	Oceania	NA
SRR2188729_R2	SRR2188729	R2	N	NA	Fiji	Oceania	NA
SRR2188730_R2	SRR2188730	R2	N	NA	Fiji	Oceania	NA
SRR2188731_R2	SRR2188731	R2	N	NA	Fiji	Oceania	NA
SRR2188732_R2	SRR2188732	R2	N	NA	Fiji	Oceania	NA
SRR2188733_R2	SRR2188733	R2	N	NA	Fiji	Oceania	NA
SRR2188734_R2	SRR2188734	R2	N	NA	Fiji	Oceania	NA
SRR2188735_R2	SRR2188735	R2	N	NA	Fiji	Oceania	NA
SRR2188736_R2	SRR2188736	R2	N	NA	Fiji	Oceania	NA
SRR2188737_R2	SRR2188737	R2	N	NA	Fiji	Oceania	NA
SRR2188738_R2	SRR2188738	R2	N	NA	Fiji	Oceania	NA
SRR2188739_R2	SRR2188739	R2	N	NA	Fiji	Oceania	NA
SRR2188740_R2	SRR2188740	R2	N	NA	Fiji	Oceania	NA
SRR2188741_R2	SRR2188741	R2	N	NA	Fiji	Oceania	NA
SRR2188742_R2	SRR2188742	R2	N	NA	Fiji	Oceania	NA
SRR2188743_R2	SRR2188743	R2	N	NA	Fiji	Oceania	NA
SRR2188744_R2	SRR2188744	R2	N	NA	Fiji	Oceania	NA
SRR2188745_R2	SRR2188745	R2	N	NA	Fiji	Oceania	NA
SRR2188746_R2	SRR2188746	R2	N	NA	Fiji	Oceania	NA
SRR2188747_R2	SRR2188747	R2	N	NA	Fiji	Oceania	NA
SRR2188748_R2	SRR2188748	R2	N	NA	Fiji	Oceania	NA
SRR2188749_R2	SRR2188749	R2	N	NA	Fiji	Oceania	NA
SRR2188750_R2	SRR2188750	R2	N	NA	Fiji	Oceania	NA
SRR2188751_R2	SRR2188751	R2	N	NA	Fiji	Oceania	NA
SRR2188753_R2	SRR2188753	R2	N	NA	Fiji	Oceania	NA
SRR2188755_R2	SRR2188755	R2	N	NA	Fiji	Oceania	NA
SRR2188756_R2	SRR2188756	R2	N	NA	Fiji	Oceania	NA
SRR2188758_R2	SRR2188758	R2	N	NA	Fiji	Oceania	NA
SRR2188759_R2	SRR2188759	R2	N	NA	Fiji	Oceania	NA
SRR2188760_R2	SRR2188760	R2	N	NA	Fiji	Oceania	NA
SRR2188762_R2	SRR2188762	R2	N	NA	Fiji	Oceania	NA
SRR2188763_R2	SRR2188763	R2	N	NA	Fiji	Oceania	NA
SRR2188764_R2	SRR2188764	R2	N	NA	Fiji	Oceania	NA
SRR2188766_R2	SRR2188766	R2	N	NA	Fiji	Oceania	NA
SRR2188767_R2	SRR2188767	R2	N	NA	Fiji	Oceania	NA
SRR2188768_R2	SRR2188768	R2	N	NA	Fiji	Oceania	NA
SRR2188769_R2	SRR2188769	R2	N	NA	Fiji	Oceania	NA
SRR2188770_R2	SRR2188770	R2	N	NA	Fiji	Oceania	NA
SRR2188771_R2	SRR2188771	R2	N	NA	Fiji	Oceania	NA
SRR2188773_R2	SRR2188773	R2	N	NA	Fiji	Oceania	NA
SRR2188774_R2	SRR2188774	R2	N	NA	Fiji	Oceania	NA
SRR2188775_R2	SRR2188775	R2	N	NA	Fiji	Oceania	NA
SRR2188777_R2	SRR2188777	R2	N	NA	Fiji	Oceania	NA
SRR2188778_R2	SRR2188778	R2	N	NA	Fiji	Oceania	NA
SRR2188779_R2	SRR2188779	R2	Y	100	Fiji	Oceania	NA
SRR2188781_R2	SRR2188781	R2	N	NA	Fiji	Oceania	NA
SRR2188783_R2	SRR2188783	R2	N	NA	Fiji	Oceania	NA
SRR2188784_R2	SRR2188784	R2	N	NA	Fiji	Oceania	NA
SRR2188835_R2	SRR2188835	R2	N	NA	Fiji	Oceania	NA
SRR2188861_R2	SRR2188861	R2	N	NA	Fiji	Oceania	NA
SRR2188946_R2	SRR2188946	R2	N	NA	Fiji	Oceania	NA
SRR2188971_R2	SRR2188971	R2	N	NA	Fiji	Oceania	NA
SRR2188972_R2	SRR2188972	R2	N	NA	Fiji	Oceania	NA
SRR2188973_R2	SRR2188973	R2	N	NA	Fiji	Oceania	NA
SRR2188974_R2	SRR2188974	R2	N	NA	Fiji	Oceania	NA
SRR2188975_R2	SRR2188975	R2	Y	100	Fiji	Oceania	NA
SRR2188977_R2	SRR2188977	R2	N	NA	Fiji	Oceania	NA
SRR2188978_R2	SRR2188978	R2	N	NA	Fiji	Oceania	NA
SRR2188979_R2	SRR2188979	R2	Y	100	Fiji	Oceania	NA
SRR2188981_R2	SRR2188981	R2	N	NA	Fiji	Oceania	NA
SRR2188983_R2	SRR2188983	R2	N	NA	Fiji	Oceania	NA
SRR2188984_R2	SRR2188984	R2	N	NA	Fiji	Oceania	NA
SRR2188986_R2	SRR2188986	R2	N	NA	Fiji	Oceania	NA
SRR2188988_R2	SRR2188988	R2	N	NA	Fiji	Oceania	NA
SRR2188989_R2	SRR2188989	R2	N	NA	Fiji	Oceania	NA
SRR2188990_R2	SRR2188990	R2	N	NA	Fiji	Oceania	NA
SRR2188991_R2	SRR2188991	R2	N	NA	Fiji	Oceania	NA
SRR2188992_R2	SRR2188992	R2	N	NA	Fiji	Oceania	NA
SRR2188993_R2	SRR2188993	R2	N	NA	Fiji	Oceania	NA
SRR2188994_R2	SRR2188994	R2	N	NA	Fiji	Oceania	NA
SRR2188995_R2	SRR2188995	R2	N	NA	Fiji	Oceania	NA
SRR2188996_R2	SRR2188996	R2	N	NA	Fiji	Oceania	NA
SRR2188997_R2	SRR2188997	R2	N	NA	Fiji	Oceania	NA
SRR2188998_R2	SRR2188998	R2	N	NA	Fiji	Oceania	NA
SRR2189000_R2	SRR2189000	R2	N	NA	Fiji	Oceania	NA
SRR2189001_R2	SRR2189001	R2	N	NA	Fiji	Oceania	NA
SRR2189002_R2	SRR2189002	R2	Y	100	Fiji	Oceania	NA
SRR2189003_R2	SRR2189003	R2	N	NA	Fiji	Oceania	NA
SRR2189005_R2	SRR2189005	R2	N	NA	Fiji	Oceania	NA
SRR2189006_R2	SRR2189006	R2	N	NA	Fiji	Oceania	NA
SRR2189007_R2	SRR2189007	R2	N	NA	Fiji	Oceania	NA
SRR2189009_R2	SRR2189009	R2	N	NA	Fiji	Oceania	NA
SRR2189010_R2	SRR2189010	R2	N	NA	Fiji	Oceania	NA
SRR2189011_R2	SRR2189011	R2	N	NA	Fiji	Oceania	NA
SRR2189013_R2	SRR2189013	R2	N	NA	Fiji	Oceania	NA
SRR2189014_R2	SRR2189014	R2	N	NA	Fiji	Oceania	NA
SRR2189015_R2	SRR2189015	R2	N	NA	Fiji	Oceania	NA
SRR2189016_R2	SRR2189016	R2	N	NA	Fiji	Oceania	NA
SRR2189017_R2	SRR2189017	R2	N	NA	Fiji	Oceania	NA
SRR2189018_R2	SRR2189018	R2	N	NA	Fiji	Oceania	NA
SRR2189019_R2	SRR2189019	R2	N	NA	Fiji	Oceania	NA
SRR2189021_R2	SRR2189021	R2	N	NA	Fiji	Oceania	NA
SRR2189022_R2	SRR2189022	R2	N	NA	Fiji	Oceania	NA
SRR2189023_R2	SRR2189023	R2	N	NA	Fiji	Oceania	NA
SRR2189024_R2	SRR2189024	R2	N	NA	Fiji	Oceania	NA
SRR2189025_R2	SRR2189025	R2	N	NA	Fiji	Oceania	NA
SRR2189026_R2	SRR2189026	R2	N	NA	Fiji	Oceania	NA
SRR2189027_R2	SRR2189027	R2	Y	100	Fiji	Oceania	NA
SRR2189028_R2	SRR2189028	R2	N	NA	Fiji	Oceania	NA
SRR2189029_R2	SRR2189029	R2	N	NA	Fiji	Oceania	NA
SRR2189030_R2	SRR2189030	R2	Y	92.9	Fiji	Oceania	NA
SRR2189031_R2	SRR2189031	R2	N	NA	Fiji	Oceania	NA
SRR2189034_R2	SRR2189034	R2	N	NA	Fiji	Oceania	NA
SRR2189035_R2	SRR2189035	R2	N	NA	Fiji	Oceania	NA
SRR2189036_R2	SRR2189036	R2	N	NA	Fiji	Oceania	NA
SRR2189038_R2	SRR2189038	R2	N	NA	Fiji	Oceania	NA
SRR2189039_R2	SRR2189039	R2	Y	100	Fiji	Oceania	NA
SRR2189040_R2	SRR2189040	R2	Y	100	Fiji	Oceania	NA
SRR2189042_R2	SRR2189042	R2	Y	100	Fiji	Oceania	NA
SRR2189043_R2	SRR2189043	R2	N	NA	Fiji	Oceania	NA
SRR2189044_R2	SRR2189044	R2	N	NA	Fiji	Oceania	NA
SRR2189045_R2	SRR2189045	R2	N	NA	Fiji	Oceania	NA
SRR2189046_R2	SRR2189046	R2	N	NA	Fiji	Oceania	NA
SRR2189048_R2	SRR2189048	R2	N	NA	Fiji	Oceania	NA
SRR2189049_R2	SRR2189049	R2	N	NA	Fiji	Oceania	NA
SRR2189050_R2	SRR2189050	R2	N	NA	Fiji	Oceania	NA
SRR2189051_R2	SRR2189051	R2	N	NA	Fiji	Oceania	NA
SRR2189052_R2	SRR2189052	R2	N	NA	Fiji	Oceania	NA
SRR2189053_R2	SRR2189053	R2	N	NA	Fiji	Oceania	NA
SRR2189660_R2	SRR2189660	R2	N	NA	Fiji	Oceania	NA
SRR2189662_R2	SRR2189662	R2	N	NA	Fiji	Oceania	NA
SRR2189663_R2	SRR2189663	R2	N	NA	Fiji	Oceania	NA
SRR2189664_R2	SRR2189664	R2	N	NA	Fiji	Oceania	NA
SRR2189665_R2	SRR2189665	R2	N	NA	Fiji	Oceania	NA
SRR2189667_R2	SRR2189667	R2	N	NA	Fiji	Oceania	NA
SRR2189668_R2	SRR2189668	R2	N	NA	Fiji	Oceania	NA
SRR2189671_R2	SRR2189671	R2	N	NA	Fiji	Oceania	NA
SRR2189673_R2	SRR2189673	R2	N	NA	Fiji	Oceania	NA
SRR2189677_R2	SRR2189677	R2	N	NA	Fiji	Oceania	NA
SRR2189678_R2	SRR2189678	R2	N	NA	Fiji	Oceania	NA
SRR2189680_R2	SRR2189680	R2	N	NA	Fiji	Oceania	NA
SRR2189681_R2	SRR2189681	R2	N	NA	Fiji	Oceania	NA
SRR2189687_R2	SRR2189687	R2	N	NA	Fiji	Oceania	NA
SRR2189688_R2	SRR2189688	R2	N	NA	Fiji	Oceania	NA
SRR2189692_R2	SRR2189692	R2	N	NA	Fiji	Oceania	NA
SRR2189695_R2	SRR2189695	R2	N	NA	Fiji	Oceania	NA
SRR2189697_R2	SRR2189697	R2	N	NA	Fiji	Oceania	NA
SRR2189699_R2	SRR2189699	R2	N	NA	Fiji	Oceania	NA
SRR2189701_R2	SRR2189701	R2	N	NA	Fiji	Oceania	NA
SRR2189702_R2	SRR2189702	R2	N	NA	Fiji	Oceania	NA
SRR2189703_R2	SRR2189703	R2	N	NA	Fiji	Oceania	NA
SRR2189704_R2	SRR2189704	R2	N	NA	Fiji	Oceania	NA
SRR2189705_R2	SRR2189705	R2	N	NA	Fiji	Oceania	NA
SRR2189706_R2	SRR2189706	R2	N	NA	Fiji	Oceania	NA
SRR2189707_R2	SRR2189707	R2	N	NA	Fiji	Oceania	NA
SRR2189708_R2	SRR2189708	R2	N	NA	Fiji	Oceania	NA
SRR2189868_R2	SRR2189868	R2	N	NA	Fiji	Oceania	NA
SRR2189871_R2	SRR2189871	R2	N	NA	Fiji	Oceania	NA
SRR2189872_R2	SRR2189872	R2	N	NA	Fiji	Oceania	NA
SRR2189873_R2	SRR2189873	R2	N	NA	Fiji	Oceania	NA
SRR2189874_R2	SRR2189874	R2	N	NA	Fiji	Oceania	NA
SRR2189881_R2	SRR2189881	R2	N	NA	Fiji	Oceania	NA
SRR2189883_R2	SRR2189883	R2	N	NA	Fiji	Oceania	NA
SRR2189884_R2	SRR2189884	R2	N	NA	Fiji	Oceania	NA
SRR2189886_R2	SRR2189886	R2	N	NA	Fiji	Oceania	NA
SRR2189887_R2	SRR2189887	R2	N	NA	Fiji	Oceania	NA
SRR2189888_R2	SRR2189888	R2	N	NA	Fiji	Oceania	NA
SRR2189894_R2	SRR2189894	R2	N	NA	Fiji	Oceania	NA
SRR2189896_R2	SRR2189896	R2	N	NA	Fiji	Oceania	NA
SRR2189897_R2	SRR2189897	R2	N	NA	Fiji	Oceania	NA
SRR2189898_R2	SRR2189898	R2	N	NA	Fiji	Oceania	NA
SRR2189900_R2	SRR2189900	R2	N	NA	Fiji	Oceania	NA
SRR2189902_R2	SRR2189902	R2	N	NA	Fiji	Oceania	NA
SRR2189905_R2	SRR2189905	R2	N	NA	Fiji	Oceania	NA
SRR2189906_R2	SRR2189906	R2	N	NA	Fiji	Oceania	NA
SRR2189907_R2	SRR2189907	R2	N	NA	Fiji	Oceania	NA
SRR2189911_R2	SRR2189911	R2	N	NA	Fiji	Oceania	NA
SRR2189912_R2	SRR2189912	R2	N	NA	Fiji	Oceania	NA
SRR2189915_R2	SRR2189915	R2	N	NA	Fiji	Oceania	NA
SRR2189918_R2	SRR2189918	R2	N	NA	Fiji	Oceania	NA
SRR2189922_R2	SRR2189922	R2	N	NA	Fiji	Oceania	NA
SRR2189924_R2	SRR2189924	R2	N	NA	Fiji	Oceania	NA
SRR2189925_R2	SRR2189925	R2	N	NA	Fiji	Oceania	NA
SRR2189926_R2	SRR2189926	R2	N	NA	Fiji	Oceania	NA
SRR2189931_R2	SRR2189931	R2	N	NA	Fiji	Oceania	NA
SRR2189932_R2	SRR2189932	R2	N	NA	Fiji	Oceania	NA
SRR2189935_R2	SRR2189935	R2	N	NA	Fiji	Oceania	NA
SRR2189936_R2	SRR2189936	R2	N	NA	Fiji	Oceania	NA
SRR2189938_R2	SRR2189938	R2	N	NA	Fiji	Oceania	NA
SRR2189943_R2	SRR2189943	R2	N	NA	Fiji	Oceania	NA
SRR2189945_R2	SRR2189945	R2	N	NA	Fiji	Oceania	NA
SRR2189947_R2	SRR2189947	R2	N	NA	Fiji	Oceania	NA
SRR2189948_R2	SRR2189948	R2	N	NA	Fiji	Oceania	NA
SRR2189953_R2	SRR2189953	R2	N	NA	Fiji	Oceania	NA
SRR2189956_R2	SRR2189956	R2	N	NA	Fiji	Oceania	NA
SRR2189958_R2	SRR2189958	R2	N	NA	Fiji	Oceania	NA
SRR2189959_R2	SRR2189959	R2	N	NA	Fiji	Oceania	NA
SRR2190353_R2	SRR2190353	R2	Y	100	Fiji	Oceania	NA
SRR2190373_R2	SRR2190373	R2	N	NA	Fiji	Oceania	NA
SRR2190383_R2	SRR2190383	R2	N	NA	Fiji	Oceania	NA
SRR2190384_R2	SRR2190384	R2	N	NA	Fiji	Oceania	NA
SRR2190386_R2	SRR2190386	R2	N	NA	Fiji	Oceania	NA
SRR2190387_R2	SRR2190387	R2	N	NA	Fiji	Oceania	NA
SRR2190388_R2	SRR2190388	R2	N	NA	Fiji	Oceania	NA
SRR2190390_R2	SRR2190390	R2	N	NA	Fiji	Oceania	NA
SRR2191079_R2	SRR2191079	R2	N	NA	Fiji	Oceania	NA
SRR2191081_R2	SRR2191081	R2	N	NA	Fiji	Oceania	NA
SRR2191083_R2	SRR2191083	R2	N	NA	Fiji	Oceania	NA
SRR2191085_R2	SRR2191085	R2	N	NA	Fiji	Oceania	NA
SRR2191086_R2	SRR2191086	R2	N	NA	Fiji	Oceania	NA
SRR2191087_R2	SRR2191087	R2	N	NA	Fiji	Oceania	NA
SRR2191088_R2	SRR2191088	R2	N	NA	Fiji	Oceania	NA
SRR2191090_R2	SRR2191090	R2	N	NA	Fiji	Oceania	NA
SRR2191093_R2	SRR2191093	R2	N	NA	Fiji	Oceania	NA
SRR2191094_R2	SRR2191094	R2	N	NA	Fiji	Oceania	NA
SRR2191095_R2	SRR2191095	R2	N	NA	Fiji	Oceania	NA
SRR2191098_R2	SRR2191098	R2	N	NA	Fiji	Oceania	NA
SRR2191099_R2	SRR2191099	R2	Y	100	Fiji	Oceania	NA
SRR2191100_R2	SRR2191100	R2	N	NA	Fiji	Oceania	NA
SRR2191102_R2	SRR2191102	R2	N	NA	Fiji	Oceania	NA
SRR2191107_R2	SRR2191107	R2	N	NA	Fiji	Oceania	NA
SRR2191108_R2	SRR2191108	R2	N	NA	Fiji	Oceania	NA
SRR2191109_R2	SRR2191109	R2	N	NA	Fiji	Oceania	NA
SRR2191110_R2	SRR2191110	R2	N	NA	Fiji	Oceania	NA
SRR2191112_R2	SRR2191112	R2	Y	100	Fiji	Oceania	NA
SRR2191113_R2	SRR2191113	R2	N	NA	Fiji	Oceania	NA
SRR2191117_R2	SRR2191117	R2	N	NA	Fiji	Oceania	NA
SRR2191122_R2	SRR2191122	R2	N	NA	Fiji	Oceania	NA
SRR2191123_R2	SRR2191123	R2	N	NA	Fiji	Oceania	NA
SRR2191129_R2	SRR2191129	R2	Y	100	Fiji	Oceania	NA
SRR2191130_R2	SRR2191130	R2	N	NA	Fiji	Oceania	NA
SRR2191131_R2	SRR2191131	R2	N	NA	Fiji	Oceania	NA
SRR2191132_R2	SRR2191132	R2	N	NA	Fiji	Oceania	NA
SRR2191137_R2	SRR2191137	R2	N	NA	Fiji	Oceania	NA
SRR2191141_R2	SRR2191141	R2	N	NA	Fiji	Oceania	NA
SRR2191142_R2	SRR2191142	R2	N	NA	Fiji	Oceania	NA
SRR2191143_R2	SRR2191143	R2	N	NA	Fiji	Oceania	NA
SRR2191144_R2	SRR2191144	R2	N	NA	Fiji	Oceania	NA
SRR2191146_R2	SRR2191146	R2	N	NA	Fiji	Oceania	NA
SRR2191147_R2	SRR2191147	R2	N	NA	Fiji	Oceania	NA
SRR2191148_R2	SRR2191148	R2	N	NA	Fiji	Oceania	NA
SRR2191149_R2	SRR2191149	R2	N	NA	Fiji	Oceania	NA
SRR2191150_R2	SRR2191150	R2	N	NA	Fiji	Oceania	NA
SRR2191159_R2	SRR2191159	R2	N	NA	Fiji	Oceania	NA
SRR2191161_R2	SRR2191161	R2	N	NA	Fiji	Oceania	NA
SRR2191163_R2	SRR2191163	R2	N	NA	Fiji	Oceania	NA
SRR2191169_R2	SRR2191169	R2	N	NA	Fiji	Oceania	NA
SRR2191173_R2	SRR2191173	R2	N	NA	Fiji	Oceania	NA
SRR2191174_R2	SRR2191174	R2	N	NA	Fiji	Oceania	NA
SRR2191177_R2	SRR2191177	R2	N	NA	Fiji	Oceania	NA
SRR2191434_R2	SRR2191434	R2	N	NA	Fiji	Oceania	NA
SRR2191435_R2	SRR2191435	R2	N	NA	Fiji	Oceania	NA
SRR2191437_R2	SRR2191437	R2	N	NA	Fiji	Oceania	NA
SRR2191439_R2	SRR2191439	R2	N	NA	Fiji	Oceania	NA
SRR2191444_R2	SRR2191444	R2	N	NA	Fiji	Oceania	NA
SRR2191446_R2	SRR2191446	R2	N	NA	Fiji	Oceania	NA
SRR2191447_R2	SRR2191447	R2	N	NA	Fiji	Oceania	NA
SRR2191450_R2	SRR2191450	R2	Y	100	Fiji	Oceania	NA
SRR2191451_R2	SRR2191451	R2	N	NA	Fiji	Oceania	NA
SRR2191455_R2	SRR2191455	R2	N	NA	Fiji	Oceania	NA
SRR2191457_R2	SRR2191457	R2	N	NA	Fiji	Oceania	NA
SRR2191462_R2	SRR2191462	R2	N	NA	Fiji	Oceania	NA
SRR2191463_R2	SRR2191463	R2	Y	100	Fiji	Oceania	NA
SRR2191464_R2	SRR2191464	R2	N	NA	Fiji	Oceania	NA
SRR2191467_R2	SRR2191467	R2	N	NA	Fiji	Oceania	NA
SRR2191468_R2	SRR2191468	R2	N	NA	Fiji	Oceania	NA
SRR2191469_R2	SRR2191469	R2	Y	100	Fiji	Oceania	NA
SRR2191470_R2	SRR2191470	R2	Y	100	Fiji	Oceania	NA
SRR2191471_R2	SRR2191471	R2	N	NA	Fiji	Oceania	NA
SRR2191473_R2	SRR2191473	R2	N	NA	Fiji	Oceania	NA
SRR2191477_R2	SRR2191477	R2	Y	100	Fiji	Oceania	NA
SRR2191479_R2	SRR2191479	R2	N	NA	Fiji	Oceania	NA
SRR2191480_R2	SRR2191480	R2	N	NA	Fiji	Oceania	NA
SRR2191482_R2	SRR2191482	R2	N	NA	Fiji	Oceania	NA
SRR2191483_R2	SRR2191483	R2	N	NA	Fiji	Oceania	NA
SRR2191485_R2	SRR2191485	R2	N	NA	Fiji	Oceania	NA
SRR2191486_R2	SRR2191486	R2	N	NA	Fiji	Oceania	NA
SRR2191488_R2	SRR2191488	R2	N	NA	Fiji	Oceania	NA
SRR2191491_R2	SRR2191491	R2	N	NA	Fiji	Oceania	NA
SRR2191917_R2	SRR2191917	R2	N	NA	Fiji	Oceania	NA
SRR2191919_R2	SRR2191919	R2	N	NA	Fiji	Oceania	NA
SRR2191920_R2	SRR2191920	R2	N	NA	Fiji	Oceania	NA
SRR2191921_R2	SRR2191921	R2	N	NA	Fiji	Oceania	NA
SRR2191922_R2	SRR2191922	R2	N	NA	Fiji	Oceania	NA
SRR2191924_R2	SRR2191924	R2	N	NA	Fiji	Oceania	NA
SRR2191925_R2	SRR2191925	R2	N	NA	Fiji	Oceania	NA
SRR2191928_R2	SRR2191928	R2	N	NA	Fiji	Oceania	NA
SRR2191929_R2	SRR2191929	R2	N	NA	Fiji	Oceania	NA
SRR2191931_R2	SRR2191931	R2	Y	100	Fiji	Oceania	NA
SRR2191932_R2	SRR2191932	R2	N	NA	Fiji	Oceania	NA
SRR2191933_R2	SRR2191933	R2	N	NA	Fiji	Oceania	NA
SRR2191934_R2	SRR2191934	R2	N	NA	Fiji	Oceania	NA
SRR2191935_R2	SRR2191935	R2	N	NA	Fiji	Oceania	NA
SRR2191936_R2	SRR2191936	R2	N	NA	Fiji	Oceania	NA
SRR2191937_R2	SRR2191937	R2	N	NA	Fiji	Oceania	NA
SRR2191938_R2	SRR2191938	R2	Y	100	Fiji	Oceania	NA
SRR2191939_R2	SRR2191939	R2	N	NA	Fiji	Oceania	NA
SRR2191940_R2	SRR2191940	R2	N	NA	Fiji	Oceania	NA
SRR2191943_R2	SRR2191943	R2	N	NA	Fiji	Oceania	NA
SRR2191944_R2	SRR2191944	R2	N	NA	Fiji	Oceania	NA
SRR2191946_R2	SRR2191946	R2	N	NA	Fiji	Oceania	NA
SRR2191948_R2	SRR2191948	R2	N	NA	Fiji	Oceania	NA
SRR2191949_R2	SRR2191949	R2	N	NA	Fiji	Oceania	NA
SRR2191952_R2	SRR2191952	R2	N	NA	Fiji	Oceania	NA
SRR2191953_R2	SRR2191953	R2	Y	100	Fiji	Oceania	NA
SRR2191955_R2	SRR2191955	R2	Y	100	Fiji	Oceania	NA
SRR2191956_R2	SRR2191956	R2	N	NA	Fiji	Oceania	NA
SRR2191959_R2	SRR2191959	R2	N	NA	Fiji	Oceania	NA
SRR2191960_R2	SRR2191960	R2	N	NA	Fiji	Oceania	NA
SRR2191961_R2	SRR2191961	R2	N	NA	Fiji	Oceania	NA
SRR2191963_R2	SRR2191963	R2	N	NA	Fiji	Oceania	NA
SRR2191964_R2	SRR2191964	R2	N	NA	Fiji	Oceania	NA
SRR2191966_R2	SRR2191966	R2	N	NA	Fiji	Oceania	NA
SRR2191967_R2	SRR2191967	R2	N	NA	Fiji	Oceania	NA
SRR2191968_R2	SRR2191968	R2	N	NA	Fiji	Oceania	NA
SRR2191970_R2	SRR2191970	R2	N	NA	Fiji	Oceania	NA
SRR2191972_R2	SRR2191972	R2	N	NA	Fiji	Oceania	NA
SRR2191973_R2	SRR2191973	R2	N	NA	Fiji	Oceania	NA
SRR2191974_R2	SRR2191974	R2	N	NA	Fiji	Oceania	NA
SRR2191976_R2	SRR2191976	R2	N	NA	Fiji	Oceania	NA
SRR2191979_R2	SRR2191979	R2	N	NA	Fiji	Oceania	NA
SRR2192726_R2	SRR2192726	R2	N	NA	Fiji	Oceania	NA
SRR2192728_R2	SRR2192728	R2	N	NA	Fiji	Oceania	NA
SRR2192729_R2	SRR2192729	R2	N	NA	Fiji	Oceania	NA
SRR2192731_R2	SRR2192731	R2	N	NA	Fiji	Oceania	NA
SRR2192733_R2	SRR2192733	R2	N	NA	Fiji	Oceania	NA
SRR2192734_R2	SRR2192734	R2	N	NA	Fiji	Oceania	NA
SRR2192736_R2	SRR2192736	R2	N	NA	Fiji	Oceania	NA
SRR2192737_R2	SRR2192737	R2	N	NA	Fiji	Oceania	NA
SRR2192739_R2	SRR2192739	R2	N	NA	Fiji	Oceania	NA
SRR2192741_R2	SRR2192741	R2	N	NA	Fiji	Oceania	NA
SRR2192746_R2	SRR2192746	R2	N	NA	Fiji	Oceania	NA
SRR2192759_R2	SRR2192759	R2	N	NA	Fiji	Oceania	NA
SRR2192764_R2	SRR2192764	R2	N	NA	Fiji	Oceania	NA
SRR2192779_R2	SRR2192779	R2	N	NA	Fiji	Oceania	NA
SRR2192783_R2	SRR2192783	R2	N	NA	Fiji	Oceania	NA
SRR2192802_R2	SRR2192802	R2	N	NA	Fiji	Oceania	NA
SRR2192821_R2	SRR2192821	R2	N	NA	Fiji	Oceania	NA
SRR2193342_R2	SRR2193342	R2	N	NA	Fiji	Oceania	NA
SRR2193347_R2	SRR2193347	R2	N	NA	Fiji	Oceania	NA
SRR2193354_R2	SRR2193354	R2	N	NA	Fiji	Oceania	NA
SRR2193373_R2	SRR2193373	R2	N	NA	Fiji	Oceania	NA
SRR2193420_R2	SRR2193420	R2	N	NA	Fiji	Oceania	NA
SRR2193444_R2	SRR2193444	R2	N	NA	Fiji	Oceania	NA
SRR2193461_R2	SRR2193461	R2	N	NA	Fiji	Oceania	NA
SRR2193462_R2	SRR2193462	R2	N	NA	Fiji	Oceania	NA
SRR2193519_R2	SRR2193519	R2	N	NA	Fiji	Oceania	NA
SRR2193546_R2	SRR2193546	R2	N	NA	Fiji	Oceania	NA
SRR2193562_R2	SRR2193562	R2	N	NA	Fiji	Oceania	NA
SRR2193564_R2	SRR2193564	R2	N	NA	Fiji	Oceania	NA
SRR2193581_R2	SRR2193581	R2	N	NA	Fiji	Oceania	NA
SRR2193592_R2	SRR2193592	R2	N	NA	Fiji	Oceania	NA
SRR2193612_R2	SRR2193612	R2	N	NA	Fiji	Oceania	NA
SRR2193616_R2	SRR2193616	R2	N	NA	Fiji	Oceania	NA
SRR2193620_R2	SRR2193620	R2	N	NA	Fiji	Oceania	NA
SRR2193625_R2	SRR2193625	R2	N	NA	Fiji	Oceania	NA
SRR2193643_R2	SRR2193643	R2	N	NA	Fiji	Oceania	NA
SRR2193666_R2	SRR2193666	R2	N	NA	Fiji	Oceania	NA
SRR2193821_R2	SRR2193821	R2	N	NA	Fiji	Oceania	NA
SRR2193826_R2	SRR2193826	R2	Y	100	Fiji	Oceania	NA
SRR2193828_R2	SRR2193828	R2	N	NA	Fiji	Oceania	NA
SRR2193836_R2	SRR2193836	R2	Y	100	Fiji	Oceania	NA
SRR2193862_R2	SRR2193862	R2	N	NA	Fiji	Oceania	NA
SRR2193874_R2	SRR2193874	R2	N	NA	Fiji	Oceania	NA
SRR2193890_R2	SRR2193890	R2	N	NA	Fiji	Oceania	NA
SRR2193891_R2	SRR2193891	R2	N	NA	Fiji	Oceania	NA
SRR2193915_R2	SRR2193915	R2	N	NA	Fiji	Oceania	NA
SRR2193926_R2	SRR2193926	R2	N	NA	Fiji	Oceania	NA
SRR2193936_R2	SRR2193936	R2	N	NA	Fiji	Oceania	NA
SRR2193947_R2	SRR2193947	R2	N	NA	Fiji	Oceania	NA
SRR2193950_R2	SRR2193950	R2	Y	100	Fiji	Oceania	NA
SRR2193961_R2	SRR2193961	R2	N	NA	Fiji	Oceania	NA
SRR2194016_R2	SRR2194016	R2	N	NA	Fiji	Oceania	NA
SRR2194019_R2	SRR2194019	R2	N	NA	Fiji	Oceania	NA
SRR2194028_R2	SRR2194028	R2	N	NA	Fiji	Oceania	NA
SRR2194043_R2	SRR2194043	R2	N	NA	Fiji	Oceania	NA
SRR2194050_R2	SRR2194050	R2	N	NA	Fiji	Oceania	NA
SRR2194067_R2	SRR2194067	R2	N	NA	Fiji	Oceania	NA
SRR2194107_R2	SRR2194107	R2	N	NA	Fiji	Oceania	NA
SRR2194513_R2	SRR2194513	R2	N	NA	Fiji	Oceania	NA
SRR2194515_R2	SRR2194515	R2	N	NA	Fiji	Oceania	NA
SRR2194522_R2	SRR2194522	R2	N	NA	Fiji	Oceania	NA
SRR2194526_R2	SRR2194526	R2	N	NA	Fiji	Oceania	NA
SRR2194580_R2	SRR2194580	R2	N	NA	Fiji	Oceania	NA
SRR2194588_R2	SRR2194588	R2	N	NA	Fiji	Oceania	NA
SRR2194590_R2	SRR2194590	R2	N	NA	Fiji	Oceania	NA
SRR2194596_R2	SRR2194596	R2	N	NA	Fiji	Oceania	NA
SRR2194599_R2	SRR2194599	R2	N	NA	Fiji	Oceania	NA
SRR2194619_R2	SRR2194619	R2	N	NA	Fiji	Oceania	NA
SRR2194621_R2	SRR2194621	R2	N	NA	Fiji	Oceania	NA
SRR2194623_R2	SRR2194623	R2	N	NA	Fiji	Oceania	NA
SRR2194634_R2	SRR2194634	R2	N	NA	Fiji	Oceania	NA
SRR2194638_R2	SRR2194638	R2	N	NA	Fiji	Oceania	NA
SRR2194641_R2	SRR2194641	R2	N	NA	Fiji	Oceania	NA
SRR2194650_R2	SRR2194650	R2	N	NA	Fiji	Oceania	NA
SRR2194654_R2	SRR2194654	R2	N	NA	Fiji	Oceania	NA
SRR2194845_R2	SRR2194845	R2	N	NA	Fiji	Oceania	NA
SRR2194848_R2	SRR2194848	R2	N	NA	Fiji	Oceania	NA
SRR2194859_R2	SRR2194859	R2	N	NA	Fiji	Oceania	NA
SRR2194870_R2	SRR2194870	R2	N	NA	Fiji	Oceania	NA
SRR2194884_R2	SRR2194884	R2	N	NA	Fiji	Oceania	NA
SRR2194910_R2	SRR2194910	R2	N	NA	Fiji	Oceania	NA
SRR2194914_R2	SRR2194914	R2	N	NA	Fiji	Oceania	NA
SRR2194916_R2	SRR2194916	R2	N	NA	Fiji	Oceania	NA
SRR2194924_R2	SRR2194924	R2	N	NA	Fiji	Oceania	NA
SRR2194937_R2	SRR2194937	R2	N	NA	Fiji	Oceania	NA
SRR2194940_R2	SRR2194940	R2	N	NA	Fiji	Oceania	NA
SRR2194960_R2	SRR2194960	R2	N	NA	Fiji	Oceania	NA
SRR2194979_R2	SRR2194979	R2	N	NA	Fiji	Oceania	NA
SRR2194988_R2	SRR2194988	R2	N	NA	Fiji	Oceania	NA
ERR1711593_R2	ERR1711593	R2	N	NA	China	Asia	NA
ERR1711594_R2	ERR1711594	R2	N	NA	China	Asia	NA
ERR1711595_R2	ERR1711595	R2	N	NA	China	Asia	NA
ERR1711596_R2	ERR1711596	R2	N	NA	China	Asia	NA
ERR1711597_R2	ERR1711597	R2	N	NA	China	Asia	NA
ERR1711598_R2	ERR1711598	R2	N	NA	China	Asia	NA
ERR1711599_R2	ERR1711599	R2	N	NA	China	Asia	NA
ERR1711600_R2	ERR1711600	R2	N	NA	China	Asia	NA
ERR1711601_R2	ERR1711601	R2	N	NA	China	Asia	NA
ERR1711602_R2	ERR1711602	R2	N	NA	China	Asia	NA
ERR1711603_R2	ERR1711603	R2	N	NA	China	Asia	NA
ERR1711604_R2	ERR1711604	R2	N	NA	China	Asia	NA
ERR1711605_R2	ERR1711605	R2	N	NA	China	Asia	NA
ERR1711606_R2	ERR1711606	R2	N	NA	China	Asia	NA
ERR1711607_R2	ERR1711607	R2	N	NA	China	Asia	NA
ERR1711608_R2	ERR1711608	R2	N	NA	China	Asia	NA
ERR1711609_R2	ERR1711609	R2	N	NA	China	Asia	NA
ERR1711610_R2	ERR1711610	R2	N	NA	China	Asia	NA
ERR1711611_R2	ERR1711611	R2	N	NA	China	Asia	NA
ERR1711612_R2	ERR1711612	R2	N	NA	China	Asia	NA
ERR1711613_R2	ERR1711613	R2	N	NA	China	Asia	NA
ERR1711614_R2	ERR1711614	R2	N	NA	China	Asia	NA
ERR1711615_R2	ERR1711615	R2	N	NA	China	Asia	NA
ERR1711616_R2	ERR1711616	R2	N	NA	China	Asia	NA
ERR1711617_R2	ERR1711617	R2	N	NA	China	Asia	NA
ERR1711618_R2	ERR1711618	R2	N	NA	China	Asia	NA
ERR1711619_R2	ERR1711619	R2	N	NA	China	Asia	NA
ERR1711620_R2	ERR1711620	R2	N	NA	China	Asia	NA
ERR1711621_R2	ERR1711621	R2	N	NA	China	Asia	NA
ERR1711622_R2	ERR1711622	R2	N	NA	China	Asia	NA
ERR1711623_R2	ERR1711623	R2	N	NA	China	Asia	NA
ERR1711624_R2	ERR1711624	R2	N	NA	China	Asia	NA
ERR1711625_R2	ERR1711625	R2	N	NA	China	Asia	NA
ERR1711626_R2	ERR1711626	R2	N	NA	China	Asia	NA
ERR1711627_R2	ERR1711627	R2	N	NA	China	Asia	NA
ERR1711628_R2	ERR1711628	R2	N	NA	NA	NA	NA
ERR1711629_R2	ERR1711629	R2	N	NA	China	Asia	NA
ERR1711630_R2	ERR1711630	R2	N	NA	China	Asia	NA
ERR1711631_R2	ERR1711631	R2	N	NA	China	Asia	NA
ERR1711632_R2	ERR1711632	R2	N	NA	NA	NA	NA
ERR1711633_R2	ERR1711633	R2	N	NA	China	Asia	NA
ERR1711634_R2	ERR1711634	R2	N	NA	China	Asia	NA
ERR1711635_R2	ERR1711635	R2	N	NA	China	Asia	NA
ERR1711636_R2	ERR1711636	R2	N	NA	China	Asia	NA
ERR1711637_R2	ERR1711637	R2	N	NA	China	Asia	NA
ERR1711638_R2	ERR1711638	R2	N	NA	China	Asia	NA
ERR1711639_R2	ERR1711639	R2	N	NA	China	Asia	NA
ERR1711640_R2	ERR1711640	R2	N	NA	China	Asia	NA
ERR1711641_R2	ERR1711641	R2	N	NA	NA	NA	NA
ERR1711642_R2	ERR1711642	R2	N	NA	China	Asia	NA
ERR1711643_R2	ERR1711643	R2	N	NA	NA	NA	NA
ERR1711644_R2	ERR1711644	R2	N	NA	China	Asia	NA
ERR1711645_R2	ERR1711645	R2	N	NA	China	Asia	NA
ERR1711646_R2	ERR1711646	R2	N	NA	China	Asia	NA
ERR1711647_R2	ERR1711647	R2	N	NA	China	Asia	NA
ERR1711648_R2	ERR1711648	R2	N	NA	China	Asia	NA
ERR1711649_R2	ERR1711649	R2	N	NA	China	Asia	NA
ERR1711650_R2	ERR1711650	R2	N	NA	China	Asia	NA
ERR1711651_R2	ERR1711651	R2	N	NA	China	Asia	NA
ERR1711652_R2	ERR1711652	R2	N	NA	China	Asia	NA
ERR1711653_R2	ERR1711653	R2	N	NA	China	Asia	NA
ERR1711654_R2	ERR1711654	R2	N	NA	China	Asia	NA
ERR1711655_R2	ERR1711655	R2	N	NA	China	Asia	NA
ERR1711656_R2	ERR1711656	R2	N	NA	China	Asia	NA
ERR1711657_R2	ERR1711657	R2	N	NA	China	Asia	NA
ERR1711658_R2	ERR1711658	R2	N	NA	China	Asia	NA
ERR1711659_R2	ERR1711659	R2	N	NA	China	Asia	NA
ERR1711660_R2	ERR1711660	R2	N	NA	China	Asia	NA
ERR1711661_R2	ERR1711661	R2	N	NA	China	Asia	NA
ERR1711662_R2	ERR1711662	R2	N	NA	China	Asia	NA
ERR1711663_R2	ERR1711663	R2	N	NA	China	Asia	NA
ERR1711664_R2	ERR1711664	R2	N	NA	China	Asia	NA
ERR1711665_R2	ERR1711665	R2	N	NA	China	Asia	NA
ERR1711666_R2	ERR1711666	R2	N	NA	China	Asia	NA
ERR1711667_R2	ERR1711667	R2	N	NA	China	Asia	NA
ERR1711668_R2	ERR1711668	R2	N	NA	China	Asia	NA
ERR1711669_R2	ERR1711669	R2	N	NA	China	Asia	NA
ERR1711670_R2	ERR1711670	R2	N	NA	China	Asia	NA
ERR1711671_R2	ERR1711671	R2	N	NA	China	Asia	NA
ERR1711672_R2	ERR1711672	R2	N	NA	China	Asia	NA
ERR1711673_R2	ERR1711673	R2	N	NA	China	Asia	NA
ERR1711674_R2	ERR1711674	R2	N	NA	China	Asia	NA
ERR1711675_R2	ERR1711675	R2	N	NA	China	Asia	NA
ERR1711676_R2	ERR1711676	R2	N	NA	China	Asia	NA
ERR1711677_R2	ERR1711677	R2	N	NA	China	Asia	NA
ERR1711678_R2	ERR1711678	R2	N	NA	China	Asia	NA
ERR1711679_R2	ERR1711679	R2	N	NA	China	Asia	NA
ERR1711680_R2	ERR1711680	R2	N	NA	China	Asia	NA
ERR1711681_R2	ERR1711681	R2	N	NA	China	Asia	NA
ERR1711682_R2	ERR1711682	R2	N	NA	China	Asia	NA
ERR1711683_R2	ERR1711683	R2	N	NA	China	Asia	NA
ERR1711684_R2	ERR1711684	R2	N	NA	China	Asia	NA
ERR1711685_R2	ERR1711685	R2	N	NA	China	Asia	NA
ERR1711686_R2	ERR1711686	R2	N	NA	NA	NA	NA
ERR1711687_R2	ERR1711687	R2	N	NA	China	Asia	NA
ERR1711688_R2	ERR1711688	R2	N	NA	China	Asia	NA
ERR1711689_R2	ERR1711689	R2	N	NA	China	Asia	NA
ERR1711690_R2	ERR1711690	R2	N	NA	China	Asia	NA
ERR1711693_R2	ERR1711693	R2	N	NA	China	Asia	NA
ERR1711695_R2	ERR1711695	R2	N	NA	NA	NA	NA
ERR1711697_R2	ERR1711697	R2	N	NA	China	Asia	NA
ERR1711698_R2	ERR1711698	R2	N	NA	China	Asia	NA
ERR1711699_R2	ERR1711699	R2	N	NA	China	Asia	NA
ERR1711701_R2	ERR1711701	R2	N	NA	China	Asia	NA
ERR1711703_R2	ERR1711703	R2	N	NA	China	Asia	NA
ERR1711704_R2	ERR1711704	R2	N	NA	China	Asia	NA
ERR1711705_R2	ERR1711705	R2	N	NA	China	Asia	NA
ERR1711706_R2	ERR1711706	R2	N	NA	China	Asia	NA
ERR1711707_R2	ERR1711707	R2	N	NA	China	Asia	NA
ERR1711708_R2	ERR1711708	R2	N	NA	China	Asia	NA
ERR1711709_R2	ERR1711709	R2	N	NA	China	Asia	NA
ERR1711710_R2	ERR1711710	R2	N	NA	China	Asia	NA
ERR1711711_R2	ERR1711711	R2	N	NA	China	Asia	NA
ERR1711712_R2	ERR1711712	R2	N	NA	China	Asia	NA
ERR1711713_R2	ERR1711713	R2	N	NA	China	Asia	NA
ERR1711714_R2	ERR1711714	R2	N	NA	China	Asia	NA
ERR1711715_R2	ERR1711715	R2	N	NA	China	Asia	NA
ERR1711716_R2	ERR1711716	R2	N	NA	China	Asia	NA
ERR1711717_R2	ERR1711717	R2	N	NA	China	Asia	NA
ERR1711718_R2	ERR1711718	R2	N	NA	China	Asia	NA
ERR478958_R2	ERR478958	R2	N	NA	France	Europe	NA
ERR478962_R2	ERR478962	R2	N	NA	France	Europe	NA
ERR478964_R2	ERR478964	R2	N	NA	France	Europe	NA
ERR478970_R2	ERR478970	R2	N	NA	France	Europe	NA
ERR478974_R2	ERR478974	R2	N	NA	France	Europe	NA
ERR478976_R2	ERR478976	R2	N	NA	France	Europe	NA
ERR478980_R2	ERR478980	R2	N	NA	France	Europe	NA
ERR478990_R2	ERR478990	R2	N	NA	France	Europe	NA
ERR478994_R2	ERR478994	R2	N	NA	France	Europe	NA
ERR479000_R2	ERR479000	R2	N	NA	France	Europe	NA
ERR479004_R2	ERR479004	R2	N	NA	France	Europe	NA
ERR479014_R2	ERR479014	R2	N	NA	France	Europe	NA
ERR479018_R2	ERR479018	R2	N	NA	France	Europe	NA
ERR479022_R2	ERR479022	R2	N	NA	France	Europe	NA
ERR479033_R2	ERR479033	R2	N	NA	France	Europe	NA
ERR479041_R2	ERR479041	R2	N	NA	France	Europe	NA
ERR479043_R2	ERR479043	R2	N	NA	France	Europe	NA
ERR479045_R2	ERR479045	R2	N	NA	France	Europe	NA
ERR479049_R2	ERR479049	R2	N	NA	France	Europe	NA
ERR479059_R2	ERR479059	R2	N	NA	France	Europe	NA
ERR479063_R2	ERR479063	R2	N	NA	France	Europe	NA
ERR479079_R2	ERR479079	R2	N	NA	France	Europe	NA
ERR479091_R2	ERR479091	R2	N	NA	France	Europe	NA
ERR479093_R2	ERR479093	R2	N	NA	France	Europe	NA
ERR479099_R2	ERR479099	R2	N	NA	France	Europe	NA
ERR479101_R2	ERR479101	R2	N	NA	France	Europe	NA
ERR479107_R2	ERR479107	R2	N	NA	France	Europe	NA
ERR479118_R2	ERR479118	R2	N	NA	France	Europe	NA
ERR479128_R2	ERR479128	R2	N	NA	France	Europe	NA
ERR479132_R2	ERR479132	R2	N	NA	France	Europe	NA
ERR479150_R2	ERR479150	R2	N	NA	France	Europe	NA
ERR479167_R2	ERR479167	R2	N	NA	France	Europe	NA
ERR479169_R2	ERR479169	R2	N	NA	France	Europe	NA
ERR479183_R2	ERR479183	R2	N	NA	France	Europe	NA
ERR479195_R2	ERR479195	R2	N	NA	France	Europe	NA
ERR479203_R2	ERR479203	R2	N	NA	France	Europe	NA
ERR479209_R2	ERR479209	R2	N	NA	France	Europe	NA
ERR479259_R2	ERR479259	R2	N	NA	France	Europe	NA
ERR479263_R2	ERR479263	R2	N	NA	France	Europe	NA
ERR479267_R2	ERR479267	R2	N	NA	France	Europe	NA
ERR479270_R2	ERR479270	R2	N	NA	France	Europe	NA
ERR479274_R2	ERR479274	R2	N	NA	France	Europe	NA
ERR479286_R2	ERR479286	R2	N	NA	France	Europe	NA
ERR479294_R2	ERR479294	R2	N	NA	France	Europe	NA
ERR479312_R2	ERR479312	R2	N	NA	France	Europe	NA
ERR479319_R2	ERR479319	R2	N	NA	France	Europe	NA
ERR479321_R2	ERR479321	R2	N	NA	France	Europe	NA
ERR479325_R2	ERR479325	R2	N	NA	France	Europe	NA
ERR479339_R2	ERR479339	R2	N	NA	France	Europe	NA
ERR479341_R2	ERR479341	R2	N	NA	France	Europe	NA
ERR479370_R2	ERR479370	R2	N	NA	France	Europe	NA
ERR479374_R2	ERR479374	R2	N	NA	France	Europe	NA
ERR479378_R2	ERR479378	R2	N	NA	France	Europe	NA
ERR479391_R2	ERR479391	R2	N	NA	France	Europe	NA
ERR479393_R2	ERR479393	R2	N	NA	France	Europe	NA
ERR479397_R2	ERR479397	R2	N	NA	France	Europe	NA
ERR479401_R2	ERR479401	R2	N	NA	France	Europe	NA
ERR479405_R2	ERR479405	R2	N	NA	France	Europe	NA
ERR479413_R2	ERR479413	R2	N	NA	France	Europe	NA
SRR2192747_R2	SRR2192747	R2	N	NA	Fiji	Oceania	NA
SRR2192751_R2	SRR2192751	R2	N	NA	Fiji	Oceania	NA
SRR2192753_R2	SRR2192753	R2	N	NA	Fiji	Oceania	NA
SRR2192774_R2	SRR2192774	R2	N	NA	Fiji	Oceania	NA
SRR2192781_R2	SRR2192781	R2	N	NA	Fiji	Oceania	NA
SRR2192784_R2	SRR2192784	R2	Y	92.3	Fiji	Oceania	Negative
SRR2192790_R2	SRR2192790	R2	N	NA	Fiji	Oceania	NA
SRR2192791_R2	SRR2192791	R2	N	NA	Fiji	Oceania	NA
SRR2192801_R2	SRR2192801	R2	N	NA	Fiji	Oceania	NA
SRR2192803_R2	SRR2192803	R2	N	NA	Fiji	Oceania	NA
SRR2192804_R2	SRR2192804	R2	N	NA	Fiji	Oceania	NA
SRR2192809_R2	SRR2192809	R2	N	NA	Fiji	Oceania	NA
SRR2192811_R2	SRR2192811	R2	N	NA	Fiji	Oceania	NA
SRR2192816_R2	SRR2192816	R2	N	NA	Fiji	Oceania	NA
SRR2192820_R2	SRR2192820	R2	N	NA	Fiji	Oceania	NA
SRR2193332_R2	SRR2193332	R2	N	NA	Fiji	Oceania	NA
SRR2193336_R2	SRR2193336	R2	N	NA	Fiji	Oceania	NA
SRR2193338_R2	SRR2193338	R2	N	NA	Fiji	Oceania	NA
SRR2193340_R2	SRR2193340	R2	N	NA	Fiji	Oceania	NA
SRR2193344_R2	SRR2193344	R2	N	NA	Fiji	Oceania	NA
SRR2193345_R2	SRR2193345	R2	N	NA	Fiji	Oceania	NA
SRR2193351_R2	SRR2193351	R2	N	NA	Fiji	Oceania	NA
SRR2193352_R2	SRR2193352	R2	N	NA	Fiji	Oceania	NA
SRR2193353_R2	SRR2193353	R2	N	NA	Fiji	Oceania	NA
SRR2193359_R2	SRR2193359	R2	N	NA	Fiji	Oceania	NA
SRR2193360_R2	SRR2193360	R2	N	NA	Fiji	Oceania	NA
SRR2193365_R2	SRR2193365	R2	N	NA	Fiji	Oceania	NA
SRR2193366_R2	SRR2193366	R2	N	NA	Fiji	Oceania	NA
SRR2193370_R2	SRR2193370	R2	N	NA	Fiji	Oceania	NA
SRR2193412_R2	SRR2193412	R2	N	NA	Fiji	Oceania	NA
SRR2193414_R2	SRR2193414	R2	Y	100	Fiji	Oceania	NA
SRR2193417_R2	SRR2193417	R2	N	NA	Fiji	Oceania	NA
SRR2193421_R2	SRR2193421	R2	N	NA	Fiji	Oceania	NA
SRR2193423_R2	SRR2193423	R2	N	NA	Fiji	Oceania	NA
SRR2193428_R2	SRR2193428	R2	N	NA	Fiji	Oceania	NA
SRR2193430_R2	SRR2193430	R2	N	NA	Fiji	Oceania	NA
SRR2193438_R2	SRR2193438	R2	N	NA	Fiji	Oceania	NA
SRR2193442_R2	SRR2193442	R2	N	NA	Fiji	Oceania	NA
SRR2193450_R2	SRR2193450	R2	N	NA	Fiji	Oceania	NA
SRR2193452_R2	SRR2193452	R2	N	NA	Fiji	Oceania	NA
SRR2193453_R2	SRR2193453	R2	N	NA	Fiji	Oceania	NA
SRR2193454_R2	SRR2193454	R2	N	NA	Fiji	Oceania	NA
SRR2193456_R2	SRR2193456	R2	N	NA	Fiji	Oceania	NA
SRR2193458_R2	SRR2193458	R2	N	NA	Fiji	Oceania	NA
SRR2193518_R2	SRR2193518	R2	N	NA	Fiji	Oceania	NA
SRR2193520_R2	SRR2193520	R2	N	NA	Fiji	Oceania	NA
SRR2193529_R2	SRR2193529	R2	N	NA	Fiji	Oceania	NA
SRR2193535_R2	SRR2193535	R2	N	NA	Fiji	Oceania	NA
SRR2193541_R2	SRR2193541	R2	N	NA	Fiji	Oceania	NA
SRR2193553_R2	SRR2193553	R2	N	NA	Fiji	Oceania	NA
SRR2193557_R2	SRR2193557	R2	N	NA	Fiji	Oceania	NA
SRR2193559_R2	SRR2193559	R2	N	NA	Fiji	Oceania	NA
SRR2193560_R2	SRR2193560	R2	N	NA	Fiji	Oceania	NA
SRR2193563_R2	SRR2193563	R2	N	NA	Fiji	Oceania	NA
SRR2193575_R2	SRR2193575	R2	N	NA	Fiji	Oceania	NA
SRR2193583_R2	SRR2193583	R2	N	NA	Fiji	Oceania	NA
SRR2193591_R2	SRR2193591	R2	N	NA	Fiji	Oceania	NA
SRR2193594_R2	SRR2193594	R2	N	NA	Fiji	Oceania	NA
SRR2193595_R2	SRR2193595	R2	N	NA	Fiji	Oceania	NA
SRR2193600_R2	SRR2193600	R2	N	NA	Fiji	Oceania	NA
SRR2193604_R2	SRR2193604	R2	N	NA	Fiji	Oceania	NA
SRR2193606_R2	SRR2193606	R2	N	NA	Fiji	Oceania	NA
SRR2193613_R2	SRR2193613	R2	N	NA	Fiji	Oceania	NA
SRR2193617_R2	SRR2193617	R2	N	NA	Fiji	Oceania	NA
SRR2193621_R2	SRR2193621	R2	N	NA	Fiji	Oceania	NA
SRR2193622_R2	SRR2193622	R2	Y	100	Fiji	Oceania	NA
SRR2193624_R2	SRR2193624	R2	N	NA	Fiji	Oceania	NA
SRR2193628_R2	SRR2193628	R2	N	NA	Fiji	Oceania	NA
SRR2193634_R2	SRR2193634	R2	N	NA	Fiji	Oceania	NA
SRR2193636_R2	SRR2193636	R2	N	NA	Fiji	Oceania	NA
SRR2193648_R2	SRR2193648	R2	N	NA	Fiji	Oceania	NA
SRR2193652_R2	SRR2193652	R2	N	NA	Fiji	Oceania	NA
SRR2193655_R2	SRR2193655	R2	N	NA	Fiji	Oceania	NA
SRR2193667_R2	SRR2193667	R2	N	NA	Fiji	Oceania	NA
SRR2193775_R2	SRR2193775	R2	N	NA	Fiji	Oceania	NA
SRR2193777_R2	SRR2193777	R2	N	NA	Fiji	Oceania	NA
SRR2193782_R2	SRR2193782	R2	N	NA	Fiji	Oceania	NA
SRR2193785_R2	SRR2193785	R2	N	NA	Fiji	Oceania	NA
SRR2193786_R2	SRR2193786	R2	N	NA	Fiji	Oceania	NA
SRR2193788_R2	SRR2193788	R2	N	NA	Fiji	Oceania	NA
SRR2193789_R2	SRR2193789	R2	N	NA	Fiji	Oceania	NA
SRR2193792_R2	SRR2193792	R2	N	NA	Fiji	Oceania	NA
SRR2193793_R2	SRR2193793	R2	N	NA	Fiji	Oceania	NA
SRR2193808_R2	SRR2193808	R2	N	NA	Fiji	Oceania	NA
SRR2193809_R2	SRR2193809	R2	N	NA	Fiji	Oceania	NA
SRR2193813_R2	SRR2193813	R2	N	NA	Fiji	Oceania	NA
SRR2193822_R2	SRR2193822	R2	N	NA	Fiji	Oceania	NA
SRR2193824_R2	SRR2193824	R2	N	NA	Fiji	Oceania	NA
SRR2193833_R2	SRR2193833	R2	N	NA	Fiji	Oceania	NA
SRR2193840_R2	SRR2193840	R2	N	NA	Fiji	Oceania	NA
SRR2193848_R2	SRR2193848	R2	N	NA	Fiji	Oceania	NA
SRR2193849_R2	SRR2193849	R2	N	NA	Fiji	Oceania	NA
SRR2193852_R2	SRR2193852	R2	N	NA	Fiji	Oceania	NA
SRR2193872_R2	SRR2193872	R2	N	NA	Fiji	Oceania	NA
SRR2193877_R2	SRR2193877	R2	N	NA	Fiji	Oceania	NA
SRR2193882_R2	SRR2193882	R2	N	NA	Fiji	Oceania	NA
SRR2193892_R2	SRR2193892	R2	N	NA	Fiji	Oceania	NA
SRR2193894_R2	SRR2193894	R2	N	NA	Fiji	Oceania	NA
SRR2193906_R2	SRR2193906	R2	N	NA	Fiji	Oceania	NA
SRR2193908_R2	SRR2193908	R2	N	NA	Fiji	Oceania	NA
SRR2193912_R2	SRR2193912	R2	N	NA	Fiji	Oceania	NA
SRR2193918_R2	SRR2193918	R2	N	NA	Fiji	Oceania	NA
SRR2193933_R2	SRR2193933	R2	N	NA	Fiji	Oceania	NA
SRR2193934_R2	SRR2193934	R2	N	NA	Fiji	Oceania	NA
SRR2193943_R2	SRR2193943	R2	N	NA	Fiji	Oceania	NA
SRR2193948_R2	SRR2193948	R2	N	NA	Fiji	Oceania	NA
SRR2193952_R2	SRR2193952	R2	N	NA	Fiji	Oceania	NA
SRR2193954_R2	SRR2193954	R2	N	NA	Fiji	Oceania	NA
SRR2193956_R2	SRR2193956	R2	N	NA	Fiji	Oceania	NA
SRR2193967_R2	SRR2193967	R2	N	NA	Fiji	Oceania	NA
SRR2193971_R2	SRR2193971	R2	N	NA	Fiji	Oceania	NA
SRR2193972_R2	SRR2193972	R2	N	NA	Fiji	Oceania	NA
SRR2193977_R2	SRR2193977	R2	N	NA	Fiji	Oceania	NA
SRR2193982_R2	SRR2193982	R2	N	NA	Fiji	Oceania	NA
SRR2193983_R2	SRR2193983	R2	N	NA	Fiji	Oceania	NA
SRR2194021_R2	SRR2194021	R2	N	NA	Fiji	Oceania	NA
SRR2194026_R2	SRR2194026	R2	N	NA	Fiji	Oceania	NA
SRR2194030_R2	SRR2194030	R2	N	NA	Fiji	Oceania	NA
SRR2194033_R2	SRR2194033	R2	N	NA	Fiji	Oceania	NA
SRR2194034_R2	SRR2194034	R2	N	NA	Fiji	Oceania	NA
SRR2194038_R2	SRR2194038	R2	N	NA	Fiji	Oceania	NA
SRR2194040_R2	SRR2194040	R2	N	NA	Fiji	Oceania	NA
SRR2194044_R2	SRR2194044	R2	N	NA	Fiji	Oceania	NA
SRR2194046_R2	SRR2194046	R2	N	NA	Fiji	Oceania	NA
SRR2194049_R2	SRR2194049	R2	N	NA	Fiji	Oceania	NA
SRR2194051_R2	SRR2194051	R2	N	NA	Fiji	Oceania	NA
SRR2194059_R2	SRR2194059	R2	N	NA	Fiji	Oceania	NA
SRR2194061_R2	SRR2194061	R2	N	NA	Fiji	Oceania	NA
SRR2194065_R2	SRR2194065	R2	N	NA	Fiji	Oceania	NA
SRR2194070_R2	SRR2194070	R2	N	NA	Fiji	Oceania	NA
SRR2194071_R2	SRR2194071	R2	N	NA	Fiji	Oceania	NA
SRR2194084_R2	SRR2194084	R2	N	NA	Fiji	Oceania	NA
SRR2194085_R2	SRR2194085	R2	N	NA	Fiji	Oceania	NA
SRR2194110_R2	SRR2194110	R2	N	NA	Fiji	Oceania	NA
SRR2194128_R2	SRR2194128	R2	N	NA	Fiji	Oceania	NA
SRR2194132_R2	SRR2194132	R2	N	NA	Fiji	Oceania	NA
SRR2194508_R2	SRR2194508	R2	N	NA	Fiji	Oceania	NA
SRR2194514_R2	SRR2194514	R2	N	NA	Fiji	Oceania	NA
SRR2194519_R2	SRR2194519	R2	N	NA	Fiji	Oceania	NA
SRR2194524_R2	SRR2194524	R2	N	NA	Fiji	Oceania	NA
SRR2194527_R2	SRR2194527	R2	N	NA	Fiji	Oceania	NA
SRR2194529_R2	SRR2194529	R2	N	NA	Fiji	Oceania	NA
SRR2194543_R2	SRR2194543	R2	N	NA	Fiji	Oceania	NA
SRR2194549_R2	SRR2194549	R2	N	NA	Fiji	Oceania	NA
SRR2194550_R2	SRR2194550	R2	N	NA	Fiji	Oceania	NA
SRR2194612_R2	SRR2194612	R2	N	NA	Fiji	Oceania	NA
SRR2194616_R2	SRR2194616	R2	N	NA	Fiji	Oceania	NA
SRR2194620_R2	SRR2194620	R2	N	NA	Fiji	Oceania	NA
SRR2194626_R2	SRR2194626	R2	N	NA	Fiji	Oceania	NA
SRR2194628_R2	SRR2194628	R2	N	NA	Fiji	Oceania	NA
SRR2194629_R2	SRR2194629	R2	N	NA	Fiji	Oceania	NA
SRR2194632_R2	SRR2194632	R2	N	NA	Fiji	Oceania	NA
SRR2194642_R2	SRR2194642	R2	N	NA	Fiji	Oceania	NA
SRR2194801_R2	SRR2194801	R2	N	NA	Fiji	Oceania	NA
SRR2194802_R2	SRR2194802	R2	N	NA	Fiji	Oceania	NA
SRR2194846_R2	SRR2194846	R2	N	NA	Fiji	Oceania	NA
SRR2194847_R2	SRR2194847	R2	N	NA	Fiji	Oceania	NA
SRR2194854_R2	SRR2194854	R2	N	NA	Fiji	Oceania	NA
SRR2194856_R2	SRR2194856	R2	N	NA	Fiji	Oceania	NA
SRR2194857_R2	SRR2194857	R2	N	NA	Fiji	Oceania	NA
SRR2194871_R2	SRR2194871	R2	N	NA	Fiji	Oceania	NA
SRR2194880_R2	SRR2194880	R2	N	NA	Fiji	Oceania	NA
SRR2194883_R2	SRR2194883	R2	N	NA	Fiji	Oceania	NA
SRR2194891_R2	SRR2194891	R2	N	NA	Fiji	Oceania	NA
SRR2194892_R2	SRR2194892	R2	N	NA	Fiji	Oceania	NA
SRR2194898_R2	SRR2194898	R2	N	NA	Fiji	Oceania	NA
SRR2194904_R2	SRR2194904	R2	N	NA	Fiji	Oceania	NA
SRR2194906_R2	SRR2194906	R2	N	NA	Fiji	Oceania	NA
SRR2194915_R2	SRR2194915	R2	N	NA	Fiji	Oceania	NA
SRR2194919_R2	SRR2194919	R2	N	NA	Fiji	Oceania	NA
SRR2194921_R2	SRR2194921	R2	N	NA	Fiji	Oceania	NA
SRR2194922_R2	SRR2194922	R2	N	NA	Fiji	Oceania	NA
SRR2194923_R2	SRR2194923	R2	N	NA	Fiji	Oceania	NA
SRR2194927_R2	SRR2194927	R2	N	NA	Fiji	Oceania	NA
SRR2194931_R2	SRR2194931	R2	N	NA	Fiji	Oceania	NA
SRR2194933_R2	SRR2194933	R2	Y	100	Fiji	Oceania	NA
SRR2194954_R2	SRR2194954	R2	N	NA	Fiji	Oceania	NA
SRR2194961_R2	SRR2194961	R2	N	NA	Fiji	Oceania	NA
SRR2194965_R2	SRR2194965	R2	N	NA	Fiji	Oceania	NA
SRR2194966_R2	SRR2194966	R2	N	NA	Fiji	Oceania	NA
SRR2194974_R2	SRR2194974	R2	N	NA	Fiji	Oceania	NA
SRR2194977_R2	SRR2194977	R2	N	NA	Fiji	Oceania	NA
SRR2194982_R2	SRR2194982	R2	N	NA	Fiji	Oceania	NA
SRR2194992_R2	SRR2194992	R2	N	NA	Fiji	Oceania	NA
SRR2194999_R2	SRR2194999	R2	N	NA	Fiji	Oceania	NA
SRR2195610_R2	SRR2195610	R2	N	NA	Fiji	Oceania	NA
SRR2195657_R2	SRR2195657	R2	N	NA	Fiji	Oceania	NA
SRR2195742_R2	SRR2195742	R2	N	NA	Fiji	Oceania	NA
SRR2195773_R2	SRR2195773	R2	N	NA	Fiji	Oceania	NA
SRR2195806_R2	SRR2195806	R2	N	NA	Fiji	Oceania	NA
SRR2195842_R2	SRR2195842	R2	N	NA	Fiji	Oceania	NA
SRR2195848_R2	SRR2195848	R2	N	NA	Fiji	Oceania	NA
SRR2195851_R2	SRR2195851	R2	N	NA	Fiji	Oceania	NA
SRR2195853_R2	SRR2195853	R2	N	NA	Fiji	Oceania	NA
SRR2195884_R2	SRR2195884	R2	N	NA	Fiji	Oceania	NA
SRR2195888_R2	SRR2195888	R2	N	NA	Fiji	Oceania	NA
SRR2195895_R2	SRR2195895	R2	N	NA	NA	NA	NA
SRR2195899_R2	SRR2195899	R2	N	NA	Fiji	Oceania	NA
SRR2195911_R2	SRR2195911	R2	N	NA	Fiji	Oceania	NA
SRR2195915_R2	SRR2195915	R2	N	NA	NA	NA	NA
SRR2198952_R2	SRR2198952	R2	N	NA	Fiji	Oceania	NA
SRR2198971_R2	SRR2198971	R2	N	NA	Fiji	Oceania	NA
SRR2199241_R2	SRR2199241	R2	N	NA	Fiji	Oceania	NA
SRR2199314_R2	SRR2199314	R2	N	NA	Fiji	Oceania	NA
SRR2199369_R2	SRR2199369	R2	N	NA	Fiji	Oceania	NA
SRR2199603_R2	SRR2199603	R2	N	NA	Fiji	Oceania	NA
SRR2199638_R2	SRR2199638	R2	N	NA	Fiji	Oceania	NA
SRR2199650_R2	SRR2199650	R2	N	NA	Fiji	Oceania	NA
SRR2220821_R2	SRR2220821	R2	N	NA	Fiji	Oceania	NA
SRR2220822_R2	SRR2220822	R2	Y	100	Fiji	Oceania	NA
SRR2220831_R2	SRR2220831	R2	Y	100	Fiji	Oceania	NA
SRR2220844_R2	SRR2220844	R2	N	NA	Fiji	Oceania	NA
SRR2220845_R2	SRR2220845	R2	Y	100	Fiji	Oceania	NA
SRR2220846_R2	SRR2220846	R2	Y	100	Fiji	Oceania	NA
SRR2220853_R2	SRR2220853	R2	N	NA	Fiji	Oceania	NA
SRR2220863_R2	SRR2220863	R2	Y	100	Fiji	Oceania	NA
SRR2220879_R2	SRR2220879	R2	N	NA	Fiji	Oceania	NA
SRR2220880_R2	SRR2220880	R2	N	NA	Fiji	Oceania	NA
SRR2220881_R2	SRR2220881	R2	N	NA	Fiji	Oceania	NA
SRR2220882_R2	SRR2220882	R2	N	NA	Fiji	Oceania	NA
SRR2220883_R2	SRR2220883	R2	N	NA	Fiji	Oceania	NA
SRR2220884_R2	SRR2220884	R2	N	NA	Fiji	Oceania	NA
SRR2221198_R2	SRR2221198	R2	N	NA	Fiji	Oceania	NA
SRR2221199_R2	SRR2221199	R2	Y	100	Fiji	Oceania	NA
SRR2221200_R2	SRR2221200	R2	N	NA	Fiji	Oceania	NA
SRR2221201_R2	SRR2221201	R2	Y	100	Fiji	Oceania	NA
SRR2221202_R2	SRR2221202	R2	N	NA	Fiji	Oceania	NA
SRR2221203_R2	SRR2221203	R2	N	NA	Fiji	Oceania	NA
SRR2221204_R2	SRR2221204	R2	Y	91.7	Fiji	Oceania	Negative
SRR2221419_R2	SRR2221419	R2	N	NA	Fiji	Oceania	NA
SRR2221420_R2	SRR2221420	R2	N	NA	Fiji	Oceania	NA
SRR2221421_R2	SRR2221421	R2	N	NA	Fiji	Oceania	NA
SRR2221422_R2	SRR2221422	R2	Y	100	Fiji	Oceania	NA
SRR2221423_R2	SRR2221423	R2	N	NA	Fiji	Oceania	NA
SRR2221424_R2	SRR2221424	R2	N	NA	Fiji	Oceania	NA
SRR2221425_R2	SRR2221425	R2	N	NA	Fiji	Oceania	NA
SRR2221426_R2	SRR2221426	R2	N	NA	Fiji	Oceania	NA
SRR2221427_R2	SRR2221427	R2	N	NA	Fiji	Oceania	NA
SRR2221428_R2	SRR2221428	R2	Y	100	Fiji	Oceania	NA
SRR2221429_R2	SRR2221429	R2	N	NA	Fiji	Oceania	NA
SRR2221430_R2	SRR2221430	R2	N	NA	Fiji	Oceania	NA
SRR2221431_R2	SRR2221431	R2	Y	100	Fiji	Oceania	NA
SRR2221432_R2	SRR2221432	R2	N	NA	Fiji	Oceania	NA
SRR2221433_R2	SRR2221433	R2	N	NA	Fiji	Oceania	NA
SRR2221434_R2	SRR2221434	R2	N	NA	Fiji	Oceania	NA
SRR2221435_R2	SRR2221435	R2	N	NA	Fiji	Oceania	NA
SRR2221436_R2	SRR2221436	R2	Y	100	Fiji	Oceania	NA
SRR2221437_R2	SRR2221437	R2	Y	100	Fiji	Oceania	NA
SRR2221438_R2	SRR2221438	R2	Y	100	Fiji	Oceania	NA
SRR2221439_R2	SRR2221439	R2	N	NA	Fiji	Oceania	NA
SRR2221440_R2	SRR2221440	R2	Y	100	Fiji	Oceania	NA
SRR2221441_R2	SRR2221441	R2	Y	100	Fiji	Oceania	NA
SRR2221442_R2	SRR2221442	R2	N	NA	Fiji	Oceania	NA
SRR2221443_R2	SRR2221443	R2	Y	100	Fiji	Oceania	NA
SRR2221444_R2	SRR2221444	R2	N	NA	Fiji	Oceania	NA
SRR2221912_R2	SRR2221912	R2	N	NA	Fiji	Oceania	NA
SRR2221914_R2	SRR2221914	R2	N	NA	Fiji	Oceania	NA
SRR2221915_R2	SRR2221915	R2	Y	100	Fiji	Oceania	NA
SRR2221917_R2	SRR2221917	R2	N	NA	Fiji	Oceania	NA
SRR2221958_R2	SRR2221958	R2	N	NA	Fiji	Oceania	NA
SRR2221959_R2	SRR2221959	R2	N	NA	Fiji	Oceania	NA
SRR2221960_R2	SRR2221960	R2	N	NA	Fiji	Oceania	NA
SRR2221963_R2	SRR2221963	R2	N	NA	Fiji	Oceania	NA
SRR2221966_R2	SRR2221966	R2	N	NA	Fiji	Oceania	NA
SRR2221967_R2	SRR2221967	R2	N	NA	Fiji	Oceania	NA
SRR2221968_R2	SRR2221968	R2	N	NA	Fiji	Oceania	NA
SRR2221970_R2	SRR2221970	R2	N	NA	Fiji	Oceania	NA
SRR2221974_R2	SRR2221974	R2	N	NA	Fiji	Oceania	NA
SRR2221980_R2	SRR2221980	R2	N	NA	Fiji	Oceania	NA
SRR2221981_R2	SRR2221981	R2	Y	100	Fiji	Oceania	NA
SRR2222073_R2	SRR2222073	R2	N	NA	Fiji	Oceania	NA
SRR2222084_R2	SRR2222084	R2	N	NA	Fiji	Oceania	NA
SRR2222135_R2	SRR2222135	R2	Y	100	Fiji	Oceania	NA
SRR2222136_R2	SRR2222136	R2	N	NA	Fiji	Oceania	NA
SRR2222181_R2	SRR2222181	R2	N	NA	Fiji	Oceania	NA
SRR2222182_R2	SRR2222182	R2	N	NA	Fiji	Oceania	NA
SRR2222203_R2	SRR2222203	R2	N	NA	Fiji	Oceania	NA
SRR2222236_R2	SRR2222236	R2	N	NA	Fiji	Oceania	NA
SRR2222238_R2	SRR2222238	R2	N	NA	Fiji	Oceania	NA
SRR2222258_R2	SRR2222258	R2	Y	100	Fiji	Oceania	NA
SRR2222288_R2	SRR2222288	R2	N	NA	Fiji	Oceania	NA
SRR2222314_R2	SRR2222314	R2	N	NA	Fiji	Oceania	NA
SRR2222317_R2	SRR2222317	R2	N	NA	Fiji	Oceania	NA
SRR2222334_R2	SRR2222334	R2	N	NA	Fiji	Oceania	NA
SRR2222344_R2	SRR2222344	R2	N	NA	Fiji	Oceania	NA
SRR2222361_R2	SRR2222361	R2	N	NA	Fiji	Oceania	NA
SRR2222362_R2	SRR2222362	R2	N	NA	Fiji	Oceania	NA
SRR2222364_R2	SRR2222364	R2	N	NA	Fiji	Oceania	NA
SRR2222365_R2	SRR2222365	R2	N	NA	Fiji	Oceania	NA
SRR2222372_R2	SRR2222372	R2	N	NA	Fiji	Oceania	NA
SRR2222373_R2	SRR2222373	R2	N	NA	Fiji	Oceania	NA
SRR2222374_R2	SRR2222374	R2	Y	100	Fiji	Oceania	NA
SRR2222380_R2	SRR2222380	R2	Y	100	Fiji	Oceania	NA
SRR2222384_R2	SRR2222384	R2	N	NA	Fiji	Oceania	NA
SRR2222385_R2	SRR2222385	R2	N	NA	Fiji	Oceania	NA
SRR2222387_R2	SRR2222387	R2	N	NA	Fiji	Oceania	NA
SRR2222400_R2	SRR2222400	R2	N	NA	Fiji	Oceania	NA
SRR2222401_R2	SRR2222401	R2	N	NA	Fiji	Oceania	NA
SRR2222402_R2	SRR2222402	R2	N	NA	Fiji	Oceania	NA
SRR2222403_R2	SRR2222403	R2	N	NA	Fiji	Oceania	NA
SRR2222406_R2	SRR2222406	R2	N	NA	Fiji	Oceania	NA
SRR2222407_R2	SRR2222407	R2	N	NA	Fiji	Oceania	NA
SRR2222408_R2	SRR2222408	R2	N	NA	Fiji	Oceania	NA
SRR2222410_R2	SRR2222410	R2	N	NA	Fiji	Oceania	NA
SRR2222411_R2	SRR2222411	R2	N	NA	Fiji	Oceania	NA
SRR2222412_R2	SRR2222412	R2	N	NA	Fiji	Oceania	NA
SRR2222414_R2	SRR2222414	R2	N	NA	Fiji	Oceania	NA
SRR2222415_R2	SRR2222415	R2	N	NA	Fiji	Oceania	NA
SRR2222416_R2	SRR2222416	R2	N	NA	Fiji	Oceania	NA
SRR2222417_R2	SRR2222417	R2	N	NA	Fiji	Oceania	NA
SRR2222418_R2	SRR2222418	R2	N	NA	Fiji	Oceania	NA
SRR2222420_R2	SRR2222420	R2	N	NA	Fiji	Oceania	NA
SRR2222453_R2	SRR2222453	R2	N	NA	Fiji	Oceania	NA
SRR2222513_R2	SRR2222513	R2	N	NA	Fiji	Oceania	NA
SRR2222533_R2	SRR2222533	R2	N	NA	Fiji	Oceania	NA
SRR2222550_R2	SRR2222550	R2	N	NA	Fiji	Oceania	NA
SRR2222553_R2	SRR2222553	R2	N	NA	Fiji	Oceania	NA
SRR2222569_R2	SRR2222569	R2	N	NA	Fiji	Oceania	NA
SRR2222587_R2	SRR2222587	R2	N	NA	Fiji	Oceania	NA
SRR2222589_R2	SRR2222589	R2	N	NA	Fiji	Oceania	NA
SRR2222605_R2	SRR2222605	R2	N	NA	Fiji	Oceania	NA
SRR2222692_R2	SRR2222692	R2	N	NA	Fiji	Oceania	NA
SRR2222693_R2	SRR2222693	R2	N	NA	Fiji	Oceania	NA
SRR2222784_R2	SRR2222784	R2	Y	100	Fiji	Oceania	NA
SRR2222785_R2	SRR2222785	R2	N	NA	Fiji	Oceania	NA
SRR2222786_R2	SRR2222786	R2	N	NA	Fiji	Oceania	NA
SRR2222795_R2	SRR2222795	R2	N	NA	Fiji	Oceania	NA
SRR2222804_R2	SRR2222804	R2	N	NA	Fiji	Oceania	NA
SRR2222805_R2	SRR2222805	R2	N	NA	Fiji	Oceania	NA
SRR2222806_R2	SRR2222806	R2	N	NA	Fiji	Oceania	NA
SRR2222807_R2	SRR2222807	R2	N	NA	Fiji	Oceania	NA
SRR2222808_R2	SRR2222808	R2	N	NA	Fiji	Oceania	NA
SRR2222809_R2	SRR2222809	R2	N	NA	Fiji	Oceania	NA
SRR2222811_R2	SRR2222811	R2	Y	97	Fiji	Oceania	NA
SRR2222813_R2	SRR2222813	R2	Y	97	Fiji	Oceania	NA
SRR2222815_R2	SRR2222815	R2	N	NA	Fiji	Oceania	NA
SRR2222816_R2	SRR2222816	R2	N	NA	Fiji	Oceania	NA
SRR2222819_R2	SRR2222819	R2	N	NA	Fiji	Oceania	NA
SRR2222821_R2	SRR2222821	R2	N	NA	Fiji	Oceania	NA
SRR2222822_R2	SRR2222822	R2	N	NA	Fiji	Oceania	NA
SRR2222823_R2	SRR2222823	R2	N	NA	Fiji	Oceania	NA
SRR2222825_R2	SRR2222825	R2	N	NA	Fiji	Oceania	NA
SRR2222826_R2	SRR2222826	R2	N	NA	Fiji	Oceania	NA
SRR2222827_R2	SRR2222827	R2	N	NA	Fiji	Oceania	NA
SRR2222828_R2	SRR2222828	R2	N	NA	Fiji	Oceania	NA
SRR2222829_R2	SRR2222829	R2	Y	100	Fiji	Oceania	NA
SRR2222830_R2	SRR2222830	R2	N	NA	Fiji	Oceania	NA
SRR2222831_R2	SRR2222831	R2	N	NA	Fiji	Oceania	NA
SRR2222832_R2	SRR2222832	R2	N	NA	Fiji	Oceania	NA
SRR2222851_R2	SRR2222851	R2	N	NA	Fiji	Oceania	NA
SRR2222881_R2	SRR2222881	R2	N	NA	Fiji	Oceania	NA
SRR2222890_R2	SRR2222890	R2	N	NA	Fiji	Oceania	NA
SRR2222913_R2	SRR2222913	R2	N	NA	Fiji	Oceania	NA
SRR2222914_R2	SRR2222914	R2	N	NA	Fiji	Oceania	NA
SRR2222929_R2	SRR2222929	R2	Y	100	Fiji	Oceania	NA
SRR2222964_R2	SRR2222964	R2	Y	93.9	Fiji	Oceania	NA
SRR2222986_R2	SRR2222986	R2	N	NA	Fiji	Oceania	NA
SRR2222987_R2	SRR2222987	R2	N	NA	Fiji	Oceania	NA
SRR2222988_R2	SRR2222988	R2	N	NA	Fiji	Oceania	NA
SRR2223024_R2	SRR2223024	R2	N	NA	Fiji	Oceania	NA
SRR2223025_R2	SRR2223025	R2	N	NA	Fiji	Oceania	NA
SRR2223026_R2	SRR2223026	R2	N	NA	Fiji	Oceania	NA
SRR2223027_R2	SRR2223027	R2	Y	100	Fiji	Oceania	NA
SRR2223028_R2	SRR2223028	R2	N	NA	Fiji	Oceania	NA
SRR2223042_R2	SRR2223042	R2	N	NA	Fiji	Oceania	NA
SRR2223056_R2	SRR2223056	R2	N	NA	Fiji	Oceania	NA
SRR2223057_R2	SRR2223057	R2	N	NA	Fiji	Oceania	NA
SRR2223058_R2	SRR2223058	R2	N	NA	Fiji	Oceania	NA
SRR2223059_R2	SRR2223059	R2	Y	100	Fiji	Oceania	NA
SRR2223060_R2	SRR2223060	R2	N	NA	Fiji	Oceania	NA
SRR2223075_R2	SRR2223075	R2	N	NA	Fiji	Oceania	NA
SRR2223077_R2	SRR2223077	R2	N	NA	Fiji	Oceania	NA
SRR2223099_R2	SRR2223099	R2	N	NA	Fiji	Oceania	NA
SRR2223100_R2	SRR2223100	R2	N	NA	Fiji	Oceania	NA
SRR2223101_R2	SRR2223101	R2	Y	100	Fiji	Oceania	NA
SRR2223103_R2	SRR2223103	R2	Y	97	Fiji	Oceania	NA
SRR2223120_R2	SRR2223120	R2	N	NA	Fiji	Oceania	NA
SRR2223139_R2	SRR2223139	R2	N	NA	Fiji	Oceania	NA
SRR2223140_R2	SRR2223140	R2	N	NA	Fiji	Oceania	NA
SRR2223141_R2	SRR2223141	R2	N	NA	Fiji	Oceania	NA
SRR2223154_R2	SRR2223154	R2	Y	100	Fiji	Oceania	NA
SRR2223180_R2	SRR2223180	R2	N	NA	Fiji	Oceania	NA
SRR2223191_R2	SRR2223191	R2	Y	100	Fiji	Oceania	NA
SRR2223198_R2	SRR2223198	R2	N	NA	Fiji	Oceania	NA
SRR2223207_R2	SRR2223207	R2	N	NA	Fiji	Oceania	NA
SRR2223229_R2	SRR2223229	R2	N	NA	Fiji	Oceania	NA
SRR2223242_R2	SRR2223242	R2	N	NA	Fiji	Oceania	NA
SRR2223418_R2	SRR2223418	R2	N	NA	Fiji	Oceania	NA
SRR2223495_R2	SRR2223495	R2	N	NA	Fiji	Oceania	NA
SRR2223515_R2	SRR2223515	R2	N	NA	Fiji	Oceania	NA
SRR2225699_R2	SRR2225699	R2	N	NA	Fiji	Oceania	NA
SRR2225701_R2	SRR2225701	R2	N	NA	Fiji	Oceania	NA
SRR2225703_R2	SRR2225703	R2	N	NA	Fiji	Oceania	NA
SRR2225704_R2	SRR2225704	R2	Y	100	Fiji	Oceania	NA
SRR2225706_R2	SRR2225706	R2	N	NA	Fiji	Oceania	NA
SRR2225707_R2	SRR2225707	R2	N	NA	Fiji	Oceania	NA
SRR2225708_R2	SRR2225708	R2	N	NA	Fiji	Oceania	NA
SRR2225713_R2	SRR2225713	R2	Y	100	Fiji	Oceania	NA
SRR2225715_R2	SRR2225715	R2	N	NA	Fiji	Oceania	NA
SRR2225716_R2	SRR2225716	R2	N	NA	Fiji	Oceania	NA
SRR2225717_R2	SRR2225717	R2	N	NA	Fiji	Oceania	NA
SRR2225718_R2	SRR2225718	R2	N	NA	Fiji	Oceania	NA
SRR2225719_R2	SRR2225719	R2	N	NA	Fiji	Oceania	NA
SRR2225720_R2	SRR2225720	R2	N	NA	Fiji	Oceania	NA
SRR2225721_R2	SRR2225721	R2	Y	100	Fiji	Oceania	NA
SRR2225723_R2	SRR2225723	R2	N	NA	Fiji	Oceania	NA
SRR2225725_R2	SRR2225725	R2	N	NA	Fiji	Oceania	NA
SRR2225727_R2	SRR2225727	R2	Y	100	Fiji	Oceania	NA
SRR2225729_R2	SRR2225729	R2	Y	100	Fiji	Oceania	NA
SRR2225730_R2	SRR2225730	R2	N	NA	Fiji	Oceania	NA
SRR2225732_R2	SRR2225732	R2	N	NA	Fiji	Oceania	NA
SRR2225734_R2	SRR2225734	R2	N	NA	Fiji	Oceania	NA
SRR2225737_R2	SRR2225737	R2	N	NA	Fiji	Oceania	NA
SRR2225738_R2	SRR2225738	R2	N	NA	Fiji	Oceania	NA
SRR2225739_R2	SRR2225739	R2	Y	93.9	Fiji	Oceania	NA
SRR2225740_R2	SRR2225740	R2	N	NA	Fiji	Oceania	NA
SRR2225741_R2	SRR2225741	R2	N	NA	Fiji	Oceania	NA
SRR2225742_R2	SRR2225742	R2	Y	100	Fiji	Oceania	NA
SRR2225743_R2	SRR2225743	R2	N	NA	Fiji	Oceania	NA
SRR2225744_R2	SRR2225744	R2	N	NA	Fiji	Oceania	NA
SRR2225745_R2	SRR2225745	R2	N	NA	Fiji	Oceania	NA
SRR2225746_R2	SRR2225746	R2	Y	100	Fiji	Oceania	NA
SRR2225799_R2	SRR2225799	R2	N	NA	Fiji	Oceania	NA
SRR2225801_R2	SRR2225801	R2	N	NA	Fiji	Oceania	NA
SRR2225802_R2	SRR2225802	R2	N	NA	Fiji	Oceania	NA
SRR2225803_R2	SRR2225803	R2	N	NA	Fiji	Oceania	NA
SRR2225820_R2	SRR2225820	R2	N	NA	Fiji	Oceania	NA
SRR2225821_R2	SRR2225821	R2	N	NA	Fiji	Oceania	NA
SRR2225823_R2	SRR2225823	R2	N	NA	Fiji	Oceania	NA
SRR2225824_R2	SRR2225824	R2	N	NA	Fiji	Oceania	NA
SRR2225825_R2	SRR2225825	R2	N	NA	Fiji	Oceania	NA
SRR2225826_R2	SRR2225826	R2	N	NA	Fiji	Oceania	NA
SRR2225829_R2	SRR2225829	R2	N	NA	Fiji	Oceania	NA
SRR2225832_R2	SRR2225832	R2	N	NA	Fiji	Oceania	NA
SRR2225833_R2	SRR2225833	R2	N	NA	Fiji	Oceania	NA
SRR2225836_R2	SRR2225836	R2	N	NA	Fiji	Oceania	NA
SRR2225837_R2	SRR2225837	R2	N	NA	Fiji	Oceania	NA
SRR2225838_R2	SRR2225838	R2	N	NA	Fiji	Oceania	NA
SRR2225839_R2	SRR2225839	R2	N	NA	Fiji	Oceania	NA
SRR2225840_R2	SRR2225840	R2	N	NA	Fiji	Oceania	NA
SRR2225851_R2	SRR2225851	R2	N	NA	Fiji	Oceania	NA
SRR2225853_R2	SRR2225853	R2	N	NA	Fiji	Oceania	NA
SRR2225854_R2	SRR2225854	R2	N	NA	Fiji	Oceania	NA
SRR2225856_R2	SRR2225856	R2	N	NA	Fiji	Oceania	NA
SRR2225882_R2	SRR2225882	R2	N	NA	Fiji	Oceania	NA
SRR2226375_R2	SRR2226375	R2	N	NA	Fiji	Oceania	NA
SRR2226818_R2	SRR2226818	R2	N	NA	Fiji	Oceania	NA
SRR2226871_R2	SRR2226871	R2	N	NA	Fiji	Oceania	NA
SRR2226875_R2	SRR2226875	R2	N	NA	Fiji	Oceania	NA
SRR2226893_R2	SRR2226893	R2	N	NA	Fiji	Oceania	NA
SRR2226894_R2	SRR2226894	R2	N	NA	Fiji	Oceania	NA
SRR2226897_R2	SRR2226897	R2	Y	100	Fiji	Oceania	NA
SRR2226901_R2	SRR2226901	R2	N	NA	Fiji	Oceania	NA
SRR2226902_R2	SRR2226902	R2	N	NA	Fiji	Oceania	NA
SRR2226907_R2	SRR2226907	R2	N	NA	Fiji	Oceania	NA
SRR2226909_R2	SRR2226909	R2	N	NA	Fiji	Oceania	NA
SRR2227290_R2	SRR2227290	R2	N	NA	Fiji	Oceania	NA
SRR2227335_R2	SRR2227335	R2	N	NA	Fiji	Oceania	NA
SRR2227362_R2	SRR2227362	R2	N	NA	Fiji	Oceania	NA
SRR2227368_R2	SRR2227368	R2	N	NA	Fiji	Oceania	NA
SRR2227384_R2	SRR2227384	R2	Y	100	Fiji	Oceania	NA
SRR2227392_R2	SRR2227392	R2	N	NA	Fiji	Oceania	NA
SRR2227439_R2	SRR2227439	R2	N	NA	Fiji	Oceania	NA
SRR2227441_R2	SRR2227441	R2	N	NA	Fiji	Oceania	NA
SRR2227557_R2	SRR2227557	R2	Y	100	Fiji	Oceania	NA
SRR2227559_R2	SRR2227559	R2	N	NA	Fiji	Oceania	NA
SRR2227569_R2	SRR2227569	R2	N	NA	Fiji	Oceania	NA
SRR2227573_R2	SRR2227573	R2	N	NA	Fiji	Oceania	NA
SRR2227578_R2	SRR2227578	R2	N	NA	Fiji	Oceania	NA
SRR2227581_R2	SRR2227581	R2	N	NA	Fiji	Oceania	NA
SRR2227594_R2	SRR2227594	R2	N	NA	Fiji	Oceania	NA
SRR2227596_R2	SRR2227596	R2	N	NA	Fiji	Oceania	NA
SRR2227597_R2	SRR2227597	R2	N	NA	Fiji	Oceania	NA
SRR2227601_R2	SRR2227601	R2	N	NA	Fiji	Oceania	NA
SRR2227608_R2	SRR2227608	R2	N	NA	Fiji	Oceania	NA
SRR2227609_R2	SRR2227609	R2	N	NA	Fiji	Oceania	NA
SRR2227621_R2	SRR2227621	R2	N	NA	Fiji	Oceania	NA
SRR2227633_R2	SRR2227633	R2	N	NA	Fiji	Oceania	NA
SRR2227636_R2	SRR2227636	R2	N	NA	Fiji	Oceania	NA
SRR2227642_R2	SRR2227642	R2	N	NA	Fiji	Oceania	NA
SRR2227645_R2	SRR2227645	R2	Y	100	Fiji	Oceania	NA
SRR2227650_R2	SRR2227650	R2	Y	100	Fiji	Oceania	NA
SRR2227654_R2	SRR2227654	R2	N	NA	Fiji	Oceania	NA
SRR2227656_R2	SRR2227656	R2	Y	100	Fiji	Oceania	NA
SRR2227657_R2	SRR2227657	R2	N	NA	Fiji	Oceania	NA
SRR2227719_R2	SRR2227719	R2	N	NA	Fiji	Oceania	NA
SRR2227728_R2	SRR2227728	R2	N	NA	Fiji	Oceania	NA
SRR2227734_R2	SRR2227734	R2	N	NA	Fiji	Oceania	NA
SRR2227735_R2	SRR2227735	R2	N	NA	Fiji	Oceania	NA
SRR2227736_R2	SRR2227736	R2	N	NA	Fiji	Oceania	NA
SRR2227737_R2	SRR2227737	R2	N	NA	Fiji	Oceania	NA
SRR2227738_R2	SRR2227738	R2	N	NA	Fiji	Oceania	NA
SRR2227750_R2	SRR2227750	R2	N	NA	Fiji	Oceania	NA
SRR2227753_R2	SRR2227753	R2	N	NA	Fiji	Oceania	NA
SRR2227786_R2	SRR2227786	R2	N	NA	Fiji	Oceania	NA
SRR2227811_R2	SRR2227811	R2	N	NA	Fiji	Oceania	NA
SRR2227817_R2	SRR2227817	R2	N	NA	Fiji	Oceania	NA
SRR2227819_R2	SRR2227819	R2	N	NA	Fiji	Oceania	NA
SRR2227824_R2	SRR2227824	R2	N	NA	Fiji	Oceania	NA
SRR2227843_R2	SRR2227843	R2	N	NA	Fiji	Oceania	NA
SRR2227847_R2	SRR2227847	R2	N	NA	Fiji	Oceania	NA
[truncated: 30,650 more rows]

## Sheet: S2
Supplementary table 2: List of samples analyzed for gut microbiota diversity based on the presence of Sutterella wadsworthensis IgA protease.
Country	Number	Sample	Bioproject_ID	DOI	Pubmed ID
China	1	SRR9038096	PRJNA539 850	10.1099/mgen.0.000639	PMID: 34356001
	2	ERR9606980	ERP023883	10.3389/fcimb.2017.00381	PMID: 28884091
	3	ERR9606994	ERP023883	10.3389/fcimb.2017.00381	PMID: 28884091
	4	ERR9607058	ERP023883	10.3389/fcimb.2017.00381	PMID: 28884091
	5	ERR9607122	ERP023883	10.3389/fcimb.2017.00381	PMID: 28884091
	6	ERR9607144	ERP023883	10.3389/fcimb.2017.00381	PMID: 28884091
	7	ERR9607163	ERP023883	10.3389/fcimb.2017.00381	PMID: 28884091
	8	ERR9607167	ERP023883	10.3389/fcimb.2017.00381	PMID: 28884091
	9	ERR9607185	ERP023883	10.3389/fcimb.2017.00381	PMID: 28884091
	10	ERR9607192	ERP023883	10.3389/fcimb.2017.00381	PMID: 28884091
	11	ERR9607195	ERP023883	10.3389/fcimb.2017.00381	PMID: 28884091
	12	ERR9607198	ERP023883	10.3389/fcimb.2017.00381	PMID: 28884091
	13	ERR9607205	ERP023883	10.3389/fcimb.2017.00381	PMID: 28884091
	14	ERR9607658	ERP023883	10.3389/fcimb.2017.00381	PMID: 28884091
	15	ERR9607854	ERP023883	10.3389/fcimb.2017.00381	PMID: 28884091
	16	ERR9607858	ERP023883	10.3389/fcimb.2017.00381	PMID: 28884091
	17	ERR9607859	ERP023883	10.3389/fcimb.2017.00381	PMID: 28884091
	18	ERR9609026	ERP023883	10.3389/fcimb.2017.00381	PMID: 28884091
	19	ERR9609027	ERP023883	10.3389/fcimb.2017.00381	PMID: 28884091
	20	ERR9609112	ERP023883	10.3389/fcimb.2017.00381	PMID: 28884091
	21	ERR9609113	ERP023883	10.3389/fcimb.2017.00381	PMID: 28884091
	22	ERR9609116	ERP023883	10.3389/fcimb.2017.00381	PMID: 28884091
	23	ERR9609118	ERP023883	10.3389/fcimb.2017.00381	PMID: 28884091
	24	ERR9609122	ERP023883	10.3389/fcimb.2017.00381	PMID: 28884091
	25	ERR9609127	ERP023883	10.3389/fcimb.2017.00381	PMID: 28884091
	26	ERR9609339	ERP023883	10.3389/fcimb.2017.00381	PMID: 28884091
	27	ERR9609748	ERP023883	10.3389/fcimb.2017.00381	PMID: 28884091
	28	ERR9609750	ERP023883	10.3389/fcimb.2017.00381	PMID: 28884091
	29	ERR9609793	ERP023883	10.3389/fcimb.2017.00381	PMID: 28884091
	30	ERR9609983	ERP023883	10.3389/fcimb.2017.00381	PMID: 28884091
	31	ERR9610025	ERP023883	10.3389/fcimb.2017.00381	PMID: 28884091
	32	ERR9610043	ERP023883	10.3389/fcimb.2017.00381	PMID: 28884091
	33	ERR9610045	ERP023883	10.3389/fcimb.2017.00381	PMID: 28884091
	34	ERR9610886	ERP023883	10.3389/fcimb.2017.00381	PMID: 28884091
	35	ERR9610888	ERP023883	10.3389/fcimb.2017.00381	PMID: 28884091
	36	ERR9610890	ERP023883	10.3389/fcimb.2017.00381	PMID: 28884091
	37	ERR9610892	ERP023883	10.3389/fcimb.2017.00381	PMID: 28884091
	38	ERR9610894	ERP023883	10.3389/fcimb.2017.00381	PMID: 28884091
	39	ERR9610937	ERP023883	10.3389/fcimb.2017.00381	PMID: 28884091
	40	ERR9610944	ERP023883	10.3389/fcimb.2017.00381	PMID: 28884091
	41	ERR9610949	ERP023883	10.3389/fcimb.2017.00381	PMID: 28884091
	42	ERR9610952	ERP023883	10.3389/fcimb.2017.00381	PMID: 28884091
	43	ERR9610953	ERP023883	10.3389/fcimb.2017.00381	PMID: 28884091
	44	ERR9610956	ERP023883	10.3389/fcimb.2017.00381	PMID: 28884091
	45	ERR9610957	ERP023883	10.3389/fcimb.2017.00381	PMID: 28884091
	46	ERR9610961	ERP023883	10.3389/fcimb.2017.00381	PMID: 28884091
	47	ERR9613377	ERP023883	10.3389/fcimb.2017.00381	PMID: 28884091
	48	ERR9614999	ERP023883	10.3389/fcimb.2017.00381	PMID: 28884091
	49	ERR9616668	ERP023883	10.3389/fcimb.2017.00381	PMID: 28884091
	50	ERR9616670	ERP023883	10.3389/fcimb.2017.00381	PMID: 28884091
	51	ERR9609785	ERP023883	10.3389/fcimb.2017.00381	PMID: 28884091
	52	ERR9609790	ERP023883	10.3389/fcimb.2017.00381	PMID: 28884091
	53	ERR1018239	PRJEB10878	10.1136/gutjnl-2015-309800	PMID: 26408641
	54	ERR1018240	PRJEB10878	10.1136/gutjnl-2015-309800	PMID: 26408641
	55	ERR1018242	PRJEB10878	10.1136/gutjnl-2015-309800	PMID: 26408641
	56	ERR1018243	PRJEB10878	10.1136/gutjnl-2015-309800	PMID: 26408641
	57	ERR1018244	PRJEB10878	10.1136/gutjnl-2015-309800	PMID: 26408641
	58	ERR1018245	PRJEB10878	10.1136/gutjnl-2015-309800	PMID: 26408641
	59	ERR1018246	PRJEB10878	10.1136/gutjnl-2015-309800	PMID: 26408641
	60	ERR1018247	PRJEB10878	10.1136/gutjnl-2015-309800	PMID: 26408641
	61	ERR1018248	PRJEB10878	10.1136/gutjnl-2015-309800	PMID: 26408641
	62	ERR1018249	PRJEB10878	10.1136/gutjnl-2015-309800	PMID: 26408641
	63	ERR1018250	PRJEB10878	10.1136/gutjnl-2015-309800	PMID: 26408641
	64	ERR1018251	PRJEB10878	10.1136/gutjnl-2015-309800	PMID: 26408641
	65	ERR1018252	PRJEB10878	10.1136/gutjnl-2015-309800	PMID: 26408641
	66	ERR1018253	PRJEB10878	10.1136/gutjnl-2015-309800	PMID: 26408641
	67	ERR1018254	PRJEB10878	10.1136/gutjnl-2015-309800	PMID: 26408641
	68	ERR1018255	PRJEB10878	10.1136/gutjnl-2015-309800	PMID: 26408641
	69	ERR1018256	PRJEB10878	10.1136/gutjnl-2015-309800	PMID: 26408641
	70	ERR1018257	PRJEB10878	10.1136/gutjnl-2015-309800	PMID: 26408641
	71	ERR1018258	PRJEB10878	10.1136/gutjnl-2015-309800	PMID: 26408641
	72	ERR1018259	PRJEB10878	10.1136/gutjnl-2015-309800	PMID: 26408641
	73	ERR1018260	PRJEB10878	10.1136/gutjnl-2015-309800	PMID: 26408641
	74	ERR1018261	PRJEB10878	10.1136/gutjnl-2015-309800	PMID: 26408641
	75	ERR1018262	PRJEB10878	10.1136/gutjnl-2015-309800	PMID: 26408641
	76	ERR1018263	PRJEB10878	10.1136/gutjnl-2015-309800	PMID: 26408641
	77	ERR1018264	PRJEB10878	10.1136/gutjnl-2015-309800	PMID: 26408641
	78	ERR1018265	PRJEB10878	10.1136/gutjnl-2015-309800	PMID: 26408641
	79	ERR1018266	PRJEB10878	10.1136/gutjnl-2015-309800	PMID: 26408641
	80	ERR1018267	PRJEB10878	10.1136/gutjnl-2015-309800	PMID: 26408641
	81	ERR1018268	PRJEB10878	10.1136/gutjnl-2015-309800	PMID: 26408641
	82	ERR1018269	PRJEB10878	10.1136/gutjnl-2015-309800	PMID: 26408641
	83	ERR1018270	PRJEB10878	10.1136/gutjnl-2015-309800	PMID: 26408641
	84	ERR1018271	PRJEB10878	10.1136/gutjnl-2015-309800	PMID: 26408641
	85	ERR1018272	PRJEB10878	10.1136/gutjnl-2015-309800	PMID: 26408641
	86	ERR1018273	PRJEB10878	10.1136/gutjnl-2015-309800	PMID: 26408641
	87	ERR1018274	PRJEB10878	10.1136/gutjnl-2015-309800	PMID: 26408641
	88	ERR1018275	PRJEB10878	10.1136/gutjnl-2015-309800	PMID: 26408641
	89	ERR1018276	PRJEB10878	10.1136/gutjnl-2015-309800	PMID: 26408641
	90	ERR1018277	PRJEB10878	10.1136/gutjnl-2015-309800	PMID: 26408641
	91	ERR1018278	PRJEB10878	10.1136/gutjnl-2015-309800	PMID: 26408641
	92	ERR1018308	PRJEB10878	10.1136/gutjnl-2015-309800	PMID: 26408641
	93	ERR1018309	PRJEB10878	10.1136/gutjnl-2015-309800	PMID: 26408641
	94	ERR1018193	PRJEB10878	10.1136/gutjnl-2015-309800	PMID: 26408641
	95	ERR1018195	PRJEB10878	10.1136/gutjnl-2015-309800	PMID: 26408641
	96	ERR1018203	PRJEB10878	10.1136/gutjnl-2015-309800	PMID: 26408641
	97	ERR1018205	PRJEB10878	10.1136/gutjnl-2015-309800	PMID: 26408641
	98	ERR1018209	PRJEB10878	10.1136/gutjnl-2015-309800	PMID: 26408641
	99	ERR1018217	PRJEB10878	10.1136/gutjnl-2015-309800	PMID: 26408641
	100	ERR1018232	PRJEB10878	10.1136/gutjnl-2015-309800	PMID: 26408641
	101	ERR1018234	PRJEB10878	10.1136/gutjnl-2015-309800	PMID: 26408641
	102	ERR1018235	PRJEB10878	10.1136/gutjnl-2015-309800	PMID: 26408641
	103	ERR1018236	PRJEB10878	10.1136/gutjnl-2015-309800	PMID: 26408641
	104	ERR1018237	PRJEB10878	10.1136/gutjnl-2015-309800	PMID: 26408641
	105	ERR1190621	PRJEB12123	10.1038/nm.4358	PMID: 28628112
	106	ERR1190622	PRJEB12123	10.1038/nm.4358	PMID: 28628112
	107	ERR1190623	PRJEB12123	10.1038/nm.4358	PMID: 28628112
	108	ERR1190624	PRJEB12123	10.1038/nm.4358	PMID: 28628112
	109	ERR1190625	PRJEB12123	10.1038/nm.4358	PMID: 28628112
	110	ERR1190626	PRJEB12123	10.1038/nm.4358	PMID: 28628112
	111	ERR1190627	PRJEB12123	10.1038/nm.4358	PMID: 28628112
	112	ERR1190628	PRJEB12123	10.1038/nm.4358	PMID: 28628112
	113	ERR1190629	PRJEB12123	10.1038/nm.4358	PMID: 28628112
	114	ERR1190631	PRJEB12123	10.1038/nm.4358	PMID: 28628112
	115	ERR1190632	PRJEB12123	10.1038/nm.4358	PMID: 28628112
	116	ERR1190633	PRJEB12123	10.1038/nm.4358	PMID: 28628112
	117	ERR1190634	PRJEB12123	10.1038/nm.4358	PMID: 28628112
	118	ERR1190635	PRJEB12123	10.1038/nm.4358	PMID: 28628112
	119	ERR1190636	PRJEB12123	10.1038/nm.4358	PMID: 28628112
	120	ERR1190637	PRJEB12123	10.1038/nm.4358	PMID: 28628112
	121	ERR1190638	PRJEB12123	10.1038/nm.4358	PMID: 28628112
	122	ERR1190639	PRJEB12123	10.1038/nm.4358	PMID: 28628112
	123	ERR1190640	PRJEB12123	10.1038/nm.4358	PMID: 28628112
	124	ERR1190641	PRJEB12123	10.1038/nm.4358	PMID: 28628112
	125	ERR1190642	PRJEB12123	10.1038/nm.4358	PMID: 28628112
	126	ERR1190643	PRJEB12123	10.1038/nm.4358	PMID: 28628112
	127	ERR1190644	PRJEB12123	10.1038/nm.4358	PMID: 28628112
	128	ERR1190645	PRJEB12123	10.1038/nm.4358	PMID: 28628112
	129	ERR1190646	PRJEB12123	10.1038/nm.4358	PMID: 28628112
	130	ERR1190647	PRJEB12123	10.1038/nm.4358	PMID: 28628112
	131	ERR1190648	PRJEB12123	10.1038/nm.4358	PMID: 28628112
	132	ERR1190649	PRJEB12123	10.1038/nm.4358	PMID: 28628112
	133	ERR1190650	PRJEB12123	10.1038/nm.4358	PMID: 28628112
	134	ERR1190651	PRJEB12123	10.1038/nm.4358	PMID: 28628112
	135	ERR1190652	PRJEB12123	10.1038/nm.4358	PMID: 28628112
	136	ERR1190653	PRJEB12123	10.1038/nm.4358	PMID: 28628112
	137	ERR1190654	PRJEB12123	10.1038/nm.4358	PMID: 28628112
	138	ERR1190655	PRJEB12123	10.1038/nm.4358	PMID: 28628112
	139	ERR1190656	PRJEB12123	10.1038/nm.4358	PMID: 28628112
	140	ERR1190657	PRJEB12123	10.1038/nm.4358	PMID: 28628112
	141	ERR1190658	PRJEB12123	10.1038/nm.4358	PMID: 28628112
	142	ERR1190659	PRJEB12123	10.1038/nm.4358	PMID: 28628112
	143	ERR1190660	PRJEB12123	10.1038/nm.4358	PMID: 28628112
	144	ERR1190661	PRJEB12123	10.1038/nm.4358	PMID: 28628112
	145	ERR1190662	PRJEB12123	10.1038/nm.4358	PMID: 28628112
	146	ERR1190663	PRJEB12123	10.1038/nm.4358	PMID: 28628112
	147	ERR1190664	PRJEB12123	10.1038/nm.4358	PMID: 28628112
	148	ERR1190665	PRJEB12123	10.1038/nm.4358	PMID: 28628112
	149	ERR1190666	PRJEB12123	10.1038/nm.4358	PMID: 28628112
	150	ERR1190668	PRJEB12123	10.1038/nm.4358	PMID: 28628112
	151	ERR1190669	PRJEB12123	10.1038/nm.4358	PMID: 28628112
	152	ERR1190670	PRJEB12123	10.1038/nm.4358	PMID: 28628112
	153	ERR1190671	PRJEB12123	10.1038/nm.4358	PMID: 28628112
	154	ERR1190672	PRJEB12123	10.1038/nm.4358	PMID: 28628112
	155	ERR1190673	PRJEB12123	10.1038/nm.4358	PMID: 28628112
	156	ERR1190674	PRJEB12123	10.1038/nm.4358	PMID: 28628112
	157	ERR1190676	PRJEB12123	10.1038/nm.4358	PMID: 28628112
	158	ERR1190678	PRJEB12123	10.1038/nm.4358	PMID: 28628112
	159	ERR1190679	PRJEB12123	10.1038/nm.4358	PMID: 28628112
	160	ERR1190680	PRJEB12123	10.1038/nm.4358	PMID: 28628112
	161	ERR1190681	PRJEB12123	10.1038/nm.4358	PMID: 28628112
	162	ERR1190682	PRJEB12123	10.1038/nm.4358	PMID: 28628112
	163	ERR1190683	PRJEB12123	10.1038/nm.4358	PMID: 28628112
	164	ERR1190684	PRJEB12123	10.1038/nm.4358	PMID: 28628112
	165	ERR1190685	PRJEB12123	10.1038/nm.4358	PMID: 28628112
	166	ERR1190687	PRJEB12123	10.1038/nm.4358	PMID: 28628112
	167	ERR1190688	PRJEB12123	10.1038/nm.4358	PMID: 28628112
	168	ERR1190689	PRJEB12123	10.1038/nm.4358	PMID: 28628112
	169	ERR1190690	PRJEB12123	10.1038/nm.4358	PMID: 28628112
	170	ERR1190691	PRJEB12123	10.1038/nm.4358	PMID: 28628112
	171	ERR1190692	PRJEB12123	10.1038/nm.4358	PMID: 28628112
	172	ERR1190693	PRJEB12123	10.1038/nm.4358	PMID: 28628112
	173	ERR1190694	PRJEB12123	10.1038/nm.4358	PMID: 28628112
	174	ERR1190695	PRJEB12123	10.1038/nm.4358	PMID: 28628112
	175	ERR1190696	PRJEB12123	10.1038/nm.4358	PMID: 28628112
	176	ERR1190697	PRJEB12123	10.1038/nm.4358	PMID: 28628112
	177	ERR1190698	PRJEB12123	10.1038/nm.4358	PMID: 28628112
	178	ERR1190699	PRJEB12123	10.1038/nm.4358	PMID: 28628112
	179	ERR1190700	PRJEB12123	10.1038/nm.4358	PMID: 28628112
	180	ERR1190701	PRJEB12123	10.1038/nm.4358	PMID: 28628112
	181	ERR1190702	PRJEB12123	10.1038/nm.4358	PMID: 28628112
	182	ERR1190703	PRJEB12123	10.1038/nm.4358	PMID: 28628112
	183	ERR1190704	PRJEB12123	10.1038/nm.4358	PMID: 28628112
	184	ERR1190769	PRJEB12123	10.1038/nm.4358	PMID: 28628112
	185	ERR1190770	PRJEB12123	10.1038/nm.4358	PMID: 28628112
	186	ERR1190771	PRJEB12123	10.1038/nm.4358	PMID: 28628112
	187	ERR1190772	PRJEB12123	10.1038/nm.4358	PMID: 28628112
	188	ERR1190773	PRJEB12123	10.1038/nm.4358	PMID: 28628112
	189	ERR1190774	PRJEB12123	10.1038/nm.4358	PMID: 28628112
	190	ERR1190775	PRJEB12123	10.1038/nm.4358	PMID: 28628112
	191	ERR1190776	PRJEB12123	10.1038/nm.4358	PMID: 28628112
	192	ERR1190777	PRJEB12123	10.1038/nm.4358	PMID: 28628112
	193	ERR1190778	PRJEB12123	10.1038/nm.4358	PMID: 28628112
	194	ERR1190779	PRJEB12123	10.1038/nm.4358	PMID: 28628112
	195	ERR1190780	PRJEB12123	10.1038/nm.4358	PMID: 28628112
	196	ERR1190781	PRJEB12123	10.1038/nm.4358	PMID: 28628112
	197	ERR1190782	PRJEB12123	10.1038/nm.4358	PMID: 28628112
	198	ERR1190783	PRJEB12123	10.1038/nm.4358	PMID: 28628112
	199	ERR1190784	PRJEB12123	10.1038/nm.4358	PMID: 28628112
	200	ERR1190785	PRJEB12123	10.1038/nm.4358	PMID: 28628112
	201	ERR1190786	PRJEB12123	10.1038/nm.4358	PMID: 28628112
	202	ERR1190787	PRJEB12123	10.1038/nm.4358	PMID: 28628112
	203	ERR1190788	PRJEB12123	10.1038/nm.4358	PMID: 28628112
	204	ERR1398075	PRJEB13870	10.1186/s40168-016-0222-x	PMID: 28143587
	205	ERR1398078	PRJEB13870	10.1186/s40168-016-0222-x	PMID: 28143587
	206	ERR1398083	PRJEB13870	10.1186/s40168-016-0222-x	PMID: 28143587
	207	ERR1398089	PRJEB13870	10.1186/s40168-016-0222-x	PMID: 28143587
	208	ERR1398100	PRJEB13870	10.1186/s40168-016-0222-x	PMID: 28143587
	209	ERR1398101	PRJEB13870	10.1186/s40168-016-0222-x	PMID: 28143587
	210	ERR1398109	PRJEB13870	10.1186/s40168-016-0222-x	PMID: 28143587
	211	ERR1398113	PRJEB13870	10.1186/s40168-016-0222-x	PMID: 28143587
	212	ERR1398114	PRJEB13870	10.1186/s40168-016-0222-x	PMID: 28143587
	213	ERR1398118	PRJEB13870	10.1186/s40168-016-0222-x	PMID: 28143587
	214	ERR1398126	PRJEB13870	10.1186/s40168-016-0222-x	PMID: 28143587
	215	ERR1398127	PRJEB13870	10.1186/s40168-016-0222-x	PMID: 28143587
	216	ERR1398129	PRJEB13870	10.1186/s40168-016-0222-x	PMID: 28143587
	217	ERR1398138	PRJEB13870	10.1186/s40168-016-0222-x	PMID: 28143587
	218	ERR1398144	PRJEB13870	10.1186/s40168-016-0222-x	PMID: 28143587
	219	ERR1398148	PRJEB13870	10.1186/s40168-016-0222-x	PMID: 28143587
	220	ERR1398152	PRJEB13870	10.1186/s40168-016-0222-x	PMID: 28143587
	221	ERR1398153	PRJEB13870	10.1186/s40168-016-0222-x	PMID: 28143587
	222	ERR1398161	PRJEB13870	10.1186/s40168-016-0222-x	PMID: 28143587
	223	ERR1398164	PRJEB13870	10.1186/s40168-016-0222-x	PMID: 28143587
	224	ERR1398169	PRJEB13870	10.1186/s40168-016-0222-x	PMID: 28143587
	225	ERR1398173	PRJEB13870	10.1186/s40168-016-0222-x	PMID: 28143587
	226	ERR1398178	PRJEB13870	10.1186/s40168-016-0222-x	PMID: 28143587
	227	ERR1398180	PRJEB13870	10.1186/s40168-016-0222-x	PMID: 28143587
	228	ERR1398192	PRJEB13870	10.1186/s40168-016-0222-x	PMID: 28143587
	229	ERR1398198	PRJEB13870	10.1186/s40168-016-0222-x	PMID: 28143587
	230	ERR1398205	PRJEB13870	10.1186/s40168-016-0222-x	PMID: 28143587
	231	ERR1398206	PRJEB13870	10.1186/s40168-016-0222-x	PMID: 28143587
	232	ERR1398213	PRJEB13870	10.1186/s40168-016-0222-x	PMID: 28143587
	233	ERR1398214	PRJEB13870	10.1186/s40168-016-0222-x	PMID: 28143587
	234	ERR1398217	PRJEB13870	10.1186/s40168-016-0222-x	PMID: 28143587
	235	ERR1398218	PRJEB13870	10.1186/s40168-016-0222-x	PMID: 28143587
	236	ERR1398223	PRJEB13870	10.1186/s40168-016-0222-x	PMID: 28143587
	237	ERR1398224	PRJEB13870	10.1186/s40168-016-0222-x	PMID: 28143587
	238	ERR1398237	PRJEB13870	10.1186/s40168-016-0222-x	PMID: 28143587
	239	ERR1398242	PRJEB13870	10.1186/s40168-016-0222-x	PMID: 28143587
	240	ERR1398243	PRJEB13870	10.1186/s40168-016-0222-x	PMID: 28143587
	241	ERR1398244	PRJEB13870	10.1186/s40168-016-0222-x	PMID: 28143587
	242	ERR1398248	PRJEB13870	10.1186/s40168-016-0222-x	PMID: 28143587
	243	ERR1398253	PRJEB13870	10.1186/s40168-016-0222-x	PMID: 28143587
	244	ERR1398263	PRJEB13870	10.1186/s40168-016-0222-x	PMID: 28143587
	245	ERR1620322	PRJEB15371	He QG, Jie Z, Yu X. The gut microbiome in Crohn’s disease and modulation by exclusive enteral nutrition. In. EMBL-EBI; 2016 [Internet].	No_ID
	246	ERR1620323	PRJEB15371	He QG, Jie Z, Yu X. The gut microbiome in Crohn’s disease and modulation by exclusive enteral nutrition. In. EMBL-EBI; 2016 [Internet].	No_ID
	247	ERR1620324	PRJEB15371	He QG, Jie Z, Yu X. The gut microbiome in Crohn’s disease and modulation by exclusive enteral nutrition. In. EMBL-EBI; 2016 [Internet].	No_ID
	248	ERR1620325	PRJEB15371	He QG, Jie Z, Yu X. The gut microbiome in Crohn’s disease and modulation by exclusive enteral nutrition. In. EMBL-EBI; 2016 [Internet].	No_ID
	249	ERR1620326	PRJEB15371	He QG, Jie Z, Yu X. The gut microbiome in Crohn’s disease and modulation by exclusive enteral nutrition. In. EMBL-EBI; 2016 [Internet].	No_ID
	250	ERR1620327	PRJEB15371	He QG, Jie Z, Yu X. The gut microbiome in Crohn’s disease and modulation by exclusive enteral nutrition. In. EMBL-EBI; 2016 [Internet].	No_ID
	251	ERR1620328	PRJEB15371	He QG, Jie Z, Yu X. The gut microbiome in Crohn’s disease and modulation by exclusive enteral nutrition. In. EMBL-EBI; 2016 [Internet].	No_ID
	252	ERR1620329	PRJEB15371	He QG, Jie Z, Yu X. The gut microbiome in Crohn’s disease and modulation by exclusive enteral nutrition. In. EMBL-EBI; 2016 [Internet].	No_ID
	253	ERR1620330	PRJEB15371	He QG, Jie Z, Yu X. The gut microbiome in Crohn’s disease and modulation by exclusive enteral nutrition. In. EMBL-EBI; 2016 [Internet].	No_ID
	254	ERR1620331	PRJEB15371	He QG, Jie Z, Yu X. The gut microbiome in Crohn’s disease and modulation by exclusive enteral nutrition. In. EMBL-EBI; 2016 [Internet].	No_ID
	255	ERR1620332	PRJEB15371	He QG, Jie Z, Yu X. The gut microbiome in Crohn’s disease and modulation by exclusive enteral nutrition. In. EMBL-EBI; 2016 [Internet].	No_ID
	256	ERR1620334	PRJEB15371	He QG, Jie Z, Yu X. The gut microbiome in Crohn’s disease and modulation by exclusive enteral nutrition. In. EMBL-EBI; 2016 [Internet].	No_ID
	257	ERR1620335	PRJEB15371	He QG, Jie Z, Yu X. The gut microbiome in Crohn’s disease and modulation by exclusive enteral nutrition. In. EMBL-EBI; 2016 [Internet].	No_ID
	258	ERR1620336	PRJEB15371	He QG, Jie Z, Yu X. The gut microbiome in Crohn’s disease and modulation by exclusive enteral nutrition. In. EMBL-EBI; 2016 [Internet].	No_ID
	259	ERR1620337	PRJEB15371	He QG, Jie Z, Yu X. The gut microbiome in Crohn’s disease and modulation by exclusive enteral nutrition. In. EMBL-EBI; 2016 [Internet].	No_ID
	260	ERR1620338	PRJEB15371	He QG, Jie Z, Yu X. The gut microbiome in Crohn’s disease and modulation by exclusive enteral nutrition. In. EMBL-EBI; 2016 [Internet].	No_ID
	261	ERR1620339	PRJEB15371	He QG, Jie Z, Yu X. The gut microbiome in Crohn’s disease and modulation by exclusive enteral nutrition. In. EMBL-EBI; 2016 [Internet].	No_ID
	262	ERR1620340	PRJEB15371	He QG, Jie Z, Yu X. The gut microbiome in Crohn’s disease and modulation by exclusive enteral nutrition. In. EMBL-EBI; 2016 [Internet].	No_ID
	263	ERR1620341	PRJEB15371	He QG, Jie Z, Yu X. The gut microbiome in Crohn’s disease and modulation by exclusive enteral nutrition. In. EMBL-EBI; 2016 [Internet].	No_ID
	264	ERR1620342	PRJEB15371	He QG, Jie Z, Yu X. The gut microbiome in Crohn’s disease and modulation by exclusive enteral nutrition. In. EMBL-EBI; 2016 [Internet].	No_ID
	265	ERR1620343	PRJEB15371	He QG, Jie Z, Yu X. The gut microbiome in Crohn’s disease and modulation by exclusive enteral nutrition. In. EMBL-EBI; 2016 [Internet].	No_ID
	266	ERR1620346	PRJEB15371	He QG, Jie Z, Yu X. The gut microbiome in Crohn’s disease and modulation by exclusive enteral nutrition. In. EMBL-EBI; 2016 [Internet].	No_ID
	267	ERR1620347	PRJEB15371	He QG, Jie Z, Yu X. The gut microbiome in Crohn’s disease and modulation by exclusive enteral nutrition. In. EMBL-EBI; 2016 [Internet].	No_ID
	268	ERR1620348	PRJEB15371	He QG, Jie Z, Yu X. The gut microbiome in Crohn’s disease and modulation by exclusive enteral nutrition. In. EMBL-EBI; 2016 [Internet].	No_ID
	269	ERR1620349	PRJEB15371	He QG, Jie Z, Yu X. The gut microbiome in Crohn’s disease and modulation by exclusive enteral nutrition. In. EMBL-EBI; 2016 [Internet].	No_ID
	270	ERR1620350	PRJEB15371	He QG, Jie Z, Yu X. The gut microbiome in Crohn’s disease and modulation by exclusive enteral nutrition. In. EMBL-EBI; 2016 [Internet].	No_ID
	271	ERR1620351	PRJEB15371	He QG, Jie Z, Yu X. The gut microbiome in Crohn’s disease and modulation by exclusive enteral nutrition. In. EMBL-EBI; 2016 [Internet].	No_ID
	272	ERR1620352	PRJEB15371	He QG, Jie Z, Yu X. The gut microbiome in Crohn’s disease and modulation by exclusive enteral nutrition. In. EMBL-EBI; 2016 [Internet].	No_ID
	273	ERR1620353	PRJEB15371	He QG, Jie Z, Yu X. The gut microbiome in Crohn’s disease and modulation by exclusive enteral nutrition. In. EMBL-EBI; 2016 [Internet].	No_ID
	274	ERR1620355	PRJEB15371	He QG, Jie Z, Yu X. The gut microbiome in Crohn’s disease and modulation by exclusive enteral nutrition. In. EMBL-EBI; 2016 [Internet].	No_ID
	275	ERR1620356	PRJEB15371	He QG, Jie Z, Yu X. The gut microbiome in Crohn’s disease and modulation by exclusive enteral nutrition. In. EMBL-EBI; 2016 [Internet].	No_ID
	276	ERR1620357	PRJEB15371	He QG, Jie Z, Yu X. The gut microbiome in Crohn’s disease and modulation by exclusive enteral nutrition. In. EMBL-EBI; 2016 [Internet].	No_ID
	277	ERR1620358	PRJEB15371	He QG, Jie Z, Yu X. The gut microbiome in Crohn’s disease and modulation by exclusive enteral nutrition. In. EMBL-EBI; 2016 [Internet].	No_ID
	278	ERR1620359	PRJEB15371	He QG, Jie Z, Yu X. The gut microbiome in Crohn’s disease and modulation by exclusive enteral nutrition. In. EMBL-EBI; 2016 [Internet].	No_ID
	279	ERR1620360	PRJEB15371	He QG, Jie Z, Yu X. The gut microbiome in Crohn’s disease and modulation by exclusive enteral nutrition. In. EMBL-EBI; 2016 [Internet].	No_ID
	280	ERR1620361	PRJEB15371	He QG, Jie Z, Yu X. The gut microbiome in Crohn’s disease and modulation by exclusive enteral nutrition. In. EMBL-EBI; 2016 [Internet].	No_ID
	281	ERR1620362	PRJEB15371	He QG, Jie Z, Yu X. The gut microbiome in Crohn’s disease and modulation by exclusive enteral nutrition. In. EMBL-EBI; 2016 [Internet].	No_ID
	282	ERR1620363	PRJEB15371	He QG, Jie Z, Yu X. The gut microbiome in Crohn’s disease and modulation by exclusive enteral nutrition. In. EMBL-EBI; 2016 [Internet].	No_ID
	283	ERR1620364	PRJEB15371	He QG, Jie Z, Yu X. The gut microbiome in Crohn’s disease and modulation by exclusive enteral nutrition. In. EMBL-EBI; 2016 [Internet].	No_ID
	284	ERR1620365	PRJEB15371	He QG, Jie Z, Yu X. The gut microbiome in Crohn’s disease and modulation by exclusive enteral nutrition. In. EMBL-EBI; 2016 [Internet].	No_ID
	285	ERR1620367	PRJEB15371	He QG, Jie Z, Yu X. The gut microbiome in Crohn’s disease and modulation by exclusive enteral nutrition. In. EMBL-EBI; 2016 [Internet].	No_ID
	286	ERR1620368	PRJEB15371	He QG, Jie Z, Yu X. The gut microbiome in Crohn’s disease and modulation by exclusive enteral nutrition. In. EMBL-EBI; 2016 [Internet].	No_ID
	287	ERR1620369	PRJEB15371	He QG, Jie Z, Yu X. The gut microbiome in Crohn’s disease and modulation by exclusive enteral nutrition. In. EMBL-EBI; 2016 [Internet].	No_ID
	288	ERR1620370	PRJEB15371	He QG, Jie Z, Yu X. The gut microbiome in Crohn’s disease and modulation by exclusive enteral nutrition. In. EMBL-EBI; 2016 [Internet].	No_ID
	289	ERR1620372	PRJEB15371	He QG, Jie Z, Yu X. The gut microbiome in Crohn’s disease and modulation by exclusive enteral nutrition. In. EMBL-EBI; 2016 [Internet].	No_ID
	290	ERR1620373	PRJEB15371	He QG, Jie Z, Yu X. The gut microbiome in Crohn’s disease and modulation by exclusive enteral nutrition. In. EMBL-EBI; 2016 [Internet].	No_ID
	291	ERR1620374	PRJEB15371	He QG, Jie Z, Yu X. The gut microbiome in Crohn’s disease and modulation by exclusive enteral nutrition. In. EMBL-EBI; 2016 [Internet].	No_ID
	292	ERR1620375	PRJEB15371	He QG, Jie Z, Yu X. The gut microbiome in Crohn’s disease and modulation by exclusive enteral nutrition. In. EMBL-EBI; 2016 [Internet].	No_ID
	293	ERR1620376	PRJEB15371	He QG, Jie Z, Yu X. The gut microbiome in Crohn’s disease and modulation by exclusive enteral nutrition. In. EMBL-EBI; 2016 [Internet].	No_ID
	294	ERR1620377	PRJEB15371	He QG, Jie Z, Yu X. The gut microbiome in Crohn’s disease and modulation by exclusive enteral nutrition. In. EMBL-EBI; 2016 [Internet].	No_ID
	295	ERR1620344	PRJEB15371	He QG, Jie Z, Yu X. The gut microbiome in Crohn’s disease and modulation by exclusive enteral nutrition. In. EMBL-EBI; 2016 [Internet].	No_ID
	296	ERR1620345	PRJEB15371	He QG, Jie Z, Yu X. The gut microbiome in Crohn’s disease and modulation by exclusive enteral nutrition. In. EMBL-EBI; 2016 [Internet].	No_ID
	297	ERR1620354	PRJEB15371	He QG, Jie Z, Yu X. The gut microbiome in Crohn’s disease and modulation by exclusive enteral nutrition. In. EMBL-EBI; 2016 [Internet].	No_ID
	298	ERR1620366	PRJEB15371	He QG, Jie Z, Yu X. The gut microbiome in Crohn’s disease and modulation by exclusive enteral nutrition. In. EMBL-EBI; 2016 [Internet].	No_ID
	299	ERR1620371	PRJEB15371	He QG, Jie Z, Yu X. The gut microbiome in Crohn’s disease and modulation by exclusive enteral nutrition. In. EMBL-EBI; 2016 [Internet].	No_ID
	300	ERR2013557	PRJEB18755	10.1093/gigascience/gix058	PMID: 28873967
	301	ERR2013558	PRJEB18755	10.1093/gigascience/gix058	PMID: 28873967
	302	ERR2013559	PRJEB18755	10.1093/gigascience/gix058	PMID: 28873967
	303	ERR2013560	PRJEB18755	10.1093/gigascience/gix058	PMID: 28873967
	304	ERR2013561	PRJEB18755	10.1093/gigascience/gix058	PMID: 28873967
	305	ERR2013564	PRJEB18755	10.1093/gigascience/gix058	PMID: 28873967
	306	ERR2013565	PRJEB18755	10.1093/gigascience/gix058	PMID: 28873967
	307	ERR2013566	PRJEB18755	10.1093/gigascience/gix058	PMID: 28873967
	308	ERR2013568	PRJEB18755	10.1093/gigascience/gix058	PMID: 28873967
	309	ERR2013569	PRJEB18755	10.1093/gigascience/gix058	PMID: 28873967
	310	ERR2013570	PRJEB18755	10.1093/gigascience/gix058	PMID: 28873967
	311	ERR2013577	PRJEB18755	10.1093/gigascience/gix058	PMID: 28873967
	312	ERR2013582	PRJEB18755	10.1093/gigascience/gix058	PMID: 28873967
	313	ERR2013583	PRJEB18755	10.1093/gigascience/gix058	PMID: 28873967
	314	ERR2013584	PRJEB18755	10.1093/gigascience/gix058	PMID: 28873967
	315	ERR2013585	PRJEB18755	10.1093/gigascience/gix058	PMID: 28873967
	316	ERR2013593	PRJEB18755	10.1093/gigascience/gix058	PMID: 28873967
	317	ERR2013594	PRJEB18755	10.1093/gigascience/gix058	PMID: 28873967
	318	ERR2013599	PRJEB18755	10.1093/gigascience/gix058	PMID: 28873967
	319	ERR2013607	PRJEB18755	10.1093/gigascience/gix058	PMID: 28873967
	320	ERR2013610	PRJEB18755	10.1093/gigascience/gix058	PMID: 28873967
	321	ERR2013611	PRJEB18755	10.1093/gigascience/gix058	PMID: 28873967
	322	ERR2013616	PRJEB18755	10.1093/gigascience/gix058	PMID: 28873967
	323	ERR2013617	PRJEB18755	10.1093/gigascience/gix058	PMID: 28873967
	324	ERR2013621	PRJEB18755	10.1093/gigascience/gix058	PMID: 28873967
	325	ERR2013622	PRJEB18755	10.1093/gigascience/gix058	PMID: 28873967
	326	ERR2013623	PRJEB18755	10.1093/gigascience/gix058	PMID: 28873967
	327	ERR2013628	PRJEB18755	10.1093/gigascience/gix058	PMID: 28873967
	328	ERR2013630	PRJEB18755	10.1093/gigascience/gix058	PMID: 28873967
	329	ERR2013639	PRJEB18755	10.1093/gigascience/gix058	PMID: 28873967
	330	ERR2013640	PRJEB18755	10.1093/gigascience/gix058	PMID: 28873967
	331	ERR2013644	PRJEB18755	10.1093/gigascience/gix058	PMID: 28873967
	332	ERR2013647	PRJEB18755	10.1093/gigascience/gix058	PMID: 28873967
	333	ERR2013651	PRJEB18755	10.1093/gigascience/gix058	PMID: 28873967
	334	ERR2013652	PRJEB18755	10.1093/gigascience/gix058	PMID: 28873967
	335	ERR2013653	PRJEB18755	10.1093/gigascience/gix058	PMID: 28873967
	336	ERR1995211	PRJEB20800	10.1038/s41564-018-0257-9	PMID: 30349083
	337	ERR1995212	PRJEB20800	10.1038/s41564-018-0257-9	PMID: 30349083
	338	ERR1995213	PRJEB20800	10.1038/s41564-018-0257-9	PMID: 30349083
	339	ERR1995214	PRJEB20800	10.1038/s41564-018-0257-9	PMID: 30349083
	340	ERR1995215	PRJEB20800	10.1038/s41564-018-0257-9	PMID: 30349083
	341	ERR1995216	PRJEB20800	10.1038/s41564-018-0257-9	PMID: 30349083
	342	ERR1995217	PRJEB20800	10.1038/s41564-018-0257-9	PMID: 30349083
	343	ERR1995219	PRJEB20800	10.1038/s41564-018-0257-9	PMID: 30349083
	344	ERR1995220	PRJEB20800	10.1038/s41564-018-0257-9	PMID: 30349083
	345	ERR1995221	PRJEB20800	10.1038/s41564-018-0257-9	PMID: 30349083
	346	ERR1995222	PRJEB20800	10.1038/s41564-018-0257-9	PMID: 30349083
	347	ERR1995223	PRJEB20800	10.1038/s41564-018-0257-9	PMID: 30349083
	348	ERR1995224	PRJEB20800	10.1038/s41564-018-0257-9	PMID: 30349083
	349	ERR1995225	PRJEB20800	10.1038/s41564-018-0257-9	PMID: 30349083
	350	ERR1995226	PRJEB20800	10.1038/s41564-018-0257-9	PMID: 30349083
	351	ERR1995227	PRJEB20800	10.1038/s41564-018-0257-9	PMID: 30349083
	352	ERR1995228	PRJEB20800	10.1038/s41564-018-0257-9	PMID: 30349083
	353	ERR1995229	PRJEB20800	10.1038/s41564-018-0257-9	PMID: 30349083
	354	ERR1995230	PRJEB20800	10.1038/s41564-018-0257-9	PMID: 30349083
	355	ERR1995231	PRJEB20800	10.1038/s41564-018-0257-9	PMID: 30349083
	356	ERR1995232	PRJEB20800	10.1038/s41564-018-0257-9	PMID: 30349083
	357	ERR1995233	PRJEB20800	10.1038/s41564-018-0257-9	PMID: 30349083
	358	ERR1995234	PRJEB20800	10.1038/s41564-018-0257-9	PMID: 30349083
	359	ERR1995235	PRJEB20800	10.1038/s41564-018-0257-9	PMID: 30349083
	360	ERR1995236	PRJEB20800	10.1038/s41564-018-0257-9	PMID: 30349083
	361	ERR1995237	PRJEB20800	10.1038/s41564-018-0257-9	PMID: 30349083
	362	ERR1995238	PRJEB20800	10.1038/s41564-018-0257-9	PMID: 30349083
	363	ERR1995239	PRJEB20800	10.1038/s41564-018-0257-9	PMID: 30349083
	364	ERR1995240	PRJEB20800	10.1038/s41564-018-0257-9	PMID: 30349083
	365	ERR1995241	PRJEB20800	10.1038/s41564-018-0257-9	PMID: 30349083
	366	ERR1995242	PRJEB20800	10.1038/s41564-018-0257-9	PMID: 30349083
	367	ERR1995243	PRJEB20800	10.1038/s41564-018-0257-9	PMID: 30349083
	368	ERR1995244	PRJEB20800	10.1038/s41564-018-0257-9	PMID: 30349083
	369	ERR1995245	PRJEB20800	10.1038/s41564-018-0257-9	PMID: 30349083
	370	ERR1995246	PRJEB20800	10.1038/s41564-018-0257-9	PMID: 30349083
	371	ERR1995247	PRJEB20800	10.1038/s41564-018-0257-9	PMID: 30349083
	372	ERR1995248	PRJEB20800	10.1038/s41564-018-0257-9	PMID: 30349083
	373	ERR1995249	PRJEB20800	10.1038/s41564-018-0257-9	PMID: 30349083
	374	ERR1995250	PRJEB20800	10.1038/s41564-018-0257-9	PMID: 30349083
	375	ERR1995251	PRJEB20800	10.1038/s41564-018-0257-9	PMID: 30349083
	376	ERR1995253	PRJEB20800	10.1038/s41564-018-0257-9	PMID: 30349083
	377	ERR1995254	PRJEB20800	10.1038/s41564-018-0257-9	PMID: 30349083
	378	ERR1995255	PRJEB20800	10.1038/s41564-018-0257-9	PMID: 30349083
	379	ERR1995256	PRJEB20800	10.1038/s41564-018-0257-9	PMID: 30349083
	380	ERR1995257	PRJEB20800	10.1038/s41564-018-0257-9	PMID: 30349083
	381	ERR1995258	PRJEB20800	10.1038/s41564-018-0257-9	PMID: 30349083
	382	ERR1995259	PRJEB20800	10.1038/s41564-018-0257-9	PMID: 30349083
	383	ERR1995261	PRJEB20800	10.1038/s41564-018-0257-9	PMID: 30349083
	384	ERR1995262	PRJEB20800	10.1038/s41564-018-0257-9	PMID: 30349083
	385	ERR1995263	PRJEB20800	10.1038/s41564-018-0257-9	PMID: 30349083
	386	ERR1995264	PRJEB20800	10.1038/s41564-018-0257-9	PMID: 30349083
	387	ERR1995265	PRJEB20800	10.1038/s41564-018-0257-9	PMID: 30349083
	388	ERR1995266	PRJEB20800	10.1038/s41564-018-0257-9	PMID: 30349083
	389	ERR1995267	PRJEB20800	10.1038/s41564-018-0257-9	PMID: 30349083
	390	ERR1995218	PRJEB20800	10.1038/s41564-018-0257-9	PMID: 30349083
	391	ERR1995252	PRJEB20800	10.1038/s41564-018-0257-9	PMID: 30349083
	392	ERR2017461	PRJEB21528	10.1038/s41467-017-00900-1	PMID: 29018189
	393	ERR2017462	PRJEB21528	10.1038/s41467-017-00900-1	PMID: 29018189
	394	ERR2017463	PRJEB21528	10.1038/s41467-017-00900-1	PMID: 29018189
	395	ERR2017464	PRJEB21528	10.1038/s41467-017-00900-1	PMID: 29018189
	396	ERR2017465	PRJEB21528	10.1038/s41467-017-00900-1	PMID: 29018189
	397	ERR2017466	PRJEB21528	10.1038/s41467-017-00900-1	PMID: 29018189
	398	ERR2017467	PRJEB21528	10.1038/s41467-017-00900-1	PMID: 29018189
	399	ERR2017468	PRJEB21528	10.1038/s41467-017-00900-1	PMID: 29018189
	400	ERR2017469	PRJEB21528	10.1038/s41467-017-00900-1	PMID: 29018189
	401	ERR2017470	PRJEB21528	10.1038/s41467-017-00900-1	PMID: 29018189
	402	ERR2017471	PRJEB21528	10.1038/s41467-017-00900-1	PMID: 29018189
	403	ERR2017472	PRJEB21528	10.1038/s41467-017-00900-1	PMID: 29018189
	404	ERR2017473	PRJEB21528	10.1038/s41467-017-00900-1	PMID: 29018189
	405	ERR2017474	PRJEB21528	10.1038/s41467-017-00900-1	PMID: 29018189
	406	ERR2017475	PRJEB21528	10.1038/s41467-017-00900-1	PMID: 29018189
	407	ERR2017477	PRJEB21528	10.1038/s41467-017-00900-1	PMID: 29018189
	408	ERR2017478	PRJEB21528	10.1038/s41467-017-00900-1	PMID: 29018189
	409	ERR2017479	PRJEB21528	10.1038/s41467-017-00900-1	PMID: 29018189
	410	ERR2017481	PRJEB21528	10.1038/s41467-017-00900-1	PMID: 29018189
	411	ERR2017482	PRJEB21528	10.1038/s41467-017-00900-1	PMID: 29018189
	412	ERR2017483	PRJEB21528	10.1038/s41467-017-00900-1	PMID: 29018189
	413	ERR2017484	PRJEB21528	10.1038/s41467-017-00900-1	PMID: 29018189
	414	ERR2017485	PRJEB21528	10.1038/s41467-017-00900-1	PMID: 29018189
	415	ERR2017487	PRJEB21528	10.1038/s41467-017-00900-1	PMID: 29018189
	416	ERR2017489	PRJEB21528	10.1038/s41467-017-00900-1	PMID: 29018189
	417	ERR2017490	PRJEB21528	10.1038/s41467-017-00900-1	PMID: 29018189
	418	ERR2017491	PRJEB21528	10.1038/s41467-017-00900-1	PMID: 29018189
	419	ERR2017495	PRJEB21528	10.1038/s41467-017-00900-1	PMID: 29018189
	420	ERR2017499	PRJEB21528	10.1038/s41467-017-00900-1	PMID: 29018189
	421	ERR2017500	PRJEB21528	10.1038/s41467-017-00900-1	PMID: 29018189
	422	ERR2017503	PRJEB21528	10.1038/s41467-017-00900-1	PMID: 29018189
	423	ERR2017504	PRJEB21528	10.1038/s41467-017-00900-1	PMID: 29018189
	424	ERR2017506	PRJEB21528	10.1038/s41467-017-00900-1	PMID: 29018189
	425	ERR2017507	PRJEB21528	10.1038/s41467-017-00900-1	PMID: 29018189
	426	ERR2017508	PRJEB21528	10.1038/s41467-017-00900-1	PMID: 29018189
	427	ERR2017510	PRJEB21528	10.1038/s41467-017-00900-1	PMID: 29018189
	428	ERR2017512	PRJEB21528	10.1038/s41467-017-00900-1	PMID: 29018189
	429	ERR2017513	PRJEB21528	10.1038/s41467-017-00900-1	PMID: 29018189
	430	ERR2017514	PRJEB21528	10.1038/s41467-017-00900-1	PMID: 29018189
	431	ERR2017515	PRJEB21528	10.1038/s41467-017-00900-1	PMID: 29018189
	432	ERR2017518	PRJEB21528	10.1038/s41467-017-00900-1	PMID: 29018189
	433	ERR2017519	PRJEB21528	10.1038/s41467-017-00900-1	PMID: 29018189
	434	ERR2017520	PRJEB21528	10.1038/s41467-017-00900-1	PMID: 29018189
	435	ERR2017521	PRJEB21528	10.1038/s41467-017-00900-1	PMID: 29018189
	436	ERR2017522	PRJEB21528	10.1038/s41467-017-00900-1	PMID: 29018189
	437	ERR2017525	PRJEB21528	10.1038/s41467-017-00900-1	PMID: 29018189
	438	ERR2017526	PRJEB21528	10.1038/s41467-017-00900-1	PMID: 29018189
	439	ERR2017527	PRJEB21528	10.1038/s41467-017-00900-1	PMID: 29018189
	440	ERR2017528	PRJEB21528	10.1038/s41467-017-00900-1	PMID: 29018189
	441	ERR2017529	PRJEB21528	10.1038/s41467-017-00900-1	PMID: 29018189
	442	ERR2017530	PRJEB21528	10.1038/s41467-017-00900-1	PMID: 29018189
	443	ERR2017531	PRJEB21528	10.1038/s41467-017-00900-1	PMID: 29018189
	444	ERR2017532	PRJEB21528	10.1038/s41467-017-00900-1	PMID: 29018189
	445	ERR2017533	PRJEB21528	10.1038/s41467-017-00900-1	PMID: 29018189
	446	ERR2017536	PRJEB21528	10.1038/s41467-017-00900-1	PMID: 29018189
	447	ERR2017538	PRJEB21528	10.1038/s41467-017-00900-1	PMID: 29018189
	448	ERR2017540	PRJEB21528	10.1038/s41467-017-00900-1	PMID: 29018189
	449	ERR2017541	PRJEB21528	10.1038/s41467-017-00900-1	PMID: 29018189
	450	ERR2017542	PRJEB21528	10.1038/s41467-017-00900-1	PMID: 29018189
	451	ERR2017543	PRJEB21528	10.1038/s41467-017-00900-1	PMID: 29018189
	452	ERR2017544	PRJEB21528	10.1038/s41467-017-00900-1	PMID: 29018189
	453	ERR2017545	PRJEB21528	10.1038/s41467-017-00900-1	PMID: 29018189
	454	ERR2017546	PRJEB21528	10.1038/s41467-017-00900-1	PMID: 29018189
	455	ERR2017547	PRJEB21528	10.1038/s41467-017-00900-1	PMID: 29018189
	456	ERR2017548	PRJEB21528	10.1038/s41467-017-00900-1	PMID: 29018189
	457	ERR2017549	PRJEB21528	10.1038/s41467-017-00900-1	PMID: 29018189
	458	ERR2017550	PRJEB21528	10.1038/s41467-017-00900-1	PMID: 29018189
	459	ERR2017551	PRJEB21528	10.1038/s41467-017-00900-1	PMID: 29018189
	460	ERR2017552	PRJEB21528	10.1038/s41467-017-00900-1	PMID: 29018189
	461	ERR2017553	PRJEB21528	10.1038/s41467-017-00900-1	PMID: 29018189
	462	ERR2017554	PRJEB21528	10.1038/s41467-017-00900-1	PMID: 29018189
	463	ERR2017555	PRJEB21528	10.1038/s41467-017-00900-1	PMID: 29018189
	464	ERR2017556	PRJEB21528	10.1038/s41467-017-00900-1	PMID: 29018189
	465	ERR2017557	PRJEB21528	10.1038/s41467-017-00900-1	PMID: 29018189
	466	ERR2017558	PRJEB21528	10.1038/s41467-017-00900-1	PMID: 29018189
	467	ERR2017559	PRJEB21528	10.1038/s41467-017-00900-1	PMID: 29018189
	468	ERR2017561	PRJEB21528	10.1038/s41467-017-00900-1	PMID: 29018189
	469	ERR2017562	PRJEB21528	10.1038/s41467-017-00900-1	PMID: 29018189
	470	ERR2017563	PRJEB21528	10.1038/s41467-017-00900-1	PMID: 29018189
	471	ERR2017564	PRJEB21528	10.1038/s41467-017-00900-1	PMID: 29018189
	472	ERR2017565	PRJEB21528	10.1038/s41467-017-00900-1	PMID: 29018189
	473	ERR2017566	PRJEB21528	10.1038/s41467-017-00900-1	PMID: 29018189
	474	ERR2017567	PRJEB21528	10.1038/s41467-017-00900-1	PMID: 29018189
	475	ERR2017568	PRJEB21528	10.1038/s41467-017-00900-1	PMID: 29018189
	476	ERR2017569	PRJEB21528	10.1038/s41467-017-00900-1	PMID: 29018189
	477	ERR2017570	PRJEB21528	10.1038/s41467-017-00900-1	PMID: 29018189
	478	ERR2017571	PRJEB21528	10.1038/s41467-017-00900-1	PMID: 29018189
	479	ERR2017572	PRJEB21528	10.1038/s41467-017-00900-1	PMID: 29018189
	480	ERR2017573	PRJEB21528	10.1038/s41467-017-00900-1	PMID: 29018189
	481	ERR2017574	PRJEB21528	10.1038/s41467-017-00900-1	PMID: 29018189
	482	ERR2017575	PRJEB21528	10.1038/s41467-017-00900-1	PMID: 29018189
	483	ERR2017576	PRJEB21528	10.1038/s41467-017-00900-1	PMID: 29018189
	484	ERR2017577	PRJEB21528	10.1038/s41467-017-00900-1	PMID: 29018189
	485	ERR2017578	PRJEB21528	10.1038/s41467-017-00900-1	PMID: 29018189
	486	ERR2017579	PRJEB21528	10.1038/s41467-017-00900-1	PMID: 29018189
	487	ERR2017580	PRJEB21528	10.1038/s41467-017-00900-1	PMID: 29018189
	488	ERR2017581	PRJEB21528	10.1038/s41467-017-00900-1	PMID: 29018189
	489	ERR2017584	PRJEB21528	10.1038/s41467-017-00900-1	PMID: 29018189
	490	ERR2017586	PRJEB21528	10.1038/s41467-017-00900-1	PMID: 29018189
	491	ERR2017587	PRJEB21528	10.1038/s41467-017-00900-1	PMID: 29018189
	492	ERR2017588	PRJEB21528	10.1038/s41467-017-00900-1	PMID: 29018189
	493	ERR2017590	PRJEB21528	10.1038/s41467-017-00900-1	PMID: 29018189
	494	ERR2017591	PRJEB21528	10.1038/s41467-017-00900-1	PMID: 29018189
	495	ERR2017592	PRJEB21528	10.1038/s41467-017-00900-1	PMID: 29018189
	496	ERR2017593	PRJEB21528	10.1038/s41467-017-00900-1	PMID: 29018189
	497	ERR2017594	PRJEB21528	10.1038/s41467-017-00900-1	PMID: 29018189
	498	ERR2017595	PRJEB21528	10.1038/s41467-017-00900-1	PMID: 29018189
	499	ERR2017596	PRJEB21528	10.1038/s41467-017-00900-1	PMID: 29018189
	500	ERR2017597	PRJEB21528	10.1038/s41467-017-00900-1	PMID: 29018189
	501	ERR2017411	PRJEB21528	10.1038/s41467-017-00900-1	PMID: 29018189
	502	ERR2017413	PRJEB21528	10.1038/s41467-017-00900-1	PMID: 29018189
	503	ERR2017414	PRJEB21528	10.1038/s41467-017-00900-1	PMID: 29018189
	504	ERR2017415	PRJEB21528	10.1038/s41467-017-00900-1	PMID: 29018189
	505	ERR2017416	PRJEB21528	10.1038/s41467-017-00900-1	PMID: 29018189
	506	ERR2017417	PRJEB21528	10.1038/s41467-017-00900-1	PMID: 29018189
	507	ERR2017418	PRJEB21528	10.1038/s41467-017-00900-1	PMID: 29018189
	508	ERR2017419	PRJEB21528	10.1038/s41467-017-00900-1	PMID: 29018189
	509	ERR2017420	PRJEB21528	10.1038/s41467-017-00900-1	PMID: 29018189
	510	ERR2017421	PRJEB21528	10.1038/s41467-017-00900-1	PMID: 29018189
	511	ERR2017422	PRJEB21528	10.1038/s41467-017-00900-1	PMID: 29018189
	512	ERR2017423	PRJEB21528	10.1038/s41467-017-00900-1	PMID: 29018189
	513	ERR2017424	PRJEB21528	10.1038/s41467-017-00900-1	PMID: 29018189
	514	ERR2017427	PRJEB21528	10.1038/s41467-017-00900-1	PMID: 29018189
	515	ERR2017430	PRJEB21528	10.1038/s41467-017-00900-1	PMID: 29018189
	516	ERR2017432	PRJEB21528	10.1038/s41467-017-00900-1	PMID: 29018189
	517	ERR2017433	PRJEB21528	10.1038/s41467-017-00900-1	PMID: 29018189
	518	ERR2017434	PRJEB21528	10.1038/s41467-017-00900-1	PMID: 29018189
	519	ERR2017435	PRJEB21528	10.1038/s41467-017-00900-1	PMID: 29018189
	520	ERR2017436	PRJEB21528	10.1038/s41467-017-00900-1	PMID: 29018189
	521	ERR2017437	PRJEB21528	10.1038/s41467-017-00900-1	PMID: 29018189
	522	ERR2017438	PRJEB21528	10.1038/s41467-017-00900-1	PMID: 29018189
	523	ERR2017439	PRJEB21528	10.1038/s41467-017-00900-1	PMID: 29018189
	524	ERR2017441	PRJEB21528	10.1038/s41467-017-00900-1	PMID: 29018189
	525	ERR2017442	PRJEB21528	10.1038/s41467-017-00900-1	PMID: 29018189
	526	ERR2017443	PRJEB21528	10.1038/s41467-017-00900-1	PMID: 29018189
	527	ERR2017444	PRJEB21528	10.1038/s41467-017-00900-1	PMID: 29018189
	528	ERR2017445	PRJEB21528	10.1038/s41467-017-00900-1	PMID: 29018189
	529	ERR2017446	PRJEB21528	10.1038/s41467-017-00900-1	PMID: 29018189
	530	ERR2017447	PRJEB21528	10.1038/s41467-017-00900-1	PMID: 29018189
	531	ERR2017448	PRJEB21528	10.1038/s41467-017-00900-1	PMID: 29018189
	532	ERR2017449	PRJEB21528	10.1038/s41467-017-00900-1	PMID: 29018189
	533	ERR2017450	PRJEB21528	10.1038/s41467-017-00900-1	PMID: 29018189
	534	ERR2017451	PRJEB21528	10.1038/s41467-017-00900-1	PMID: 29018189
	535	ERR2017453	PRJEB21528	10.1038/s41467-017-00900-1	PMID: 29018189
	536	ERR2017454	PRJEB21528	10.1038/s41467-017-00900-1	PMID: 29018189
	537	ERR2017455	PRJEB21528	10.1038/s41467-017-00900-1	PMID: 29018189
	538	ERR2017456	PRJEB21528	10.1038/s41467-017-00900-1	PMID: 29018189
	539	ERR2017457	PRJEB21528	10.1038/s41467-017-00900-1	PMID: 29018189
	540	ERR2017458	PRJEB21528	10.1038/s41467-017-00900-1	PMID: 29018189
	541	ERR2017459	PRJEB21528	10.1038/s41467-017-00900-1	PMID: 29018189
	542	ERR2017460	PRJEB21528	10.1038/s41467-017-00900-1	PMID: 29018189
	543	ERR2017516	PRJEB21528	10.1038/s41467-017-00900-1	PMID: 29018189
	544	ERR2017476	PRJEB21528	10.1038/s41467-017-00900-1	PMID: 29018189
	545	ERR2017486	PRJEB21528	10.1038/s41467-017-00900-1	PMID: 29018189
	546	ERR2017494	PRJEB21528	10.1038/s41467-017-00900-1	PMID: 29018189
	547	ERR2017517	PRJEB21528	10.1038/s41467-017-00900-1	PMID: 29018189
	548	ERR2017523	PRJEB21528	10.1038/s41467-017-00900-1	PMID: 29018189
	549	ERR2017524	PRJEB21528	10.1038/s41467-017-00900-1	PMID: 29018189
	550	ERR2017534	PRJEB21528	10.1038/s41467-017-00900-1	PMID: 29018189
	551	ERR2017535	PRJEB21528	10.1038/s41467-017-00900-1	PMID: 29018189
	552	ERR2017537	PRJEB21528	10.1038/s41467-017-00900-1	PMID: 29018189
	553	ERR2017539	PRJEB21528	10.1038/s41467-017-00900-1	PMID: 29018189
	554	ERR2017560	PRJEB21528	10.1038/s41467-017-00900-1	PMID: 29018189
	555	ERR2017589	PRJEB21528	10.1038/s41467-017-00900-1	PMID: 29018189
	556	ERR2017412	PRJEB21528	10.1038/s41467-017-00900-1	PMID: 29018189
	557	ERR2017428	PRJEB21528	10.1038/s41467-017-00900-1	PMID: 29018189
	558	ERR2017429	PRJEB21528	10.1038/s41467-017-00900-1	PMID: 29018189
	559	ERR2017431	PRJEB21528	10.1038/s41467-017-00900-1	PMID: 29018189
	560	ERR2017440	PRJEB21528	10.1038/s41467-017-00900-1	PMID: 29018189
	561	ERR2017452	PRJEB21528	10.1038/s41467-017-00900-1	PMID: 29018189
	562	ERR9609787	PRJEB21612	10.3389/fcimb.2017.00381	PMID: 28884091
	563	ERR9607202	PRJEB21612	10.3389/fcimb.2017.00381	PMID: 28884091
	564	ERR2608606	PRJEB23052	10.1128/mSystems.00321-18	PMID: 30701194
	565	ERR2608607	PRJEB23052	10.1128/mSystems.00321-18	PMID: 30701194
	566	ERR2608608	PRJEB23052	10.1128/mSystems.00321-18	PMID: 30701194
	567	ERR2608609	PRJEB23052	10.1128/mSystems.00321-18	PMID: 30701194
	568	ERR2608611	PRJEB23052	10.1128/mSystems.00321-18	PMID: 30701194
	569	ERR2608612	PRJEB23052	10.1128/mSystems.00321-18	PMID: 30701194
	570	ERR2608613	PRJEB23052	10.1128/mSystems.00321-18	PMID: 30701194
	571	ERR2608614	PRJEB23052	10.1128/mSystems.00321-18	PMID: 30701194
	572	ERR2608615	PRJEB23052	10.1128/mSystems.00321-18	PMID: 30701194
	573	ERR2608616	PRJEB23052	10.1128/mSystems.00321-18	PMID: 30701194
	574	ERR2608617	PRJEB23052	10.1128/mSystems.00321-18	PMID: 30701194
	575	ERR2608618	PRJEB23052	10.1128/mSystems.00321-18	PMID: 30701194
	576	ERR2608619	PRJEB23052	10.1128/mSystems.00321-18	PMID: 30701194
	577	ERR2608620	PRJEB23052	10.1128/mSystems.00321-18	PMID: 30701194
	578	ERR2608621	PRJEB23052	10.1128/mSystems.00321-18	PMID: 30701194
	579	ERR2608622	PRJEB23052	10.1128/mSystems.00321-18	PMID: 30701194
	580	ERR2608623	PRJEB23052	10.1128/mSystems.00321-18	PMID: 30701194
	581	ERR2608624	PRJEB23052	10.1128/mSystems.00321-18	PMID: 30701194
	582	ERR2608625	PRJEB23052	10.1128/mSystems.00321-18	PMID: 30701194
	583	ERR2608626	PRJEB23052	10.1128/mSystems.00321-18	PMID: 30701194
	584	ERR2608627	PRJEB23052	10.1128/mSystems.00321-18	PMID: 30701194
	585	ERR2608628	PRJEB23052	10.1128/mSystems.00321-18	PMID: 30701194
	586	ERR2608984	PRJEB23052	10.1128/mSystems.00321-18	PMID: 30701194
	587	ERR2608985	PRJEB23052	10.1128/mSystems.00321-18	PMID: 30701194
	588	ERR2608986	PRJEB23052	10.1128/mSystems.00321-18	PMID: 30701194
	589	ERR2608987	PRJEB23052	10.1128/mSystems.00321-18	PMID: 30701194
	590	ERR2608988	PRJEB23052	10.1128/mSystems.00321-18	PMID: 30701194
	591	ERR2608989	PRJEB23052	10.1128/mSystems.00321-18	PMID: 30701194
	592	ERR2726404	PRJEB27928	10.1038/s41591-019-0406-6	PMID: 30936547
	593	ERR2726405	PRJEB27928	10.1038/s41591-019-0406-6	PMID: 30936547
	594	ERR2726406	PRJEB27928	10.1038/s41591-019-0406-6	PMID: 30936547
	595	ERR2726407	PRJEB27928	10.1038/s41591-019-0406-6	PMID: 30936547
	596	ERR2726408	PRJEB27928	10.1038/s41591-019-0406-6	PMID: 30936547
	597	ERR2726409	PRJEB27928	10.1038/s41591-019-0406-6	PMID: 30936547
	598	ERR2726419	PRJEB27928	10.1038/s41591-019-0406-6	PMID: 30936547
	599	ERR2726420	PRJEB27928	10.1038/s41591-019-0406-6	PMID: 30936547
	600	ERR2726421	PRJEB27928	10.1038/s41591-019-0406-6	PMID: 30936547
	601	ERR2726422	PRJEB27928	10.1038/s41591-019-0406-6	PMID: 30936547
	602	ERR2726427	PRJEB27928	10.1038/s41591-019-0406-6	PMID: 30936547
	603	ERR2726428	PRJEB27928	10.1038/s41591-019-0406-6	PMID: 30936547
	604	ERR2726429	PRJEB27928	10.1038/s41591-019-0406-6	PMID: 30936547
	605	ERR2726430	PRJEB27928	10.1038/s41591-019-0406-6	PMID: 30936547
	606	ERR2726431	PRJEB27928	10.1038/s41591-019-0406-6	PMID: 30936547
	607	ERR2726432	PRJEB27928	10.1038/s41591-019-0406-6	PMID: 30936547
	608	ERR2726433	PRJEB27928	10.1038/s41591-019-0406-6	PMID: 30936547
	609	ERR2726434	PRJEB27928	10.1038/s41591-019-0406-6	PMID: 30936547
	610	ERR2726435	PRJEB27928	10.1038/s41591-019-0406-6	PMID: 30936547
	611	ERR2726436	PRJEB27928	10.1038/s41591-019-0406-6	PMID: 30936547
	612	ERR2726441	PRJEB27928	10.1038/s41591-019-0406-6	PMID: 30936547
	613	ERR2726442	PRJEB27928	10.1038/s41591-019-0406-6	PMID: 30936547
	614	ERR2726443	PRJEB27928	10.1038/s41591-019-0406-6	PMID: 30936547
	615	ERR2726444	PRJEB27928	10.1038/s41591-019-0406-6	PMID: 30936547
	616	ERR2726445	PRJEB27928	10.1038/s41591-019-0406-6	PMID: 30936547
	617	ERR2726446	PRJEB27928	10.1038/s41591-019-0406-6	PMID: 30936547
	618	ERR2726447	PRJEB27928	10.1038/s41591-019-0406-6	PMID: 30936547
	619	ERR2726449	PRJEB27928	10.1038/s41591-019-0406-6	PMID: 30936547
	620	ERR2726450	PRJEB27928	10.1038/s41591-019-0406-6	PMID: 30936547
	621	ERR2726451	PRJEB27928	10.1038/s41591-019-0406-6	PMID: 30936547
	622	ERR2726452	PRJEB27928	10.1038/s41591-019-0406-6	PMID: 30936547
	623	ERR2726457	PRJEB27928	10.1038/s41591-019-0406-6	PMID: 30936547
	624	ERR2726458	PRJEB27928	10.1038/s41591-019-0406-6	PMID: 30936547
	625	ERR2726459	PRJEB27928	10.1038/s41591-019-0406-6	PMID: 30936547
	626	ERR2726460	PRJEB27928	10.1038/s41591-019-0406-6	PMID: 30936547
	627	ERR2726461	PRJEB27928	10.1038/s41591-019-0406-6	PMID: 30936547
	628	ERR2726462	PRJEB27928	10.1038/s41591-019-0406-6	PMID: 30936547
	629	ERR3021272	PRJEB28384	10.1128/mSystems.00422-19	PMID: 31822598
	630	ERR3021273	PRJEB28384	10.1128/mSystems.00422-19	PMID: 31822598
	631	ERR3021274	PRJEB28384	10.1128/mSystems.00422-19	PMID: 31822598
	632	ERR3021275	PRJEB28384	10.1128/mSystems.00422-19	PMID: 31822598
	633	ERR3021276	PRJEB28384	10.1128/mSystems.00422-19	PMID: 31822598
	634	ERR3021277	PRJEB28384	10.1128/mSystems.00422-19	PMID: 31822598
	635	ERR3021278	PRJEB28384	10.1128/mSystems.00422-19	PMID: 31822598
	636	ERR3021279	PRJEB28384	10.1128/mSystems.00422-19	PMID: 31822598
	637	ERR3021281	PRJEB28384	10.1128/mSystems.00422-19	PMID: 31822598
	638	ERR3021283	PRJEB28384	10.1128/mSystems.00422-19	PMID: 31822598
	639	ERR3021284	PRJEB28384	10.1128/mSystems.00422-19	PMID: 31822598
	640	ERR3021285	PRJEB28384	10.1128/mSystems.00422-19	PMID: 31822598
	641	ERR3021286	PRJEB28384	10.1128/mSystems.00422-19	PMID: 31822598
	642	ERR3021288	PRJEB28384	10.1128/mSystems.00422-19	PMID: 31822598
	643	ERR3021289	PRJEB28384	10.1128/mSystems.00422-19	PMID: 31822598
	644	ERR3021291	PRJEB28384	10.1128/mSystems.00422-19	PMID: 31822598
	645	ERR3021293	PRJEB28384	10.1128/mSystems.00422-19	PMID: 31822598
	646	ERR3021294	PRJEB28384	10.1128/mSystems.00422-19	PMID: 31822598
	647	ERR3021295	PRJEB28384	10.1128/mSystems.00422-19	PMID: 31822598
	648	ERR3021296	PRJEB28384	10.1128/mSystems.00422-19	PMID: 31822598
	649	ERR3021297	PRJEB28384	10.1128/mSystems.00422-19	PMID: 31822598
	650	ERR3021298	PRJEB28384	10.1128/mSystems.00422-19	PMID: 31822598
	651	ERR3021299	PRJEB28384	10.1128/mSystems.00422-19	PMID: 31822598
	652	ERR3021300	PRJEB28384	10.1128/mSystems.00422-19	PMID: 31822598
	653	ERR3021301	PRJEB28384	10.1128/mSystems.00422-19	PMID: 31822598
	654	ERR3021302	PRJEB28384	10.1128/mSystems.00422-19	PMID: 31822598
	655	ERR3021303	PRJEB28384	10.1128/mSystems.00422-19	PMID: 31822598
	656	ERR3021304	PRJEB28384	10.1128/mSystems.00422-19	PMID: 31822598
	657	ERR3021306	PRJEB28384	10.1128/mSystems.00422-19	PMID: 31822598
	658	ERR3021307	PRJEB28384	10.1128/mSystems.00422-19	PMID: 31822598
	659	ERR3021308	PRJEB28384	10.1128/mSystems.00422-19	PMID: 31822598
	660	ERR3021309	PRJEB28384	10.1128/mSystems.00422-19	PMID: 31822598
	661	ERR3021310	PRJEB28384	10.1128/mSystems.00422-19	PMID: 31822598
	662	ERR3021313	PRJEB28384	10.1128/mSystems.00422-19	PMID: 31822598
	663	ERR3021315	PRJEB28384	10.1128/mSystems.00422-19	PMID: 31822598
	664	ERR3021317	PRJEB28384	10.1128/mSystems.00422-19	PMID: 31822598
	665	ERR3021318	PRJEB28384	10.1128/mSystems.00422-19	PMID: 31822598
	666	ERR3021320	PRJEB28384	10.1128/mSystems.00422-19	PMID: 31822598
	667	ERR3021321	PRJEB28384	10.1128/mSystems.00422-19	PMID: 31822598
	668	ERR3021282	PRJEB28384	10.1128/mSystems.00422-19	PMID: 31822598
	669	ERR3021290	PRJEB28384	10.1128/mSystems.00422-19	PMID: 31822598
	670	ERR3021280	PRJEB28384	10.1128/mSystems.00422-19	PMID: 31822598
	671	ERR3021287	PRJEB28384	10.1128/mSystems.00422-19	PMID: 31822598
	672	ERR3021319	PRJEB28384	10.1128/mSystems.00422-19	PMID: 31822598
	673	ERR2843544	PRJEB28545	10.1099/jmm.0.001107	PMID: 31778109
	674	ERR2843546	PRJEB28545	10.1099/jmm.0.001107	PMID: 31778109
	675	ERR2843556	PRJEB28545	10.1099/jmm.0.001107	PMID: 31778109
	676	ERR2843560	PRJEB28545	10.1099/jmm.0.001107	PMID: 31778109
	677	ERR2843563	PRJEB28545	10.1099/jmm.0.001107	PMID: 31778109
	678	ERR2843567	PRJEB28545	10.1099/jmm.0.001107	PMID: 31778109
	679	ERR2843570	PRJEB28545	10.1099/jmm.0.001107	PMID: 31778109
	680	ERR2843573	PRJEB28545	10.1099/jmm.0.001107	PMID: 31778109
	681	ERR2843574	PRJEB28545	10.1099/jmm.0.001107	PMID: 31778109
	682	ERR2843576	PRJEB28545	10.1099/jmm.0.001107	PMID: 31778109
	683	ERR2843577	PRJEB28545	10.1099/jmm.0.001107	PMID: 31778109
	684	ERR2843581	PRJEB28545	10.1099/jmm.0.001107	PMID: 31778109
	685	ERR2843599	PRJEB28545	10.1099/jmm.0.001107	PMID: 31778109
	686	ERR2843604	PRJEB28545	10.1099/jmm.0.001107	PMID: 31778109
	687	ERR2843606	PRJEB28545	10.1099/jmm.0.001107	PMID: 31778109
	688	ERR2843608	PRJEB28545	10.1099/jmm.0.001107	PMID: 31778109
	689	ERR2843615	PRJEB28545	10.1099/jmm.0.001107	PMID: 31778109
	690	ERR2843619	PRJEB28545	10.1099/jmm.0.001107	PMID: 31778109
	691	ERR2843627	PRJEB28545	10.1099/jmm.0.001107	PMID: 31778109
	692	ERR2843631	PRJEB28545	10.1099/jmm.0.001107	PMID: 31778109
	693	ERR2843632	PRJEB28545	10.1099/jmm.0.001107	PMID: 31778109
	694	ERR2843637	PRJEB28545	10.1099/jmm.0.001107	PMID: 31778109
	695	ERR2843643	PRJEB28545	10.1099/jmm.0.001107	PMID: 31778109
	696	ERR2843647	PRJEB28545	10.1099/jmm.0.001107	PMID: 31778109
	697	ERR2843661	PRJEB28545	10.1099/jmm.0.001107	PMID: 31778109
	698	ERR2843664	PRJEB28545	10.1099/jmm.0.001107	PMID: 31778109
	699	ERR2843665	PRJEB28545	10.1099/jmm.0.001107	PMID: 31778109
	700	ERR2843667	PRJEB28545	10.1099/jmm.0.001107	PMID: 31778109
	701	ERR2843668	PRJEB28545	10.1099/jmm.0.001107	PMID: 31778109
	702	ERR2843669	PRJEB28545	10.1099/jmm.0.001107	PMID: 31778109
	703	ERR2843670	PRJEB28545	10.1099/jmm.0.001107	PMID: 31778109
	704	ERR2843673	PRJEB28545	10.1099/jmm.0.001107	PMID: 31778109
	705	ERR2843677	PRJEB28545	10.1099/jmm.0.001107	PMID: 31778109
	706	ERR2843679	PRJEB28545	10.1099/jmm.0.001107	PMID: 31778109
	707	ERR2843684	PRJEB28545	10.1099/jmm.0.001107	PMID: 31778109
	708	ERR2843686	PRJEB28545	10.1099/jmm.0.001107	PMID: 31778109
	709	ERR2843688	PRJEB28545	10.1099/jmm.0.001107	PMID: 31778109
	710	ERR2868414	PRJEB29373	10.1016/j.jaut.2019.102360	PMID: 31806420
	711	ERR2868422	PRJEB29373	10.1016/j.jaut.2019.102360	PMID: 31806420
	712	ERR2868430	PRJEB29373	10.1016/j.jaut.2019.102360	PMID: 31806420
	713	ERR2868431	PRJEB29373	10.1016/j.jaut.2019.102360	PMID: 31806420
	714	ERR2868437	PRJEB29373	10.1016/j.jaut.2019.102360	PMID: 31806420
	715	ERR2868442	PRJEB29373	10.1016/j.jaut.2019.102360	PMID: 31806420
	716	ERR2868455	PRJEB29373	10.1016/j.jaut.2019.102360	PMID: 31806420
	717	ERR2868458	PRJEB29373	10.1016/j.jaut.2019.102360	PMID: 31806420
	718	ERR2868469	PRJEB29373	10.1016/j.jaut.2019.102360	PMID: 31806420
	719	ERR2868472	PRJEB29373	10.1016/j.jaut.2019.102360	PMID: 31806420
	720	ERR2868480	PRJEB29373	10.1016/j.jaut.2019.102360	PMID: 31806420
	721	ERR2868495	PRJEB29373	10.1016/j.jaut.2019.102360	PMID: 31806420
	722	ERR2868503	PRJEB29373	10.1016/j.jaut.2019.102360	PMID: 31806420
	723	ERR2868519	PRJEB29373	10.1016/j.jaut.2019.102360	PMID: 31806420
	724	ERR2868522	PRJEB29373	10.1016/j.jaut.2019.102360	PMID: 31806420
	725	ERR2868423	PRJEB29373	10.1016/j.jaut.2019.102360	PMID: 31806420
	726	ERR2868461	PRJEB29373	10.1016/j.jaut.2019.102360	PMID: 31806420
	727	ERR526291	PRJEB6337	10.1038/nature13568	PMID: 25079328
	728	ERR527006	PRJEB6337	10.1038/nature13568	PMID: 25079328
	729	ERR527007	PRJEB6337	10.1038/nature13568	PMID: 25079328
	730	ERR527008	PRJEB6337	10.1038/nature13568	PMID: 25079328
	731	ERR527009	PRJEB6337	10.1038/nature13568	PMID: 25079328
	732	ERR527010	PRJEB6337	10.1038/nature13568	PMID: 25079328
	733	ERR527012	PRJEB6337	10.1038/nature13568	PMID: 25079328
	734	ERR527013	PRJEB6337	10.1038/nature13568	PMID: 25079328
	735	ERR527014	PRJEB6337	10.1038/nature13568	PMID: 25079328
	736	ERR527015	PRJEB6337	10.1038/nature13568	PMID: 25079328
	737	ERR527016	PRJEB6337	10.1038/nature13568	PMID: 25079328
	738	ERR527017	PRJEB6337	10.1038/nature13568	PMID: 25079328
	739	ERR527018	PRJEB6337	10.1038/nature13568	PMID: 25079328
	740	ERR527020	PRJEB6337	10.1038/nature13568	PMID: 25079328
	741	ERR527022	PRJEB6337	10.1038/nature13568	PMID: 25079328
	742	ERR527023	PRJEB6337	10.1038/nature13568	PMID: 25079328
	743	ERR527025	PRJEB6337	10.1038/nature13568	PMID: 25079328
	744	ERR527026	PRJEB6337	10.1038/nature13568	PMID: 25079328
	745	ERR527027	PRJEB6337	10.1038/nature13568	PMID: 25079328
	746	ERR527028	PRJEB6337	10.1038/nature13568	PMID: 25079328
	747	ERR527029	PRJEB6337	10.1038/nature13568	PMID: 25079328
	748	ERR527030	PRJEB6337	10.1038/nature13568	PMID: 25079328
	749	ERR527031	PRJEB6337	10.1038/nature13568	PMID: 25079328
	750	ERR527032	PRJEB6337	10.1038/nature13568	PMID: 25079328
	751	ERR527033	PRJEB6337	10.1038/nature13568	PMID: 25079328
	752	ERR527034	PRJEB6337	10.1038/nature13568	PMID: 25079328
	753	ERR527035	PRJEB6337	10.1038/nature13568	PMID: 25079328
	754	ERR527036	PRJEB6337	10.1038/nature13568	PMID: 25079328
	755	ERR527037	PRJEB6337	10.1038/nature13568	PMID: 25079328
	756	ERR527039	PRJEB6337	10.1038/nature13568	PMID: 25079328
	757	ERR527041	PRJEB6337	10.1038/nature13568	PMID: 25079328
	758	ERR527042	PRJEB6337	10.1038/nature13568	PMID: 25079328
	759	ERR527044	PRJEB6337	10.1038/nature13568	PMID: 25079328
	760	ERR527045	PRJEB6337	10.1038/nature13568	PMID: 25079328
	761	ERR527046	PRJEB6337	10.1038/nature13568	PMID: 25079328
	762	ERR527047	PRJEB6337	10.1038/nature13568	PMID: 25079328
	763	ERR527048	PRJEB6337	10.1038/nature13568	PMID: 25079328
	764	ERR527049	PRJEB6337	10.1038/nature13568	PMID: 25079328
	765	ERR527050	PRJEB6337	10.1038/nature13568	PMID: 25079328
	766	ERR527051	PRJEB6337	10.1038/nature13568	PMID: 25079328
	767	ERR527052	PRJEB6337	10.1038/nature13568	PMID: 25079328
	768	ERR527053	PRJEB6337	10.1038/nature13568	PMID: 25079328
	769	ERR527054	PRJEB6337	10.1038/nature13568	PMID: 25079328
	770	ERR527055	PRJEB6337	10.1038/nature13568	PMID: 25079328
	771	ERR527056	PRJEB6337	10.1038/nature13568	PMID: 25079328
	772	ERR527057	PRJEB6337	10.1038/nature13568	PMID: 25079328
	773	ERR527058	PRJEB6337	10.1038/nature13568	PMID: 25079328
	774	ERR527059	PRJEB6337	10.1038/nature13568	PMID: 25079328
	775	ERR527060	PRJEB6337	10.1038/nature13568	PMID: 25079328
	776	ERR527061	PRJEB6337	10.1038/nature13568	PMID: 25079328
	777	ERR527062	PRJEB6337	10.1038/nature13568	PMID: 25079328
	778	ERR527063	PRJEB6337	10.1038/nature13568	PMID: 25079328
	779	ERR527064	PRJEB6337	10.1038/nature13568	PMID: 25079328
	780	ERR527065	PRJEB6337	10.1038/nature13568	PMID: 25079328
	781	ERR527066	PRJEB6337	10.1038/nature13568	PMID: 25079328
	782	ERR527067	PRJEB6337	10.1038/nature13568	PMID: 25079328
	783	ERR527068	PRJEB6337	10.1038/nature13568	PMID: 25079328
	784	ERR527069	PRJEB6337	10.1038/nature13568	PMID: 25079328
	785	ERR527070	PRJEB6337	10.1038/nature13568	PMID: 25079328
	786	ERR527071	PRJEB6337	10.1038/nature13568	PMID: 25079328
	787	ERR527072	PRJEB6337	10.1038/nature13568	PMID: 25079328
	788	ERR527073	PRJEB6337	10.1038/nature13568	PMID: 25079328
	789	ERR527074	PRJEB6337	10.1038/nature13568	PMID: 25079328
	790	ERR527075	PRJEB6337	10.1038/nature13568	PMID: 25079328
	791	ERR527076	PRJEB6337	10.1038/nature13568	PMID: 25079328
	792	ERR527077	PRJEB6337	10.1038/nature13568	PMID: 25079328
	793	ERR527078	PRJEB6337	10.1038/nature13568	PMID: 25079328
	794	ERR527079	PRJEB6337	10.1038/nature13568	PMID: 25079328
	795	ERR527080	PRJEB6337	10.1038/nature13568	PMID: 25079328
	796	ERR527081	PRJEB6337	10.1038/nature13568	PMID: 25079328
	797	ERR527082	PRJEB6337	10.1038/nature13568	PMID: 25079328
	798	ERR527083	PRJEB6337	10.1038/nature13568	PMID: 25079328
	799	ERR527084	PRJEB6337	10.1038/nature13568	PMID: 25079328
	800	ERR527085	PRJEB6337	10.1038/nature13568	PMID: 25079328
	801	ERR527086	PRJEB6337	10.1038/nature13568	PMID: 25079328
	802	ERR527087	PRJEB6337	10.1038/nature13568	PMID: 25079328
	803	ERR527088	PRJEB6337	10.1038/nature13568	PMID: 25079328
	804	ERR527089	PRJEB6337	10.1038/nature13568	PMID: 25079328
	805	ERR527090	PRJEB6337	10.1038/nature13568	PMID: 25079328
	806	ERR527091	PRJEB6337	10.1038/nature13568	PMID: 25079328
	807	ERR527092	PRJEB6337	10.1038/nature13568	PMID: 25079328
	808	ERR527093	PRJEB6337	10.1038/nature13568	PMID: 25079328
	809	ERR527094	PRJEB6337	10.1038/nature13568	PMID: 25079328
	810	ERR527095	PRJEB6337	10.1038/nature13568	PMID: 25079328
	811	ERR527096	PRJEB6337	10.1038/nature13568	PMID: 25079328
	812	ERR527097	PRJEB6337	10.1038/nature13568	PMID: 25079328
	813	ERR527098	PRJEB6337	10.1038/nature13568	PMID: 25079328
	814	ERR527099	PRJEB6337	10.1038/nature13568	PMID: 25079328
	815	ERR527100	PRJEB6337	10.1038/nature13568	PMID: 25079328
	816	ERR527103	PRJEB6337	10.1038/nature13568	PMID: 25079328
	817	ERR527104	PRJEB6337	10.1038/nature13568	PMID: 25079328
	818	ERR527105	PRJEB6337	10.1038/nature13568	PMID: 25079328
	819	ERR527106	PRJEB6337	10.1038/nature13568	PMID: 25079328
	820	ERR527107	PRJEB6337	10.1038/nature13568	PMID: 25079328
	821	ERR527108	PRJEB6337	10.1038/nature13568	PMID: 25079328
	822	ERR527109	PRJEB6337	10.1038/nature13568	PMID: 25079328
	823	ERR527110	PRJEB6337	10.1038/nature13568	PMID: 25079328
	824	ERR527111	PRJEB6337	10.1038/nature13568	PMID: 25079328
	825	ERR527112	PRJEB6337	10.1038/nature13568	PMID: 25079328
	826	ERR527113	PRJEB6337	10.1038/nature13568	PMID: 25079328
	827	ERR527114	PRJEB6337	10.1038/nature13568	PMID: 25079328
	828	ERR527115	PRJEB6337	10.1038/nature13568	PMID: 25079328
	829	ERR527116	PRJEB6337	10.1038/nature13568	PMID: 25079328
	830	ERR527117	PRJEB6337	10.1038/nature13568	PMID: 25079328
	831	ERR527118	PRJEB6337	10.1038/nature13568	PMID: 25079328
	832	ERR527119	PRJEB6337	10.1038/nature13568	PMID: 25079328
	833	ERR527120	PRJEB6337	10.1038/nature13568	PMID: 25079328
	834	ERR527121	PRJEB6337	10.1038/nature13568	PMID: 25079328
	835	ERR527122	PRJEB6337	10.1038/nature13568	PMID: 25079328
	836	ERR527123	PRJEB6337	10.1038/nature13568	PMID: 25079328
	837	ERR527124	PRJEB6337	10.1038/nature13568	PMID: 25079328
	838	ERR527125	PRJEB6337	10.1038/nature13568	PMID: 25079328
	839	ERR527126	PRJEB6337	10.1038/nature13568	PMID: 25079328
	840	ERR527127	PRJEB6337	10.1038/nature13568	PMID: 25079328
	841	ERR527128	PRJEB6337	10.1038/nature13568	PMID: 25079328
	842	ERR527129	PRJEB6337	10.1038/nature13568	PMID: 25079328
	843	ERR527130	PRJEB6337	10.1038/nature13568	PMID: 25079328
	844	ERR527131	PRJEB6337	10.1038/nature13568	PMID: 25079328
	845	ERR527132	PRJEB6337	10.1038/nature13568	PMID: 25079328
	846	ERR527133	PRJEB6337	10.1038/nature13568	PMID: 25079328
	847	ERR527134	PRJEB6337	10.1038/nature13568	PMID: 25079328
	848	ERR527135	PRJEB6337	10.1038/nature13568	PMID: 25079328
	849	ERR527136	PRJEB6337	10.1038/nature13568	PMID: 25079328
	850	ERR527137	PRJEB6337	10.1038/nature13568	PMID: 25079328
	851	ERR527138	PRJEB6337	10.1038/nature13568	PMID: 25079328
	852	ERR527139	PRJEB6337	10.1038/nature13568	PMID: 25079328
	853	ERR528329	PRJEB6337	10.1038/nature13568	PMID: 25079328
	854	ERR528330	PRJEB6337	10.1038/nature13568	PMID: 25079328
	855	ERR528331	PRJEB6337	10.1038/nature13568	PMID: 25079328
	856	ERR528332	PRJEB6337	10.1038/nature13568	PMID: 25079328
	857	ERR528333	PRJEB6337	10.1038/nature13568	PMID: 25079328
	858	ERR528334	PRJEB6337	10.1038/nature13568	PMID: 25079328
	859	ERR528335	PRJEB6337	10.1038/nature13568	PMID: 25079328
	860	ERR528336	PRJEB6337	10.1038/nature13568	PMID: 25079328
	861	ERR528337	PRJEB6337	10.1038/nature13568	PMID: 25079328
	862	ERR532377	PRJEB6337	10.1038/nature13568	PMID: 25079328
	863	ERR527038	PRJEB6337	10.1038/nature13568	PMID: 25079328
	864	ERR527040	PRJEB6337	10.1038/nature13568	PMID: 25079328
	865	ERR527101	PRJEB6337	10.1038/nature13568	PMID: 25079328
	866	ERR589539	PRJEB6997	10.1038/nm.3914 (2015)	PMID: 26214836
	867	ERR589542	PRJEB6997	10.1038/nm.3914 (2015)	PMID: 26214836
	868	ERR589545	PRJEB6997	10.1038/nm.3914 (2015)	PMID: 26214836
	869	ERR589551	PRJEB6997	10.1038/nm.3914 (2015)	PMID: 26214836
	870	ERR589552	PRJEB6997	10.1038/nm.3914 (2015)	PMID: 26214836
	871	ERR589564	PRJEB6997	10.1038/nm.3914 (2015)	PMID: 26214836
	872	ERR589570	PRJEB6997	10.1038/nm.3914 (2015)	PMID: 26214836
	873	ERR589575	PRJEB6997	10.1038/nm.3914 (2015)	PMID: 26214836
	874	ERR589578	PRJEB6997	10.1038/nm.3914 (2015)	PMID: 26214836
	875	ERR589579	PRJEB6997	10.1038/nm.3914 (2015)	PMID: 26214836
	876	ERR589582	PRJEB6997	10.1038/nm.3914 (2015)	PMID: 26214836
	877	ERR589584	PRJEB6997	10.1038/nm.3914 (2015)	PMID: 26214836
	878	ERR589588	PRJEB6997	10.1038/nm.3914 (2015)	PMID: 26214836
	879	ERR589593	PRJEB6997	10.1038/nm.3914 (2015)	PMID: 26214836
	880	ERR589733	PRJEB6997	10.1038/nm.3914 (2015)	PMID: 26214836
	881	ERR589754	PRJEB6997	10.1038/nm.3914 (2015)	PMID: 26214836
	882	ERR589761	PRJEB6997	10.1038/nm.3914 (2015)	PMID: 26214836
	883	ERR589765	PRJEB6997	10.1038/nm.3914 (2015)	PMID: 26214836
	884	ERR589766	PRJEB6997	10.1038/nm.3914 (2015)	PMID: 26214836
	885	ERR589768	PRJEB6997	10.1038/nm.3914 (2015)	PMID: 26214836
	886	ERR589781	PRJEB6997	10.1038/nm.3914 (2015)	PMID: 26214836
	887	ERR589784	PRJEB6997	10.1038/nm.3914 (2015)	PMID: 26214836
	888	ERR589785	PRJEB6997	10.1038/nm.3914 (2015)	PMID: 26214836
	889	ERR589788	PRJEB6997	10.1038/nm.3914 (2015)	PMID: 26214836
	890	ERR589790	PRJEB6997	10.1038/nm.3914 (2015)	PMID: 26214836
	891	ERR589791	PRJEB6997	10.1038/nm.3914 (2015)	PMID: 26214836
	892	ERR589792	PRJEB6997	10.1038/nm.3914 (2015)	PMID: 26214836
	893	ERR589793	PRJEB6997	10.1038/nm.3914 (2015)	PMID: 26214836
	894	ERR589794	PRJEB6997	10.1038/nm.3914 (2015)	PMID: 26214836
	895	ERR589795	PRJEB6997	10.1038/nm.3914 (2015)	PMID: 26214836
	896	ERR589796	PRJEB6997	10.1038/nm.3914 (2015)	PMID: 26214836
	897	ERR589797	PRJEB6997	10.1038/nm.3914 (2015)	PMID: 26214836
	898	ERR589798	PRJEB6997	10.1038/nm.3914 (2015)	PMID: 26214836
	899	ERR589799	PRJEB6997	10.1038/nm.3914 (2015)	PMID: 26214836
	900	ERR589802	PRJEB6997	10.1038/nm.3914 (2015)	PMID: 26214836
	901	ERR589805	PRJEB6997	10.1038/nm.3914 (2015)	PMID: 26214836
	902	ERR589806	PRJEB6997	10.1038/nm.3914 (2015)	PMID: 26214836
	903	ERR589807	PRJEB6997	10.1038/nm.3914 (2015)	PMID: 26214836
	904	ERR589809	PRJEB6997	10.1038/nm.3914 (2015)	PMID: 26214836
	905	ERR589810	PRJEB6997	10.1038/nm.3914 (2015)	PMID: 26214836
	906	ERR589811	PRJEB6997	10.1038/nm.3914 (2015)	PMID: 26214836
	907	ERR589812	PRJEB6997	10.1038/nm.3914 (2015)	PMID: 26214836
	908	ERR589813	PRJEB6997	10.1038/nm.3914 (2015)	PMID: 26214836
	909	ERR589814	PRJEB6997	10.1038/nm.3914 (2015)	PMID: 26214836
	910	ERR589818	PRJEB6997	10.1038/nm.3914 (2015)	PMID: 26214836
	911	ERR589819	PRJEB6997	10.1038/nm.3914 (2015)	PMID: 26214836
	912	ERR589820	PRJEB6997	10.1038/nm.3914 (2015)	PMID: 26214836
	913	ERR589821	PRJEB6997	10.1038/nm.3914 (2015)	PMID: 26214836
	914	ERR589824	PRJEB6997	10.1038/nm.3914 (2015)	PMID: 26214836
	915	ERR589825	PRJEB6997	10.1038/nm.3914 (2015)	PMID: 26214836
	916	ERR589826	PRJEB6997	10.1038/nm.3914 (2015)	PMID: 26214836
	917	ERR589827	PRJEB6997	10.1038/nm.3914 (2015)	PMID: 26214836
	918	ERR589829	PRJEB6997	10.1038/nm.3914 (2015)	PMID: 26214836
	919	ERR589830	PRJEB6997	10.1038/nm.3914 (2015)	PMID: 26214836
	920	ERR589835	PRJEB6997	10.1038/nm.3914 (2015)	PMID: 26214836
	921	ERR589837	PRJEB6997	10.1038/nm.3914 (2015)	PMID: 26214836
	922	ERR589838	PRJEB6997	10.1038/nm.3914 (2015)	PMID: 26214836
	923	ERR589839	PRJEB6997	10.1038/nm.3914 (2015)	PMID: 26214836
	924	ERR589845	PRJEB6997	10.1038/nm.3914 (2015)	PMID: 26214836
	925	ERR589846	PRJEB6997	10.1038/nm.3914 (2015)	PMID: 26214836
	926	ERR589847	PRJEB6997	10.1038/nm.3914 (2015)	PMID: 26214836
	927	ERR589849	PRJEB6997	10.1038/nm.3914 (2015)	PMID: 26214836
	928	ERR589850	PRJEB6997	10.1038/nm.3914 (2015)	PMID: 26214836
	929	ERR589851	PRJEB6997	10.1038/nm.3914 (2015)	PMID: 26214836
	930	ERR589852	PRJEB6997	10.1038/nm.3914 (2015)	PMID: 26214836
	931	ERR589853	PRJEB6997	10.1038/nm.3914 (2015)	PMID: 26214836
	932	ERR589855	PRJEB6997	10.1038/nm.3914 (2015)	PMID: 26214836
	933	ERR589856	PRJEB6997	10.1038/nm.3914 (2015)	PMID: 26214836
	934	ERR589857	PRJEB6997	10.1038/nm.3914 (2015)	PMID: 26214836
	935	ERR589858	PRJEB6997	10.1038/nm.3914 (2015)	PMID: 26214836
	936	ERR589860	PRJEB6997	10.1038/nm.3914 (2015)	PMID: 26214836
	937	ERR589861	PRJEB6997	10.1038/nm.3914 (2015)	PMID: 26214836
	938	ERR589862	PRJEB6997	10.1038/nm.3914 (2015)	PMID: 26214836
	939	ERR589863	PRJEB6997	10.1038/nm.3914 (2015)	PMID: 26214836
	940	ERR589864	PRJEB6997	10.1038/nm.3914 (2015)	PMID: 26214836
	941	ERR589865	PRJEB6997	10.1038/nm.3914 (2015)	PMID: 26214836
	942	ERR589866	PRJEB6997	10.1038/nm.3914 (2015)	PMID: 26214836
	943	ERR589867	PRJEB6997	10.1038/nm.3914 (2015)	PMID: 26214836
	944	ERR589868	PRJEB6997	10.1038/nm.3914 (2015)	PMID: 26214836
	945	ERR589869	PRJEB6997	10.1038/nm.3914 (2015)	PMID: 26214836
	946	ERR589871	PRJEB6997	10.1038/nm.3914 (2015)	PMID: 26214836
	947	ERR589872	PRJEB6997	10.1038/nm.3914 (2015)	PMID: 26214836
	948	ERR589873	PRJEB6997	10.1038/nm.3914 (2015)	PMID: 26214836
	949	ERR589874	PRJEB6997	10.1038/nm.3914 (2015)	PMID: 26214836
	950	ERR589875	PRJEB6997	10.1038/nm.3914 (2015)	PMID: 26214836
	951	ERR589848	PRJEB6997	10.1038/nm.3914 (2015)	PMID: 26214836
	952	ERR589859	PRJEB6997	10.1038/nm.3914 (2015)	PMID: 26214836
	953	ERR1711593	PRJEB9584	10.1016/j.cels.2016.10.004	PMID: 27818083
	954	ERR1711594	PRJEB9584	10.1016/j.cels.2016.10.004	PMID: 27818083
	955	ERR1711595	PRJEB9584	10.1016/j.cels.2016.10.004	PMID: 27818083
	956	ERR1711596	PRJEB9584	10.1016/j.cels.2016.10.004	PMID: 27818083
	957	ERR1711597	PRJEB9584	10.1016/j.cels.2016.10.004	PMID: 27818083
	958	ERR1711598	PRJEB9584	10.1016/j.cels.2016.10.004	PMID: 27818083
	959	ERR1711599	PRJEB9584	10.1016/j.cels.2016.10.004	PMID: 27818083
	960	ERR1711600	PRJEB9584	10.1016/j.cels.2016.10.004	PMID: 27818083
	961	ERR1711601	PRJEB9584	10.1016/j.cels.2016.10.004	PMID: 27818083
	962	ERR1711602	PRJEB9584	10.1016/j.cels.2016.10.004	PMID: 27818083
	963	ERR1711603	PRJEB9584	10.1016/j.cels.2016.10.004	PMID: 27818083
	964	ERR1711604	PRJEB9584	10.1016/j.cels.2016.10.004	PMID: 27818083
	965	ERR1711605	PRJEB9584	10.1016/j.cels.2016.10.004	PMID: 27818083
	966	ERR1711606	PRJEB9584	10.1016/j.cels.2016.10.004	PMID: 27818083
	967	ERR1711607	PRJEB9584	10.1016/j.cels.2016.10.004	PMID: 27818083
	968	ERR1711608	PRJEB9584	10.1016/j.cels.2016.10.004	PMID: 27818083
	969	ERR1711609	PRJEB9584	10.1016/j.cels.2016.10.004	PMID: 27818083
	970	ERR1711610	PRJEB9584	10.1016/j.cels.2016.10.004	PMID: 27818083
	971	ERR1711611	PRJEB9584	10.1016/j.cels.2016.10.004	PMID: 27818083
	972	ERR1711612	PRJEB9584	10.1016/j.cels.2016.10.004	PMID: 27818083
	973	ERR1711613	PRJEB9584	10.1016/j.cels.2016.10.004	PMID: 27818083
	974	ERR1711614	PRJEB9584	10.1016/j.cels.2016.10.004	PMID: 27818083
	975	ERR1711615	PRJEB9584	10.1016/j.cels.2016.10.004	PMID: 27818083
	976	ERR1711616	PRJEB9584	10.1016/j.cels.2016.10.004	PMID: 27818083
	977	ERR1711617	PRJEB9584	10.1016/j.cels.2016.10.004	PMID: 27818083
	978	ERR1711618	PRJEB9584	10.1016/j.cels.2016.10.004	PMID: 27818083
	979	ERR1711619	PRJEB9584	10.1016/j.cels.2016.10.004	PMID: 27818083
	980	ERR1711620	PRJEB9584	10.1016/j.cels.2016.10.004	PMID: 27818083
	981	ERR1711621	PRJEB9584	10.1016/j.cels.2016.10.004	PMID: 27818083
	982	ERR1711622	PRJEB9584	10.1016/j.cels.2016.10.004	PMID: 27818083
	983	ERR1711623	PRJEB9584	10.1016/j.cels.2016.10.004	PMID: 27818083
	984	ERR1711624	PRJEB9584	10.1016/j.cels.2016.10.004	PMID: 27818083
	985	ERR1711625	PRJEB9584	10.1016/j.cels.2016.10.004	PMID: 27818083
	986	ERR1711626	PRJEB9584	10.1016/j.cels.2016.10.004	PMID: 27818083
	987	ERR1711627	PRJEB9584	10.1016/j.cels.2016.10.004	PMID: 27818083
	988	ERR1711629	PRJEB9584	10.1016/j.cels.2016.10.004	PMID: 27818083
	989	ERR1711630	PRJEB9584	10.1016/j.cels.2016.10.004	PMID: 27818083
	990	ERR1711631	PRJEB9584	10.1016/j.cels.2016.10.004	PMID: 27818083
	991	ERR1711633	PRJEB9584	10.1016/j.cels.2016.10.004	PMID: 27818083
	992	ERR1711634	PRJEB9584	10.1016/j.cels.2016.10.004	PMID: 27818083
	993	ERR1711635	PRJEB9584	10.1016/j.cels.2016.10.004	PMID: 27818083
	994	ERR1711636	PRJEB9584	10.1016/j.cels.2016.10.004	PMID: 27818083
	995	ERR1711637	PRJEB9584	10.1016/j.cels.2016.10.004	PMID: 27818083
	996	ERR1711638	PRJEB9584	10.1016/j.cels.2016.10.004	PMID: 27818083
	997	ERR1711639	PRJEB9584	10.1016/j.cels.2016.10.004	PMID: 27818083
	998	ERR1711640	PRJEB9584	10.1016/j.cels.2016.10.004	PMID: 27818083
	999	ERR1711642	PRJEB9584	10.1016/j.cels.2016.10.004	PMID: 27818083
	1000	ERR1711644	PRJEB9584	10.1016/j.cels.2016.10.004	PMID: 27818083
	1001	ERR1711645	PRJEB9584	10.1016/j.cels.2016.10.004	PMID: 27818083
	1002	ERR1711646	PRJEB9584	10.1016/j.cels.2016.10.004	PMID: 27818083
	1003	ERR1711647	PRJEB9584	10.1016/j.cels.2016.10.004	PMID: 27818083
	1004	ERR1711648	PRJEB9584	10.1016/j.cels.2016.10.004	PMID: 27818083
	1005	ERR1711649	PRJEB9584	10.1016/j.cels.2016.10.004	PMID: 27818083
	1006	ERR1711650	PRJEB9584	10.1016/j.cels.2016.10.004	PMID: 27818083
	1007	ERR1711651	PRJEB9584	10.1016/j.cels.2016.10.004	PMID: 27818083
	1008	ERR1711652	PRJEB9584	10.1016/j.cels.2016.10.004	PMID: 27818083
	1009	ERR1711653	PRJEB9584	10.1016/j.cels.2016.10.004	PMID: 27818083
	1010	ERR1711654	PRJEB9584	10.1016/j.cels.2016.10.004	PMID: 27818083
	1011	ERR1711655	PRJEB9584	10.1016/j.cels.2016.10.004	PMID: 27818083
	1012	ERR1711656	PRJEB9584	10.1016/j.cels.2016.10.004	PMID: 27818083
	1013	ERR1711657	PRJEB9584	10.1016/j.cels.2016.10.004	PMID: 27818083
	1014	ERR1711658	PRJEB9584	10.1016/j.cels.2016.10.004	PMID: 27818083
	1015	ERR1711659	PRJEB9584	10.1016/j.cels.2016.10.004	PMID: 27818083
	1016	ERR1711660	PRJEB9584	10.1016/j.cels.2016.10.004	PMID: 27818083
	1017	ERR1711661	PRJEB9584	10.1016/j.cels.2016.10.004	PMID: 27818083
	1018	ERR1711662	PRJEB9584	10.1016/j.cels.2016.10.004	PMID: 27818083
	1019	ERR1711663	PRJEB9584	10.1016/j.cels.2016.10.004	PMID: 27818083
	1020	ERR1711665	PRJEB9584	10.1016/j.cels.2016.10.004	PMID: 27818083
	1021	ERR1711666	PRJEB9584	10.1016/j.cels.2016.10.004	PMID: 27818083
	1022	ERR1711667	PRJEB9584	10.1016/j.cels.2016.10.004	PMID: 27818083
	1023	ERR1711669	PRJEB9584	10.1016/j.cels.2016.10.004	PMID: 27818083
	1024	ERR1711670	PRJEB9584	10.1016/j.cels.2016.10.004	PMID: 27818083
	1025	ERR1711671	PRJEB9584	10.1016/j.cels.2016.10.004	PMID: 27818083
	1026	ERR1711672	PRJEB9584	10.1016/j.cels.2016.10.004	PMID: 27818083
	1027	ERR1711673	PRJEB9584	10.1016/j.cels.2016.10.004	PMID: 27818083
	1028	ERR1711674	PRJEB9584	10.1016/j.cels.2016.10.004	PMID: 27818083
	1029	ERR1711675	PRJEB9584	10.1016/j.cels.2016.10.004	PMID: 27818083
	1030	ERR1711676	PRJEB9584	10.1016/j.cels.2016.10.004	PMID: 27818083
	1031	ERR1711677	PRJEB9584	10.1016/j.cels.2016.10.004	PMID: 27818083
	1032	ERR1711678	PRJEB9584	10.1016/j.cels.2016.10.004	PMID: 27818083
	1033	ERR1711679	PRJEB9584	10.1016/j.cels.2016.10.004	PMID: 27818083
	1034	ERR1711680	PRJEB9584	10.1016/j.cels.2016.10.004	PMID: 27818083
	1035	ERR1711681	PRJEB9584	10.1016/j.cels.2016.10.004	PMID: 27818083
	1036	ERR1711682	PRJEB9584	10.1016/j.cels.2016.10.004	PMID: 27818083
	1037	ERR1711683	PRJEB9584	10.1016/j.cels.2016.10.004	PMID: 27818083
	1038	ERR1711684	PRJEB9584	10.1016/j.cels.2016.10.004	PMID: 27818083
	1039	ERR1711685	PRJEB9584	10.1016/j.cels.2016.10.004	PMID: 27818083
	1040	ERR1711687	PRJEB9584	10.1016/j.cels.2016.10.004	PMID: 27818083
	1041	ERR1711688	PRJEB9584	10.1016/j.cels.2016.10.004	PMID: 27818083
	1042	ERR1711689	PRJEB9584	10.1016/j.cels.2016.10.004	PMID: 27818083
	1043	ERR1711690	PRJEB9584	10.1016/j.cels.2016.10.004	PMID: 27818083
	1044	ERR1711693	PRJEB9584	10.1016/j.cels.2016.10.004	PMID: 27818083
	1045	ERR1711697	PRJEB9584	10.1016/j.cels.2016.10.004	PMID: 27818083
	1046	ERR1711698	PRJEB9584	10.1016/j.cels.2016.10.004	PMID: 27818083
	1047	ERR1711699	PRJEB9584	10.1016/j.cels.2016.10.004	PMID: 27818083
	1048	ERR1711701	PRJEB9584	10.1016/j.cels.2016.10.004	PMID: 27818083
	1049	ERR1711703	PRJEB9584	10.1016/j.cels.2016.10.004	PMID: 27818083
	1050	ERR1711704	PRJEB9584	10.1016/j.cels.2016.10.004	PMID: 27818083
	1051	ERR1711705	PRJEB9584	10.1016/j.cels.2016.10.004	PMID: 27818083
	1052	ERR1711706	PRJEB9584	10.1016/j.cels.2016.10.004	PMID: 27818083
	1053	ERR1711707	PRJEB9584	10.1016/j.cels.2016.10.004	PMID: 27818083
	1054	ERR1711708	PRJEB9584	10.1016/j.cels.2016.10.004	PMID: 27818083
	1055	ERR1711709	PRJEB9584	10.1016/j.cels.2016.10.004	PMID: 27818083
	1056	ERR1711710	PRJEB9584	10.1016/j.cels.2016.10.004	PMID: 27818083
	1057	ERR1711711	PRJEB9584	10.1016/j.cels.2016.10.004	PMID: 27818083
	1058	ERR1711712	PRJEB9584	10.1016/j.cels.2016.10.004	PMID: 27818083
	1059	ERR1711713	PRJEB9584	10.1016/j.cels.2016.10.004	PMID: 27818083
	1060	ERR1711714	PRJEB9584	10.1016/j.cels.2016.10.004	PMID: 27818083
	1061	ERR1711715	PRJEB9584	10.1016/j.cels.2016.10.004	PMID: 27818083
	1062	ERR1711716	PRJEB9584	10.1016/j.cels.2016.10.004	PMID: 27818083
	1063	ERR1711717	PRJEB9584	10.1016/j.cels.2016.10.004	PMID: 27818083
	1064	ERR1711718	PRJEB9584	10.1016/j.cels.2016.10.004	PMID: 27818083
	1065	ERR1711719	PRJEB9584	10.1016/j.cels.2016.10.004	PMID: 27818083
	1066	ERR1711720	PRJEB9584	10.1016/j.cels.2016.10.004	PMID: 27818083
	1067	ERR1711721	PRJEB9584	10.1016/j.cels.2016.10.004	PMID: 27818083
	1068	ERR1711723	PRJEB9584	10.1016/j.cels.2016.10.004	PMID: 27818083
	1069	ERR1711724	PRJEB9584	10.1016/j.cels.2016.10.004	PMID: 27818083
	1070	ERR1711725	PRJEB9584	10.1016/j.cels.2016.10.004	PMID: 27818083
	1071	ERR1711726	PRJEB9584	10.1016/j.cels.2016.10.004	PMID: 27818083
	1072	ERR1711727	PRJEB9584	10.1016/j.cels.2016.10.004	PMID: 27818083
	1073	ERR1711728	PRJEB9584	10.1016/j.cels.2016.10.004	PMID: 27818083
	1074	ERR1711729	PRJEB9584	10.1016/j.cels.2016.10.004	PMID: 27818083
	1075	ERR1711730	PRJEB9584	10.1016/j.cels.2016.10.004	PMID: 27818083
	1076	ERR1711731	PRJEB9584	10.1016/j.cels.2016.10.004	PMID: 27818083
	1077	ERR1711732	PRJEB9584	10.1016/j.cels.2016.10.004	PMID: 27818083
	1078	ERR1711733	PRJEB9584	10.1016/j.cels.2016.10.004	PMID: 27818083
	1079	ERR1711734	PRJEB9584	10.1016/j.cels.2016.10.004	PMID: 27818083
	1080	ERR1711735	PRJEB9584	10.1016/j.cels.2016.10.004	PMID: 27818083
	1081	ERR1711736	PRJEB9584	10.1016/j.cels.2016.10.004	PMID: 27818083
	1082	ERR1711737	PRJEB9584	10.1016/j.cels.2016.10.004	PMID: 27818083
	1083	ERR1711738	PRJEB9584	10.1016/j.cels.2016.10.004	PMID: 27818083
	1084	ERR1711739	PRJEB9584	10.1016/j.cels.2016.10.004	PMID: 27818083
	1085	ERR1711740	PRJEB9584	10.1016/j.cels.2016.10.004	PMID: 27818083
	1086	ERR1711741	PRJEB9584	10.1016/j.cels.2016.10.004	PMID: 27818083
	1087	ERR1711742	PRJEB9584	10.1016/j.cels.2016.10.004	PMID: 27818083
	1088	ERR1711743	PRJEB9584	10.1016/j.cels.2016.10.004	PMID: 27818083
	1089	ERR1711744	PRJEB9584	10.1016/j.cels.2016.10.004	PMID: 27818083
	1090	ERR1711745	PRJEB9584	10.1016/j.cels.2016.10.004	PMID: 27818083
	1091	ERR1711746	PRJEB9584	10.1016/j.cels.2016.10.004	PMID: 27818083
	1092	ERR1711747	PRJEB9584	10.1016/j.cels.2016.10.004	PMID: 27818083
	1093	ERR1711748	PRJEB9584	10.1016/j.cels.2016.10.004	PMID: 27818083
	1094	ERR1711749	PRJEB9584	10.1016/j.cels.2016.10.004	PMID: 27818083
	1095	ERR1711750	PRJEB9584	10.1016/j.cels.2016.10.004	PMID: 27818083
	1096	ERR1711751	PRJEB9584	10.1016/j.cels.2016.10.004	PMID: 27818083
	1097	ERR1711752	PRJEB9584	10.1016/j.cels.2016.10.004	PMID: 27818083
	1098	ERR1711753	PRJEB9584	10.1016/j.cels.2016.10.004	PMID: 27818083
	1099	ERR1711754	PRJEB9584	10.1016/j.cels.2016.10.004	PMID: 27818083
	1100	ERR1711755	PRJEB9584	10.1016/j.cels.2016.10.004	PMID: 27818083
	1101	ERR1711756	PRJEB9584	10.1016/j.cels.2016.10.004	PMID: 27818083
	1102	ERR1711757	PRJEB9584	10.1016/j.cels.2016.10.004	PMID: 27818083
	1103	ERR1711758	PRJEB9584	10.1016/j.cels.2016.10.004	PMID: 27818083
	1104	ERR1711759	PRJEB9584	10.1016/j.cels.2016.10.004	PMID: 27818083
	1105	ERR1711760	PRJEB9584	10.1016/j.cels.2016.10.004	PMID: 27818083
	1106	ERR1711761	PRJEB9584	10.1016/j.cels.2016.10.004	PMID: 27818083
	1107	ERR1711762	PRJEB9584	10.1016/j.cels.2016.10.004	PMID: 27818083
	1108	ERR1711763	PRJEB9584	10.1016/j.cels.2016.10.004	PMID: 27818083
	1109	ERR1711764	PRJEB9584	10.1016/j.cels.2016.10.004	PMID: 27818083
	1110	ERR1711765	PRJEB9584	10.1016/j.cels.2016.10.004	PMID: 27818083
	1111	ERR1711766	PRJEB9584	10.1016/j.cels.2016.10.004	PMID: 27818083
	1112	ERR1711767	PRJEB9584	10.1016/j.cels.2016.10.004	PMID: 27818083
	1113	ERR1711768	PRJEB9584	10.1016/j.cels.2016.10.004	PMID: 27818083
	1114	ERR1711769	PRJEB9584	10.1016/j.cels.2016.10.004	PMID: 27818083
	1115	ERR1711770	PRJEB9584	10.1016/j.cels.2016.10.004	PMID: 27818083
	1116	ERR1711771	PRJEB9584	10.1016/j.cels.2016.10.004	PMID: 27818083
	1117	ERR1711772	PRJEB9584	10.1016/j.cels.2016.10.004	PMID: 27818083
	1118	ERR1711773	PRJEB9584	10.1016/j.cels.2016.10.004	PMID: 27818083
	1119	ERR1711774	PRJEB9584	10.1016/j.cels.2016.10.004	PMID: 27818083
	1120	ERR1711775	PRJEB9584	10.1016/j.cels.2016.10.004	PMID: 27818083
	1121	ERR1711776	PRJEB9584	10.1016/j.cels.2016.10.004	PMID: 27818083
	1122	ERR1711777	PRJEB9584	10.1016/j.cels.2016.10.004	PMID: 27818083
	1123	ERR1711778	PRJEB9584	10.1016/j.cels.2016.10.004	PMID: 27818083
	1124	ERR1711779	PRJEB9584	10.1016/j.cels.2016.10.004	PMID: 27818083
	1125	ERR1711780	PRJEB9584	10.1016/j.cels.2016.10.004	PMID: 27818083
	1126	ERR1711781	PRJEB9584	10.1016/j.cels.2016.10.004	PMID: 27818083
	1127	ERR1711782	PRJEB9584	10.1016/j.cels.2016.10.004	PMID: 27818083
	1128	ERR1711783	PRJEB9584	10.1016/j.cels.2016.10.004	PMID: 27818083
	1129	ERR1711784	PRJEB9584	10.1016/j.cels.2016.10.004	PMID: 27818083
	1130	ERR1711785	PRJEB9584	10.1016/j.cels.2016.10.004	PMID: 27818083
	1131	ERR1711786	PRJEB9584	10.1016/j.cels.2016.10.004	PMID: 27818083
	1132	ERR1711787	PRJEB9584	10.1016/j.cels.2016.10.004	PMID: 27818083
	1133	ERR1711788	PRJEB9584	10.1016/j.cels.2016.10.004	PMID: 27818083
	1134	ERR1711789	PRJEB9584	10.1016/j.cels.2016.10.004	PMID: 27818083
	1135	ERR1711790	PRJEB9584	10.1016/j.cels.2016.10.004	PMID: 27818083
	1136	ERR1711791	PRJEB9584	10.1016/j.cels.2016.10.004	PMID: 27818083
	1137	ERR1711792	PRJEB9584	10.1016/j.cels.2016.10.004	PMID: 27818083
	1138	ERR1711793	PRJEB9584	10.1016/j.cels.2016.10.004	PMID: 27818083
	1139	ERR1711794	PRJEB9584	10.1016/j.cels.2016.10.004	PMID: 27818083
	1140	ERR1711795	PRJEB9584	10.1016/j.cels.2016.10.004	PMID: 27818083
	1141	ERR1711796	PRJEB9584	10.1016/j.cels.2016.10.004	PMID: 27818083
	1142	ERR1711797	PRJEB9584	10.1016/j.cels.2016.10.004	PMID: 27818083
	1143	ERR1711798	PRJEB9584	10.1016/j.cels.2016.10.004	PMID: 27818083
	1144	ERR1711799	PRJEB9584	10.1016/j.cels.2016.10.004	PMID: 27818083
	1145	ERR1711800	PRJEB9584	10.1016/j.cels.2016.10.004	PMID: 27818083
	1146	ERR1711801	PRJEB9584	10.1016/j.cels.2016.10.004	PMID: 27818083
	1147	ERR1711802	PRJEB9584	10.1016/j.cels.2016.10.004	PMID: 27818083
	1148	ERR1711803	PRJEB9584	10.1016/j.cels.2016.10.004	PMID: 27818083
	1149	ERR1711664	PRJEB9584	10.1016/j.cels.2016.10.004	PMID: 27818083
	1150	ERR1711668	PRJEB9584	10.1016/j.cels.2016.10.004	PMID: 27818083
	1151	SRR5091453	PRJNA356102	10.1186/s40168-021-01114-w	PMID: 34330336
	1152	SRR5091454	PRJNA356102	10.1186/s40168-021-01114-w	PMID: 34330336
	1153	SRR5091467	PRJNA356102	10.1186/s40168-021-01114-w	PMID: 34330336
	1154	SRR5091477	PRJNA356102	10.1186/s40168-021-01114-w	PMID: 34330336
	1155	SRR5091487	PRJNA356102	10.1186/s40168-021-01114-w	PMID: 34330336
	1156	SRR5091500	PRJNA356102	10.1186/s40168-021-01114-w	PMID: 34330336
	1157	SRR5091505	PRJNA356102	10.1186/s40168-021-01114-w	PMID: 34330336
	1158	SRR5091512	PRJNA356102	10.1186/s40168-021-01114-w	PMID: 34330336
	1159	SRR5091516	PRJNA356102	10.1186/s40168-021-01114-w	PMID: 34330336
	1160	SRR5091525	PRJNA356102	10.1186/s40168-021-01114-w	PMID: 34330336
	1161	SRR5091530	PRJNA356102	10.1186/s40168-021-01114-w	PMID: 34330336
	1162	SRR5091538	PRJNA356102	10.1186/s40168-021-01114-w	PMID: 34330336
	1163	SRR5091541	PRJNA356102	10.1186/s40168-021-01114-w	PMID: 34330336
	1164	SRR5091542	PRJNA356102	10.1186/s40168-021-01114-w	PMID: 34330336
	1165	SRR5091545	PRJNA356102	10.1186/s40168-021-01114-w	PMID: 34330336
	1166	SRR5091559	PRJNA356102	10.1186/s40168-021-01114-w	PMID: 34330336
	1167	SRR5091562	PRJNA356102	10.1186/s40168-021-01114-w	PMID: 34330336
	1168	SRR5091573	PRJNA356102	10.1186/s40168-021-01114-w	PMID: 34330336
	1169	SRR5091574	PRJNA356102	10.1186/s40168-021-01114-w	PMID: 34330336
	1170	SRR5091575	PRJNA356102	10.1186/s40168-021-01114-w	PMID: 34330336
	1171	SRR5091576	PRJNA356102	10.1186/s40168-021-01114-w	PMID: 34330336
	1172	SRR5091577	PRJNA356102	10.1186/s40168-021-01114-w	PMID: 34330336
	1173	SRR5091578	PRJNA356102	10.1186/s40168-021-01114-w	PMID: 34330336
	1174	SRR5091579	PRJNA356102	10.1186/s40168-021-01114-w	PMID: 34330336
	1175	SRR5091587	PRJNA356102	10.1186/s40168-021-01114-w	PMID: 34330336
	1176	SRR5091588	PRJNA356102	10.1186/s40168-021-01114-w	PMID: 34330336
	1177	SRR5091596	PRJNA356102	10.1186/s40168-021-01114-w	PMID: 34330336
	1178	SRR5091612	PRJNA356102	10.1186/s40168-021-01114-w	PMID: 34330336
	1179	SRR5091619	PRJNA356102	10.1186/s40168-021-01114-w	PMID: 34330336
	1180	SRR5091459	PRJNA356102	10.1186/s40168-021-01114-w	PMID: 34330336
	1181	SRR5091466	PRJNA356102	10.1186/s40168-021-01114-w	PMID: 34330336
	1182	SRR5091469	PRJNA356102	10.1186/s40168-021-01114-w	PMID: 34330336
	1183	SRR5091472	PRJNA356102	10.1186/s40168-021-01114-w	PMID: 34330336
	1184	SRR5091473	PRJNA356102	10.1186/s40168-021-01114-w	PMID: 34330336
	1185	SRR5091474	PRJNA356102	10.1186/s40168-021-01114-w	PMID: 34330336
	1186	SRR5091475	PRJNA356102	10.1186/s40168-021-01114-w	PMID: 34330336
	1187	SRR5091476	PRJNA356102	10.1186/s40168-021-01114-w	PMID: 34330336
	1188	SRR5091480	PRJNA356102	10.1186/s40168-021-01114-w	PMID: 34330336
	1189	SRR5091483	PRJNA356102	10.1186/s40168-021-01114-w	PMID: 34330336
	1190	SRR5091488	PRJNA356102	10.1186/s40168-021-01114-w	PMID: 34330336
	1191	SRR5091490	PRJNA356102	10.1186/s40168-021-01114-w	PMID: 34330336
	1192	SRR5091494	PRJNA356102	10.1186/s40168-021-01114-w	PMID: 34330336
	1193	SRR5091498	PRJNA356102	10.1186/s40168-021-01114-w	PMID: 34330336
	1194	SRR5091513	PRJNA356102	10.1186/s40168-021-01114-w	PMID: 34330336
	1195	SRR5091514	PRJNA356102	10.1186/s40168-021-01114-w	PMID: 34330336
	1196	SRR5091531	PRJNA356102	10.1186/s40168-021-01114-w	PMID: 34330336
	1197	SRR5091537	PRJNA356102	10.1186/s40168-021-01114-w	PMID: 34330336
	1198	SRR5091546	PRJNA356102	10.1186/s40168-021-01114-w	PMID: 34330336
	1199	SRR5091551	PRJNA356102	10.1186/s40168-021-01114-w	PMID: 34330336
	1200	SRR5091553	PRJNA356102	10.1186/s40168-021-01114-w	PMID: 34330336
	1201	SRR5091554	PRJNA356102	10.1186/s40168-021-01114-w	PMID: 34330336
	1202	SRR5091557	PRJNA356102	10.1186/s40168-021-01114-w	PMID: 34330336
	1203	SRR5091560	PRJNA356102	10.1186/s40168-021-01114-w	PMID: 34330336
	1204	SRR5091564	PRJNA356102	10.1186/s40168-021-01114-w	PMID: 34330336
	1205	SRR5091565	PRJNA356102	10.1186/s40168-021-01114-w	PMID: 34330336
	1206	SRR5091583	PRJNA356102	10.1186/s40168-021-01114-w	PMID: 34330336
	1207	SRR5091595	PRJNA356102	10.1186/s40168-021-01114-w	PMID: 34330336
	1208	SRR5091599	PRJNA356102	10.1186/s40168-021-01114-w	PMID: 34330336
	1209	SRR5091600	PRJNA356102	10.1186/s40168-021-01114-w	PMID: 34330336
	1210	SRR5091603	PRJNA356102	10.1186/s40168-021-01114-w	PMID: 34330336
	1211	SRR5091607	PRJNA356102	10.1186/s40168-021-01114-w	PMID: 34330336
	1212	SRR5091614	PRJNA356102	10.1186/s40168-021-01114-w	PMID: 34330336
	1213	SRR5091555	PRJNA356102	10.1186/s40168-021-01114-w	PMID: 34330336
	1214	SRR5091535	PRJNA356102	10.1186/s40168-021-01114-w	PMID: 34330336
	1215	SRR5091613	PRJNA356102	10.1186/s40168-021-01114-w	PMID: 34330336
	1216	SRR5091615	PRJNA356102	10.1186/s40168-021-01114-w	PMID: 34330336
	1217	SRR5091515	PRJNA356102	10.1186/s40168-021-01114-w	PMID: 34330336
	1218	SRR5091527	PRJNA356102	10.1186/s40168-021-01114-w	PMID: 34330336
	1219	SRR5091611	PRJNA356102	10.1186/s40168-021-01114-w	PMID: 34330336
	1220	SRR5091478	PRJNA356102	10.1186/s40168-021-01114-w	PMID: 34330336
	1221	SRR5091481	PRJNA356102	10.1186/s40168-021-01114-w	PMID: 34330336
	1222	SRR5091485	PRJNA356102	10.1186/s40168-021-01114-w	PMID: 34330336
	1223	SRR5106281	PRJNA356225	10.1080/19490976.2019.1700754	PMID: 31928124
	1224	SRR5106285	PRJNA356225	10.1080/19490976.2019.1700754	PMID: 31928124
	1225	SRR5106304	PRJNA356225	10.1080/19490976.2019.1700754	PMID: 31928124
	1226	SRR5106307	PRJNA356225	10.1080/19490976.2019.1700754	PMID: 31928124
	1227	SRR5106312	PRJNA356225	10.1080/19490976.2019.1700754	PMID: 31928124
	1228	SRR5106328	PRJNA356225	10.1080/19490976.2019.1700754	PMID: 31928124
	1229	SRR5106374	PRJNA356225	10.1080/19490976.2019.1700754	PMID: 31928124
	1230	SRR5106384	PRJNA356225	10.1080/19490976.2019.1700754	PMID: 31928124
	1231	SRR5106395	PRJNA356225	10.1080/19490976.2019.1700754	PMID: 31928124
	1232	SRR5106461	PRJNA356225	10.1080/19490976.2019.1700754	PMID: 31928124
	1233	SRR5106470	PRJNA356225	10.1080/19490976.2019.1700754	PMID: 31928124
	1234	SRR5106474	PRJNA356225	10.1080/19490976.2019.1700754	PMID: 31928124
	1235	SRR5106494	PRJNA356225	10.1080/19490976.2019.1700754	PMID: 31928124
	1236	SRR5106505	PRJNA356225	10.1080/19490976.2019.1700754	PMID: 31928124
	1237	SRR5106507	PRJNA356225	10.1080/19490976.2019.1700754	PMID: 31928124
	1238	SRR5106274	PRJNA356225	10.1080/19490976.2019.1700754	PMID: 31928124
	1239	SRR5106276	PRJNA356225	10.1080/19490976.2019.1700754	PMID: 31928124
	1240	SRR5106282	PRJNA356225	10.1080/19490976.2019.1700754	PMID: 31928124
	1241	SRR5106284	PRJNA356225	10.1080/19490976.2019.1700754	PMID: 31928124
	1242	SRR5106291	PRJNA356225	10.1080/19490976.2019.1700754	PMID: 31928124
	1243	SRR5106292	PRJNA356225	10.1080/19490976.2019.1700754	PMID: 31928124
	1244	SRR5106295	PRJNA356225	10.1080/19490976.2019.1700754	PMID: 31928124
	1245	SRR5106297	PRJNA356225	10.1080/19490976.2019.1700754	PMID: 31928124
	1246	SRR5106298	PRJNA356225	10.1080/19490976.2019.1700754	PMID: 31928124
	1247	SRR5106305	PRJNA356225	10.1080/19490976.2019.1700754	PMID: 31928124
	1248	SRR5106313	PRJNA356225	10.1080/19490976.2019.1700754	PMID: 31928124
	1249	SRR5106314	PRJNA356225	10.1080/19490976.2019.1700754	PMID: 31928124
	1250	SRR5106317	PRJNA356225	10.1080/19490976.2019.1700754	PMID: 31928124
	1251	SRR5106319	PRJNA356225	10.1080/19490976.2019.1700754	PMID: 31928124
	1252	SRR5106330	PRJNA356225	10.1080/19490976.2019.1700754	PMID: 31928124
	1253	SRR5106333	PRJNA356225	10.1080/19490976.2019.1700754	PMID: 31928124
	1254	SRR5106334	PRJNA356225	10.1080/19490976.2019.1700754	PMID: 31928124
	1255	SRR5106336	PRJNA356225	10.1080/19490976.2019.1700754	PMID: 31928124
	1256	SRR5106339	PRJNA356225	10.1080/19490976.2019.1700754	PMID: 31928124
	1257	SRR5106340	PRJNA356225	10.1080/19490976.2019.1700754	PMID: 31928124
	1258	SRR5106341	PRJNA356225	10.1080/19490976.2019.1700754	PMID: 31928124
	1259	SRR5106367	PRJNA356225	10.1080/19490976.2019.1700754	PMID: 31928124
	1260	SRR5106391	PRJNA356225	10.1080/19490976.2019.1700754	PMID: 31928124
	1261	SRR5106402	PRJNA356225	10.1080/19490976.2019.1700754	PMID: 31928124
	1262	SRR5106423	PRJNA356225	10.1080/19490976.2019.1700754	PMID: 31928124
	1263	SRR5106430	PRJNA356225	10.1080/19490976.2019.1700754	PMID: 31928124
	1264	SRR5106454	PRJNA356225	10.1080/19490976.2019.1700754	PMID: 31928124
	1265	SRR5106455	PRJNA356225	10.1080/19490976.2019.1700754	PMID: 31928124
	1266	SRR5106457	PRJNA356225	10.1080/19490976.2019.1700754	PMID: 31928124
	1267	SRR5106462	PRJNA356225	10.1080/19490976.2019.1700754	PMID: 31928124
	1268	SRR5106467	PRJNA356225	10.1080/19490976.2019.1700754	PMID: 31928124
	1269	SRR5106472	PRJNA356225	10.1080/19490976.2019.1700754	PMID: 31928124
	1270	SRR5106475	PRJNA356225	10.1080/19490976.2019.1700754	PMID: 31928124
	1271	SRR5106479	PRJNA356225	10.1080/19490976.2019.1700754	PMID: 31928124
	1272	SRR5106486	PRJNA356225	10.1080/19490976.2019.1700754	PMID: 31928124
	1273	SRR5106489	PRJNA356225	10.1080/19490976.2019.1700754	PMID: 31928124
	1274	SRR5106490	PRJNA356225	10.1080/19490976.2019.1700754	PMID: 31928124
	1275	SRR5106493	PRJNA356225	10.1080/19490976.2019.1700754	PMID: 31928124
	1276	SRR5106496	PRJNA356225	10.1080/19490976.2019.1700754	PMID: 31928124
	1277	SRR5106509	PRJNA356225	10.1080/19490976.2019.1700754	PMID: 31928124
	1278	SRR5106337	PRJNA356225	10.1080/19490976.2019.1700754	PMID: 31928124
	1279	SRR5106473	PRJNA356225	10.1080/19490976.2019.1700754	PMID: 31928124
	1280	SRR5106502	PRJNA356225	10.1080/19490976.2019.1700754	PMID: 31928124
	1281	SRR6784403	PRJNA379741	10.1186/s40168-017-0261-y	PMID: 28441964
	1282	SRR6784406	PRJNA379741	10.1186/s40168-017-0261-y	PMID: 28441964
	1283	SRR6784408	PRJNA379741	10.1186/s40168-017-0261-y	PMID: 28441964
	1284	SRR6784410	PRJNA379741	10.1186/s40168-017-0261-y	PMID: 28441964
	1285	SRR6784411	PRJNA379741	10.1186/s40168-017-0261-y	PMID: 28441964
	1286	SRR6784414	PRJNA379741	10.1186/s40168-017-0261-y	PMID: 28441964
	1287	SRR5818473	PRJNA391226	10.3389/fmicb.2018.01451	PMID: 30034377
	1288	SRR5818474	PRJNA391226	10.3389/fmicb.2018.01451	PMID: 30034377
	1289	SRR5818475	PRJNA391226	10.3389/fmicb.2018.01451	PMID: 30034377
	1290	SRR5818476	PRJNA391226	10.3389/fmicb.2018.01451	PMID: 30034377
	1291	SRR5818477	PRJNA391226	10.3389/fmicb.2018.01451	PMID: 30034377
	1292	SRR5818478	PRJNA391226	10.3389/fmicb.2018.01451	PMID: 30034377
	1293	SRR5818479	PRJNA391226	10.3389/fmicb.2018.01451	PMID: 30034377
	1294	SRR5818480	PRJNA391226	10.3389/fmicb.2018.01451	PMID: 30034377
	1295	SRR5818481	PRJNA391226	10.3389/fmicb.2018.01451	PMID: 30034377
	1296	SRR5818513	PRJNA391226	10.3389/fmicb.2018.01451	PMID: 30034377
	1297	SRR6066091	PRJNA401385	10.3389/fcimb.2019.00090	PMID: 31001490
	1298	SRR6066092	PRJNA401385	10.3389/fcimb.2019.00090	PMID: 31001490
	1299	SRR6066093	PRJNA401385	10.3389/fcimb.2019.00090	PMID: 31001490
	1300	SRR6066094	PRJNA401385	10.3389/fcimb.2019.00090	PMID: 31001490
	1301	SRR6066095	PRJNA401385	10.3389/fcimb.2019.00090	PMID: 31001490
	1302	SRR6066096	PRJNA401385	10.3389/fcimb.2019.00090	PMID: 31001490
	1303	SRR6066097	PRJNA401385	10.3389/fcimb.2019.00090	PMID: 31001490
	1304	SRR6066098	PRJNA401385	10.3389/fcimb.2019.00090	PMID: 31001490
	1305	SRR6066099	PRJNA401385	10.3389/fcimb.2019.00090	PMID: 31001490
	1306	SRR6066100	PRJNA401385	10.3389/fcimb.2019.00090	PMID: 31001490
	1307	SRR6066114	PRJNA401385	10.3389/fcimb.2019.00090	PMID: 31001490
	1308	SRR6066148	PRJNA401385	10.3389/fcimb.2019.00090	PMID: 31001490
	1309	SRR6066149	PRJNA401385	10.3389/fcimb.2019.00090	PMID: 31001490
	1310	SRR6066150	PRJNA401385	10.3389/fcimb.2019.00090	PMID: 31001490
	1311	SRR6066151	PRJNA401385	10.3389/fcimb.2019.00090	PMID: 31001490
	1312	SRR6066153	PRJNA401385	10.3389/fcimb.2019.00090	PMID: 31001490
	1313	SRR6066154	PRJNA401385	10.3389/fcimb.2019.00090	PMID: 31001490
	1314	SRR6066155	PRJNA401385	10.3389/fcimb.2019.00090	PMID: 31001490
	1315	SRR6066156	PRJNA401385	10.3389/fcimb.2019.00090	PMID: 31001490
	1316	SRR6066157	PRJNA401385	10.3389/fcimb.2019.00090	PMID: 31001490
	1317	SRR6066168	PRJNA401385	10.3389/fcimb.2019.00090	PMID: 31001490
	1318	SRR6066169	PRJNA401385	10.3389/fcimb.2019.00090	PMID: 31001490
	1319	SRR6066170	PRJNA401385	10.3389/fcimb.2019.00090	PMID: 31001490
	1320	SRR6066171	PRJNA401385	10.3389/fcimb.2019.00090	PMID: 31001490
	1321	SRR6066172	PRJNA401385	10.3389/fcimb.2019.00090	PMID: 31001490
	1322	SRR6066173	PRJNA401385	10.3389/fcimb.2019.00090	PMID: 31001490
	1323	SRR6066174	PRJNA401385	10.3389/fcimb.2019.00090	PMID: 31001490
	1324	SRR6066175	PRJNA401385	10.3389/fcimb.2019.00090	PMID: 31001490
	1325	SRR6066176	PRJNA401385	10.3389/fcimb.2019.00090	PMID: 31001490
	1326	SRR6066177	PRJNA401385	10.3389/fcimb.2019.00090	PMID: 31001490
	1327	SRR341617	PRJNA422434	10.1038/nature11450	PMID: 23023125
	1328	SRR341618	PRJNA422434	10.1038/nature11450	PMID: 23023125
	1329	SRR341619	PRJNA422434	10.1038/nature11450	PMID: 23023125
	1330	SRR341620	PRJNA422434	10.1038/nature11450	PMID: 23023125
	1331	SRR341621	PRJNA422434	10.1038/nature11450	PMID: 23023125
	1332	SRR341622	PRJNA422434	10.1038/nature11450	PMID: 23023125
	1333	SRR341623	PRJNA422434	10.1038/nature11450	PMID: 23023125
	1334	SRR341624	PRJNA422434	10.1038/nature11450	PMID: 23023125
	1335	SRR341625	PRJNA422434	10.1038/nature11450	PMID: 23023125
	1336	SRR341626	PRJNA422434	10.1038/nature11450	PMID: 23023125
	1337	SRR341627	PRJNA422434	10.1038/nature11450	PMID: 23023125
	1338	SRR341628	PRJNA422434	10.1038/nature11450	PMID: 23023125
	1339	SRR341629	PRJNA422434	10.1038/nature11450	PMID: 23023125
	1340	SRR341630	PRJNA422434	10.1038/nature11450	PMID: 23023125
	1341	SRR341631	PRJNA422434	10.1038/nature11450	PMID: 23023125
	1342	SRR341632	PRJNA422434	10.1038/nature11450	PMID: 23023125
	1343	SRR341633	PRJNA422434	10.1038/nature11450	PMID: 23023125
	1344	SRR341634	PRJNA422434	10.1038/nature11450	PMID: 23023125
	1345	SRR341635	PRJNA422434	10.1038/nature11450	PMID: 23023125
	1346	SRR341636	PRJNA422434	10.1038/nature11450	PMID: 23023125
	1347	SRR341637	PRJNA422434	10.1038/nature11450	PMID: 23023125
	1348	SRR341638	PRJNA422434	10.1038/nature11450	PMID: 23023125
	1349	SRR341639	PRJNA422434	10.1038/nature11450	PMID: 23023125
	1350	SRR341640	PRJNA422434	10.1038/nature11450	PMID: 23023125
	1351	SRR341641	PRJNA422434	10.1038/nature11450	PMID: 23023125
	1352	SRR341695	PRJNA422434	10.1038/nature11450	PMID: 23023125
	1353	SRR341696	PRJNA422434	10.1038/nature11450	PMID: 23023125
	1354	SRR341697	PRJNA422434	10.1038/nature11450	PMID: 23023125
	1355	SRR341698	PRJNA422434	10.1038/nature11450	PMID: 23023125
	1356	SRR341699	PRJNA422434	10.1038/nature11450	PMID: 23023125
	1357	SRR341700	PRJNA422434	10.1038/nature11450	PMID: 23023125
	1358	SRR341701	PRJNA422434	10.1038/nature11450	PMID: 23023125
	1359	SRR341702	PRJNA422434	10.1038/nature11450	PMID: 23023125
	1360	SRR341703	PRJNA422434	10.1038/nature11450	PMID: 23023125
	1361	SRR341704	PRJNA422434	10.1038/nature11450	PMID: 23023125
	1362	SRR341705	PRJNA422434	10.1038/nature11450	PMID: 23023125
	1363	SRR341706	PRJNA422434	10.1038/nature11450	PMID: 23023125
	1364	SRR341707	PRJNA422434	10.1038/nature11450	PMID: 23023125
	1365	SRR341708	PRJNA422434	10.1038/nature11450	PMID: 23023125
	1366	SRR341709	PRJNA422434	10.1038/nature11450	PMID: 23023125
	1367	SRR341710	PRJNA422434	10.1038/nature11450	PMID: 23023125
	1368	SRR341711	PRJNA422434	10.1038/nature11450	PMID: 23023125
	1369	SRR341712	PRJNA422434	10.1038/nature11450	PMID: 23023125
	1370	SRR341714	PRJNA422434	10.1038/nature11450	PMID: 23023125
	1371	SRR341715	PRJNA422434	10.1038/nature11450	PMID: 23023125
	1372	SRR341716	PRJNA422434	10.1038/nature11450	PMID: 23023125
	1373	SRR341717	PRJNA422434	10.1038/nature11450	PMID: 23023125
	1374	SRR341718	PRJNA422434	10.1038/nature11450	PMID: 23023125
	1375	SRR341719	PRJNA422434	10.1038/nature11450	PMID: 23023125
	1376	SRR341720	PRJNA422434	10.1038/nature11450	PMID: 23023125
	1377	SRR341721	PRJNA422434	10.1038/nature11450	PMID: 23023125
	1378	SRR341722	PRJNA422434	10.1038/nature11450	PMID: 23023125
	1379	SRR341723	PRJNA422434	10.1038/nature11450	PMID: 23023125
	1380	SRR341724	PRJNA422434	10.1038/nature11450	PMID: 23023125
	1381	SRR341725	PRJNA422434	10.1038/nature11450	PMID: 23023125
	1382	SRR413556	PRJNA422434	10.1038/nature11450	PMID: 23023125
	1383	SRR413558	PRJNA422434	10.1038/nature11450	PMID: 23023125
	1384	SRR413559	PRJNA422434	10.1038/nature11450	PMID: 23023125
	1385	SRR413560	PRJNA422434	10.1038/nature11450	PMID: 23023125
	1386	SRR413561	PRJNA422434	10.1038/nature11450	PMID: 23023125
	1387	SRR413562	PRJNA422434	10.1038/nature11450	PMID: 23023125
	1388	SRR413563	PRJNA422434	10.1038/nature11450	PMID: 23023125
	1389	SRR413564	PRJNA422434	10.1038/nature11450	PMID: 23023125
	1390	SRR413565	PRJNA422434	10.1038/nature11450	PMID: 23023125
	1391	SRR413566	PRJNA422434	10.1038/nature11450	PMID: 23023125
	1392	SRR413575	PRJNA422434	10.1038/nature11450	PMID: 23023125
	1393	SRR413576	PRJNA422434	10.1038/nature11450	PMID: 23023125
	1394	SRR413577	PRJNA422434	10.1038/nature11450	PMID: 23023125
	1395	SRR413578	PRJNA422434	10.1038/nature11450	PMID: 23023125
	1396	SRR413579	PRJNA422434	10.1038/nature11450	PMID: 23023125
	1397	SRR413580	PRJNA422434	10.1038/nature11450	PMID: 23023125
	1398	SRR413581	PRJNA422434	10.1038/nature11450	PMID: 23023125
	1399	SRR413582	PRJNA422434	10.1038/nature11450	PMID: 23023125
	1400	SRR413583	PRJNA422434	10.1038/nature11450	PMID: 23023125
	1401	SRR413584	PRJNA422434	10.1038/nature11450	PMID: 23023125
	1402	SRR413585	PRJNA422434	10.1038/nature11450	PMID: 23023125
	1403	SRR413586	PRJNA422434	10.1038/nature11450	PMID: 23023125
	1404	SRR413587	PRJNA422434	10.1038/nature11450	PMID: 23023125
	1405	SRR413588	PRJNA422434	10.1038/nature11450	PMID: 23023125
	1406	SRR413589	PRJNA422434	10.1038/nature11450	PMID: 23023125
	1407	SRR413590	PRJNA422434	10.1038/nature11450	PMID: 23023125
	1408	SRR413592	PRJNA422434	10.1038/nature11450	PMID: 23023125
	1409	SRR413593	PRJNA422434	10.1038/nature11450	PMID: 23023125
	1410	SRR413594	PRJNA422434	10.1038/nature11450	PMID: 23023125
	1411	SRR413596	PRJNA422434	10.1038/nature11450	PMID: 23023125
	1412	SRR413597	PRJNA422434	10.1038/nature11450	PMID: 23023125
	1413	SRR413598	PRJNA422434	10.1038/nature11450	PMID: 23023125
	1414	SRR413599	PRJNA422434	10.1038/nature11450	PMID: 23023125
	1415	SRR413600	PRJNA422434	10.1038/nature11450	PMID: 23023125
	1416	SRR413601	PRJNA422434	10.1038/nature11450	PMID: 23023125
	1417	SRR413602	PRJNA422434	10.1038/nature11450	PMID: 23023125
	1418	SRR413603	PRJNA422434	10.1038/nature11450	PMID: 23023125
	1419	SRR413604	PRJNA422434	10.1038/nature11450	PMID: 23023125
	1420	SRR413605	PRJNA422434	10.1038/nature11450	PMID: 23023125
	1421	SRR413606	PRJNA422434	10.1038/nature11450	PMID: 23023125
	1422	SRR413607	PRJNA422434	10.1038/nature11450	PMID: 23023125
	1423	SRR413608	PRJNA422434	10.1038/nature11450	PMID: 23023125
	1424	SRR413609	PRJNA422434	10.1038/nature11450	PMID: 23023125
	1425	SRR413610	PRJNA422434	10.1038/nature11450	PMID: 23023125
	1426	SRR413611	PRJNA422434	10.1038/nature11450	PMID: 23023125
	1427	SRR413612	PRJNA422434	10.1038/nature11450	PMID: 23023125
	1428	SRR413613	PRJNA422434	10.1038/nature11450	PMID: 23023125
	1429	SRR413614	PRJNA422434	10.1038/nature11450	PMID: 23023125
	1430	SRR413615	PRJNA422434	10.1038/nature11450	PMID: 23023125
	1431	SRR413616	PRJNA422434	10.1038/nature11450	PMID: 23023125
	1432	SRR413620	PRJNA422434	10.1038/nature11450	PMID: 23023125
	1433	SRR413621	PRJNA422434	10.1038/nature11450	PMID: 23023125
	1434	SRR413622	PRJNA422434	10.1038/nature11450	PMID: 23023125
	1435	SRR413623	PRJNA422434	10.1038/nature11450	PMID: 23023125
	1436	SRR413624	PRJNA422434	10.1038/nature11450	PMID: 23023125
	1437	SRR413625	PRJNA422434	10.1038/nature11450	PMID: 23023125
	1438	SRR413626	PRJNA422434	10.1038/nature11450	PMID: 23023125
	1439	SRR413627	PRJNA422434	10.1038/nature11450	PMID: 23023125
	1440	SRR413628	PRJNA422434	10.1038/nature11450	PMID: 23023125
	1441	SRR413629	PRJNA422434	10.1038/nature11450	PMID: 23023125
	1442	SRR413630	PRJNA422434	10.1038/nature11450	PMID: 23023125
	1443	SRR413631	PRJNA422434	10.1038/nature11450	PMID: 23023125
	1444	SRR413632	PRJNA422434	10.1038/nature11450	PMID: 23023125
	1445	SRR413633	PRJNA422434	10.1038/nature11450	PMID: 23023125
	1446	SRR413634	PRJNA422434	10.1038/nature11450	PMID: 23023125
	1447	SRR413635	PRJNA422434	10.1038/nature11450	PMID: 23023125
	1448	SRR413636	PRJNA422434	10.1038/nature11450	PMID: 23023125
	1449	SRR413637	PRJNA422434	10.1038/nature11450	PMID: 23023125
	1450	SRR413638	PRJNA422434	10.1038/nature11450	PMID: 23023125
	1451	SRR413639	PRJNA422434	10.1038/nature11450	PMID: 23023125
	1452	SRR413640	PRJNA422434	10.1038/nature11450	PMID: 23023125
	1453	SRR413642	PRJNA422434	10.1038/nature11450	PMID: 23023125
	1454	SRR413643	PRJNA422434	10.1038/nature11450	PMID: 23023125
	1455	SRR413644	PRJNA422434	10.1038/nature11450	PMID: 23023125
	1456	SRR413645	PRJNA422434	10.1038/nature11450	PMID: 23023125
	1457	SRR413646	PRJNA422434	10.1038/nature11450	PMID: 23023125
	1458	SRR413647	PRJNA422434	10.1038/nature11450	PMID: 23023125
	1459	SRR413648	PRJNA422434	10.1038/nature11450	PMID: 23023125
	1460	SRR413649	PRJNA422434	10.1038/nature11450	PMID: 23023125
	1461	SRR413650	PRJNA422434	10.1038/nature11450	PMID: 23023125
	1462	SRR413651	PRJNA422434	10.1038/nature11450	PMID: 23023125
	1463	SRR413652	PRJNA422434	10.1038/nature11450	PMID: 23023125
	1464	SRR413653	PRJNA422434	10.1038/nature11450	PMID: 23023125
	1465	SRR413654	PRJNA422434	10.1038/nature11450	PMID: 23023125
	1466	SRR413656	PRJNA422434	10.1038/nature11450	PMID: 23023125
	1467	SRR413657	PRJNA422434	10.1038/nature11450	PMID: 23023125
	1468	SRR413658	PRJNA422434	10.1038/nature11450	PMID: 23023125
	1469	SRR413659	PRJNA422434	10.1038/nature11450	PMID: 23023125
	1470	SRR413660	PRJNA422434	10.1038/nature11450	PMID: 23023125
	1471	SRR413661	PRJNA422434	10.1038/nature11450	PMID: 23023125
	1472	SRR413662	PRJNA422434	10.1038/nature11450	PMID: 23023125
	1473	SRR413663	PRJNA422434	10.1038/nature11450	PMID: 23023125
	1474	SRR413664	PRJNA422434	10.1038/nature11450	PMID: 23023125
	1475	SRR413665	PRJNA422434	10.1038/nature11450	PMID: 23023125
	1476	SRR413666	PRJNA422434	10.1038/nature11450	PMID: 23023125
	1477	SRR413667	PRJNA422434	10.1038/nature11450	PMID: 23023125
	1478	SRR413669	PRJNA422434	10.1038/nature11450	PMID: 23023125
	1479	SRR413670	PRJNA422434	10.1038/nature11450	PMID: 23023125
	1480	SRR413671	PRJNA422434	10.1038/nature11450	PMID: 23023125
	1481	SRR413672	PRJNA422434	10.1038/nature11450	PMID: 23023125
	1482	SRR341643	PRJNA422434	10.1038/nature11450	PMID: 23023125
	1483	SRR341644	PRJNA422434	10.1038/nature11450	PMID: 23023125
	1484	SRR341646	PRJNA422434	10.1038/nature11450	PMID: 23023125
	1485	SRR341691	PRJNA422434	10.1038/nature11450	PMID: 23023125
	1486	SRR341692	PRJNA422434	10.1038/nature11450	PMID: 23023125
	1487	SRR341693	PRJNA422434	10.1038/nature11450	PMID: 23023125
	1488	SRR341648	PRJNA422434	10.1038/nature11450	PMID: 23023125
	1489	SRR341649	PRJNA422434	10.1038/nature11450	PMID: 23023125
	1490	SRR341650	PRJNA422434	10.1038/nature11450	PMID: 23023125
	1491	SRR341652	PRJNA422434	10.1038/nature11450	PMID: 23023125
	1492	SRR413668	PRJNA422434	10.1038/nature11450	PMID: 23023125
	1493	SRR1778453	PRJNA422434	10.1038/nature11450	PMID: 23023125
	1494	SRR413591	PRJNA422434	10.1038/nature11450	PMID: 23023125
	1495	SRR413617	PRJNA422434	10.1038/nature11450	PMID: 23023125
	1496	SRR413618	PRJNA422434	10.1038/nature11450	PMID: 23023125
	1497	SRR413619	PRJNA422434	10.1038/nature11450	PMID: 23023125
	1498	SRR341713	PRJNA422434	10.1038/nature11450	PMID: 23023125
	1499	SRR413688	PRJNA422434	10.1038/nature11450	PMID: 23023125
	1500	SRR413693	PRJNA422434	10.1038/nature11450	PMID: 23023125
	1501	SRR413722	PRJNA422434	10.1038/nature11450	PMID: 23023125
	1502	SRR413758	PRJNA422434	10.1038/nature11450	PMID: 23023125
	1503	SRR413768	PRJNA422434	10.1038/nature11450	PMID: 23023125
	1504	SRR341616	PRJNA422434	10.1038/nature11450	PMID: 23023125
	1505	SRR341694	PRJNA422434	10.1038/nature11450	PMID: 23023125
	1506	SRR413557	PRJNA422434	10.1038/nature11450	PMID: 23023125
	1507	SRR413595	PRJNA422434	10.1038/nature11450	PMID: 23023125
	1508	SRR413641	PRJNA422434	10.1038/nature11450	PMID: 23023125
	1509	SRR413655	PRJNA422434	10.1038/nature11450	PMID: 23023125
	1510	SRR341642	PRJNA422434	10.1038/nature11450	PMID: 23023125
	1511	SRR341690	PRJNA422434	10.1038/nature11450	PMID: 23023125
	1512	SRR341645	PRJNA422434	10.1038/nature11450	PMID: 23023125
	1513	SRR341647	PRJNA422434	10.1038/nature11450	PMID: 23023125
	1514	SRR341651	PRJNA422434	10.1038/nature11450	PMID: 23023125
	1515	SRR6504845	PRJNA429990	10.1111/1751-2980.12795	PMID: 31240835
	1516	SRR6504873	PRJNA429990	10.1111/1751-2980.12795	PMID: 31240835
	1517	SRR6504876	PRJNA429990	10.1111/1751-2980.12795	PMID: 31240835
	1518	SRR6504878	PRJNA429990	10.1111/1751-2980.12795	PMID: 31240835
	1519	SRR6504881	PRJNA429990	10.1111/1751-2980.12795	PMID: 31240835
	1520	SRR6504883	PRJNA429990	10.1111/1751-2980.12795	PMID: 31240835
	1521	SRR6504884	PRJNA429990	10.1111/1751-2980.12795	PMID: 31240835
	1522	SRR6504885	PRJNA429990	10.1111/1751-2980.12795	PMID: 31240835
	1523	SRR6504886	PRJNA429990	10.1111/1751-2980.12795	PMID: 31240835
	1524	SRR6504888	PRJNA429990	10.1111/1751-2980.12795	PMID: 31240835
	1525	SRR6504899	PRJNA429990	10.1111/1751-2980.12795	PMID: 31240835
	1526	SRR6504900	PRJNA429990	10.1111/1751-2980.12795	PMID: 31240835
	1527	SRR6504903	PRJNA429990	10.1111/1751-2980.12795	PMID: 31240835
	1528	SRR6504904	PRJNA429990	10.1111/1751-2980.12795	PMID: 31240835
	1529	SRR6504918	PRJNA429990	10.1111/1751-2980.12795	PMID: 31240835
	1530	SRR8675870	PRJNA431482	10.1186/s40168-018-0520-6	PMID: 30077182
	1531	SRR8675874	PRJNA431482	10.1186/s40168-018-0520-6	PMID: 30077182
	1532	SRR8675875	PRJNA431482	10.1186/s40168-018-0520-6	PMID: 30077182
	1533	SRR8675876	PRJNA431482	10.1186/s40168-018-0520-6	PMID: 30077182
	1534	SRR8675877	PRJNA431482	10.1186/s40168-018-0520-6	PMID: 30077182
	1535	SRR8675878	PRJNA431482	10.1186/s40168-018-0520-6	PMID: 30077182
	1536	SRR8675879	PRJNA431482	10.1186/s40168-018-0520-6	PMID: 30077182
	1537	SRR8675880	PRJNA431482	10.1186/s40168-018-0520-6	PMID: 30077182
	1538	SRR8675881	PRJNA431482	10.1186/s40168-018-0520-6	PMID: 30077182
	1539	SRR8675882	PRJNA431482	10.1186/s40168-018-0520-6	PMID: 30077182
	1540	SRR8675883	PRJNA431482	10.1186/s40168-018-0520-6	PMID: 30077182
	1541	SRR8675885	PRJNA431482	10.1186/s40168-018-0520-6	PMID: 30077182
	1542	SRR8675886	PRJNA431482	10.1186/s40168-018-0520-6	PMID: 30077182
	1543	SRR8675887	PRJNA431482	10.1186/s40168-018-0520-6	PMID: 30077182
	1544	SRR8675888	PRJNA431482	10.1186/s40168-018-0520-6	PMID: 30077182
	1545	SRR8675889	PRJNA431482	10.1186/s40168-018-0520-6	PMID: 30077182
	1546	SRR8675890	PRJNA431482	10.1186/s40168-018-0520-6	PMID: 30077182
	1547	SRR8675891	PRJNA431482	10.1186/s40168-018-0520-6	PMID: 30077182
	1548	SRR8675892	PRJNA431482	10.1186/s40168-018-0520-6	PMID: 30077182
	1549	SRR8675893	PRJNA431482	10.1186/s40168-018-0520-6	PMID: 30077182
	1550	SRR8675895	PRJNA431482	10.1186/s40168-018-0520-6	PMID: 30077182
	1551	SRR8675896	PRJNA431482	10.1186/s40168-018-0520-6	PMID: 30077182
	1552	SRR8675897	PRJNA431482	10.1186/s40168-018-0520-6	PMID: 30077182
	1553	SRR8675898	PRJNA431482	10.1186/s40168-018-0520-6	PMID: 30077182
	1554	SRR8675899	PRJNA431482	10.1186/s40168-018-0520-6	PMID: 30077182
	1555	SRR8675900	PRJNA431482	10.1186/s40168-018-0520-6	PMID: 30077182
	1556	SRR8675901	PRJNA431482	10.1186/s40168-018-0520-6	PMID: 30077182
	1557	SRR8675902	PRJNA431482	10.1186/s40168-018-0520-6	PMID: 30077182
	1558	SRR8675903	PRJNA431482	10.1186/s40168-018-0520-6	PMID: 30077182
	1559	SRR8675904	PRJNA431482	10.1186/s40168-018-0520-6	PMID: 30077182
	1560	SRR8675905	PRJNA431482	10.1186/s40168-018-0520-6	PMID: 30077182
	1561	SRR8675906	PRJNA431482	10.1186/s40168-018-0520-6	PMID: 30077182
	1562	SRR8675907	PRJNA431482	10.1186/s40168-018-0520-6	PMID: 30077182
	1563	SRR8675908	PRJNA431482	10.1186/s40168-018-0520-6	PMID: 30077182
	1564	SRR8675909	PRJNA431482	10.1186/s40168-018-0520-6	PMID: 30077182
	1565	SRR8675910	PRJNA431482	10.1186/s40168-018-0520-6	PMID: 30077182
	1566	SRR8675911	PRJNA431482	10.1186/s40168-018-0520-6	PMID: 30077182
	1567	SRR8675912	PRJNA431482	10.1186/s40168-018-0520-6	PMID: 30077182
	1568	SRR8675913	PRJNA431482	10.1186/s40168-018-0520-6	PMID: 30077182
	1569	SRR8675914	PRJNA431482	10.1186/s40168-018-0520-6	PMID: 30077182
	1570	SRR8675915	PRJNA431482	10.1186/s40168-018-0520-6	PMID: 30077182
	1571	SRR8675916	PRJNA431482	10.1186/s40168-018-0520-6	PMID: 30077182
	1572	SRR8675917	PRJNA431482	10.1186/s40168-018-0520-6	PMID: 30077182
	1573	SRR8675918	PRJNA431482	10.1186/s40168-018-0520-6	PMID: 30077182
	1574	SRR8675919	PRJNA431482	10.1186/s40168-018-0520-6	PMID: 30077182
	1575	SRR8675920	PRJNA431482	10.1186/s40168-018-0520-6	PMID: 30077182
	1576	SRR8675921	PRJNA431482	10.1186/s40168-018-0520-6	PMID: 30077182
	1577	SRR8675871	PRJNA431482	10.1186/s40168-018-0520-6	PMID: 30077182
	1578	SRR8675872	PRJNA431482	10.1186/s40168-018-0520-6	PMID: 30077182
	1579	SRR8675873	PRJNA431482	10.1186/s40168-018-0520-6	PMID: 30077182
	1580	SRR8675884	PRJNA431482	10.1186/s40168-018-0520-6	PMID: 30077182
	1581	SRR8675894	PRJNA431482	10.1186/s40168-018-0520-6	PMID: 30077182
	1582	SRR10983011	PRJNA433459	10.1093/brain/awaa201	PMID: 32844199
	1583	SRR10983012	PRJNA433459	10.1093/brain/awaa201	PMID: 32844199
	1584	SRR10983023	PRJNA433459	10.1093/brain/awaa201	PMID: 32844199
	1585	SRR10983034	PRJNA433459	10.1093/brain/awaa201	PMID: 32844199
	1586	SRR10983045	PRJNA433459	10.1093/brain/awaa201	PMID: 32844199
	1587	SRR10983057	PRJNA433459	10.1093/brain/awaa201	PMID: 32844199
	1588	SRR10983058	PRJNA433459	10.1093/brain/awaa201	PMID: 32844199
	1589	SRR10983059	PRJNA433459	10.1093/brain/awaa201	PMID: 32844199
	1590	SRR10983060	PRJNA433459	10.1093/brain/awaa201	PMID: 32844199
	1591	SRR10983061	PRJNA433459	10.1093/brain/awaa201	PMID: 32844199
	1592	SRR10983062	PRJNA433459	10.1093/brain/awaa201	PMID: 32844199
	1593	SRR10983063	PRJNA433459	10.1093/brain/awaa201	PMID: 32844199
	1594	SRR10983064	PRJNA433459	10.1093/brain/awaa201	PMID: 32844199
	1595	SRR10983065	PRJNA433459	10.1093/brain/awaa201	PMID: 32844199
	1596	SRR10983066	PRJNA433459	10.1093/brain/awaa201	PMID: 32844199
	1597	SRR10983067	PRJNA433459	10.1093/brain/awaa201	PMID: 32844199
	1598	SRR10983068	PRJNA433459	10.1093/brain/awaa201	PMID: 32844199
	1599	SRR10983069	PRJNA433459	10.1093/brain/awaa201	PMID: 32844199
	1600	SRR10983070	PRJNA433459	10.1093/brain/awaa201	PMID: 32844199
	1601	SRR10983071	PRJNA433459	10.1093/brain/awaa201	PMID: 32844199
	1602	SRR10983072	PRJNA433459	10.1093/brain/awaa201	PMID: 32844199
	1603	SRR10983073	PRJNA433459	10.1093/brain/awaa201	PMID: 32844199
	1604	SRR10983074	PRJNA433459	10.1093/brain/awaa201	PMID: 32844199
	1605	SRR10983075	PRJNA433459	10.1093/brain/awaa201	PMID: 32844199
	1606	SRR10983076	PRJNA433459	10.1093/brain/awaa201	PMID: 32844199
	1607	SRR10983077	PRJNA433459	10.1093/brain/awaa201	PMID: 32844199
	1608	SRR10983078	PRJNA433459	10.1093/brain/awaa201	PMID: 32844199
	1609	SRR10983079	PRJNA433459	10.1093/brain/awaa201	PMID: 32844199
	1610	SRR10983080	PRJNA433459	10.1093/brain/awaa201	PMID: 32844199
	1611	SRR10983081	PRJNA433459	10.1093/brain/awaa201	PMID: 32844199
	1612	SRR10983082	PRJNA433459	10.1093/brain/awaa201	PMID: 32844199
	1613	SRR10983083	PRJNA433459	10.1093/brain/awaa201	PMID: 32844199
	1614	SRR10983084	PRJNA433459	10.1093/brain/awaa201	PMID: 32844199
	1615	SRR10983085	PRJNA433459	10.1093/brain/awaa201	PMID: 32844199
	1616	SRR10983086	PRJNA433459	10.1093/brain/awaa201	PMID: 32844199
	1617	SRR10983087	PRJNA433459	10.1093/brain/awaa201	PMID: 32844199
	1618	SRR10983088	PRJNA433459	10.1093/brain/awaa201	PMID: 32844199
	1619	SRR10983089	PRJNA433459	10.1093/brain/awaa201	PMID: 32844199
	1620	SRR10983090	PRJNA433459	10.1093/brain/awaa201	PMID: 32844199
	1621	SRR6915092	PRJNA447983	10.1038/s41591-019-0405-7	PMID: 30936548
	1622	SRR6915097	PRJNA447983	10.1038/s41591-019-0405-7	PMID: 30936548
	1623	SRR6915100	PRJNA447983	10.1038/s41591-019-0405-7	PMID: 30936548
	1624	SRR6915106	PRJNA447983	10.1038/s41591-019-0405-7	PMID: 30936548
	1625	SRR6915108	PRJNA447983	10.1038/s41591-019-0405-7	PMID: 30936548
	1626	SRR6915110	PRJNA447983	10.1038/s41591-019-0405-7	PMID: 30936548
	1627	SRR6915111	PRJNA447983	10.1038/s41591-019-0405-7	PMID: 30936548
	1628	SRR6915112	PRJNA447983	10.1038/s41591-019-0405-7	PMID: 30936548
	1629	SRR6915113	PRJNA447983	10.1038/s41591-019-0405-7	PMID: 30936548
	1630	SRR6915114	PRJNA447983	10.1038/s41591-019-0405-7	PMID: 30936548
	1631	SRR6915116	PRJNA447983	10.1038/s41591-019-0405-7	PMID: 30936548
	1632	SRR6915117	PRJNA447983	10.1038/s41591-019-0405-7	PMID: 30936548
	1633	SRR6915121	PRJNA447983	10.1038/s41591-019-0405-7	PMID: 30936548
	1634	SRR6915122	PRJNA447983	10.1038/s41591-019-0405-7	PMID: 30936548
	1635	SRR6915126	PRJNA447983	10.1038/s41591-019-0405-7	PMID: 30936548
	1636	SRR8849241	PRJNA530971	10.1038/s41591-019-0562-8	PMID: 31471570
	1637	SRR8849242	PRJNA530971	10.1038/s41591-019-0562-8	PMID: 31471570
	1638	SRR8849243	PRJNA530971	10.1038/s41591-019-0562-8	PMID: 31471570
	1639	SRR8849244	PRJNA530971	10.1038/s41591-019-0562-8	PMID: 31471570
	1640	SRR8849245	PRJNA530971	10.1038/s41591-019-0562-8	PMID: 31471570
	1641	SRR8849246	PRJNA530971	10.1038/s41591-019-0562-8	PMID: 31471570
	1642	SRR8849247	PRJNA530971	10.1038/s41591-019-0562-8	PMID: 31471570
	1643	SRR8849248	PRJNA530971	10.1038/s41591-019-0562-8	PMID: 31471570
	1644	SRR8849249	PRJNA530971	10.1038/s41591-019-0562-8	PMID: 31471570
	1645	SRR8849250	PRJNA530971	10.1038/s41591-019-0562-8	PMID: 31471570
	1646	SRR8849251	PRJNA530971	10.1038/s41591-019-0562-8	PMID: 31471570
	1647	SRR8849252	PRJNA530971	10.1038/s41591-019-0562-8	PMID: 31471570
	1648	SRR8849254	PRJNA530971	10.1038/s41591-019-0562-8	PMID: 31471570
	1649	SRR8849255	PRJNA530971	10.1038/s41591-019-0562-8	PMID: 31471570
	1650	SRR8849256	PRJNA530971	10.1038/s41591-019-0562-8	PMID: 31471570
	1651	SRR8849257	PRJNA530971	10.1038/s41591-019-0562-8	PMID: 31471570
	1652	SRR8849259	PRJNA530971	10.1038/s41591-019-0562-8	PMID: 31471570
	1653	SRR8849260	PRJNA530971	10.1038/s41591-019-0562-8	PMID: 31471570
	1654	SRR8849261	PRJNA530971	10.1038/s41591-019-0562-8	PMID: 31471570
	1655	SRR8849262	PRJNA530971	10.1038/s41591-019-0562-8	PMID: 31471570
	1656	SRR8849263	PRJNA530971	10.1038/s41591-019-0562-8	PMID: 31471570
	1657	SRR8849264	PRJNA530971	10.1038/s41591-019-0562-8	PMID: 31471570
	1658	SRR8849265	PRJNA530971	10.1038/s41591-019-0562-8	PMID: 31471570
	1659	SRR8849266	PRJNA530971	10.1038/s41591-019-0562-8	PMID: 31471570
	1660	SRR8849267	PRJNA530971	10.1038/s41591-019-0562-8	PMID: 31471570
	1661	SRR8849268	PRJNA530971	10.1038/s41591-019-0562-8	PMID: 31471570
	1662	SRR8849269	PRJNA530971	10.1038/s41591-019-0562-8	PMID: 31471570
	1663	SRR8849270	PRJNA530971	10.1038/s41591-019-0562-8	PMID: 31471570
	1664	SRR8849271	PRJNA530971	10.1038/s41591-019-0562-8	PMID: 31471570
	1665	SRR8849272	PRJNA530971	10.1038/s41591-019-0562-8	PMID: 31471570
	1666	SRR8849273	PRJNA530971	10.1038/s41591-019-0562-8	PMID: 31471570
	1667	SRR8849274	PRJNA530971	10.1038/s41591-019-0562-8	PMID: 31471570
	1668	SRR8849275	PRJNA530971	10.1038/s41591-019-0562-8	PMID: 31471570
	1669	SRR8849276	PRJNA530971	10.1038/s41591-019-0562-8	PMID: 31471570
	1670	SRR8849277	PRJNA530971	10.1038/s41591-019-0562-8	PMID: 31471570
	1671	SRR8849278	PRJNA530971	10.1038/s41591-019-0562-8	PMID: 31471570
	1672	SRR8849279	PRJNA530971	10.1038/s41591-019-0562-8	PMID: 31471570
	1673	SRR8849280	PRJNA530971	10.1038/s41591-019-0562-8	PMID: 31471570
	1674	SRR8849284	PRJNA530971	10.1038/s41591-019-0562-8	PMID: 31471570
	1675	SRR8849285	PRJNA530971	10.1038/s41591-019-0562-8	PMID: 31471570
	1676	SRR8849286	PRJNA530971	10.1038/s41591-019-0562-8	PMID: 31471570
	1677	SRR8898740	PRJNA532888	10.1002/art.41511	PMID: 33124780
	1678	SRR8898463	PRJNA532888	10.1002/art.41511	PMID: 33124780
	1679	SRR8898464	PRJNA532888	10.1002/art.41511	PMID: 33124780
	1680	SRR8898466	PRJNA532888	10.1002/art.41511	PMID: 33124780
	1681	SRR8898467	PRJNA532888	10.1002/art.41511	PMID: 33124780
	1682	SRR8898468	PRJNA532888	10.1002/art.41511	PMID: 33124780
	1683	SRR8898487	PRJNA532888	10.1002/art.41511	PMID: 33124780
	1684	SRR8898488	PRJNA532888	10.1002/art.41511	PMID: 33124780
	1685	SRR8898490	PRJNA532888	10.1002/art.41511	PMID: 33124780
	1686	SRR8898491	PRJNA532888	10.1002/art.41511	PMID: 33124780
	1687	SRR8898493	PRJNA532888	10.1002/art.41511	PMID: 33124780
	1688	SRR8898494	PRJNA532888	10.1002/art.41511	PMID: 33124780
	1689	SRR8898495	PRJNA532888	10.1002/art.41511	PMID: 33124780
	1690	SRR8898496	PRJNA532888	10.1002/art.41511	PMID: 33124780
	1691	SRR8898497	PRJNA532888	10.1002/art.41511	PMID: 33124780
	1692	SRR8898498	PRJNA532888	10.1002/art.41511	PMID: 33124780
	1693	SRR8898499	PRJNA532888	10.1002/art.41511	PMID: 33124780
	1694	SRR8898500	PRJNA532888	10.1002/art.41511	PMID: 33124780
	1695	SRR8898532	PRJNA532888	10.1002/art.41511	PMID: 33124780
	1696	SRR8898533	PRJNA532888	10.1002/art.41511	PMID: 33124780
	1697	SRR8898559	PRJNA532888	10.1002/art.41511	PMID: 33124780
	1698	SRR8898563	PRJNA532888	10.1002/art.41511	PMID: 33124780
	1699	SRR8898565	PRJNA532888	10.1002/art.41511	PMID: 33124780
	1700	SRR8898566	PRJNA532888	10.1002/art.41511	PMID: 33124780
	1701	SRR8898567	PRJNA532888	10.1002/art.41511	PMID: 33124780
	1702	SRR8898568	PRJNA532888	10.1002/art.41511	PMID: 33124780
	1703	SRR8898569	PRJNA532888	10.1002/art.41511	PMID: 33124780
	1704	SRR8898570	PRJNA532888	10.1002/art.41511	PMID: 33124780
	1705	SRR8898577	PRJNA532888	10.1002/art.41511	PMID: 33124780
	1706	SRR8898578	PRJNA532888	10.1002/art.41511	PMID: 33124780
	1707	SRR8898579	PRJNA532888	10.1002/art.41511	PMID: 33124780
	1708	SRR8898580	PRJNA532888	10.1002/art.41511	PMID: 33124780
	1709	SRR8898581	PRJNA532888	10.1002/art.41511	PMID: 33124780
	1710	SRR8898582	PRJNA532888	10.1002/art.41511	PMID: 33124780
	1711	SRR8898583	PRJNA532888	10.1002/art.41511	PMID: 33124780
	1712	SRR8898584	PRJNA532888	10.1002/art.41511	PMID: 33124780
	1713	SRR8898585	PRJNA532888	10.1002/art.41511	PMID: 33124780
	1714	SRR8898586	PRJNA532888	10.1002/art.41511	PMID: 33124780
	1715	SRR8898587	PRJNA532888	10.1002/art.41511	PMID: 33124780
	1716	SRR8898590	PRJNA532888	10.1002/art.41511	PMID: 33124780
	1717	SRR8898591	PRJNA532888	10.1002/art.41511	PMID: 33124780
	1718	SRR8898598	PRJNA532888	10.1002/art.41511	PMID: 33124780
	1719	SRR8898599	PRJNA532888	10.1002/art.41511	PMID: 33124780
	1720	SRR8898601	PRJNA532888	10.1002/art.41511	PMID: 33124780
	1721	SRR8898602	PRJNA532888	10.1002/art.41511	PMID: 33124780
	1722	SRR8898607	PRJNA532888	10.1002/art.41511	PMID: 33124780
	1723	SRR8898608	PRJNA532888	10.1002/art.41511	PMID: 33124780
	1724	SRR8898610	PRJNA532888	10.1002/art.41511	PMID: 33124780
	1725	SRR8898616	PRJNA532888	10.1002/art.41511	PMID: 33124780
	1726	SRR8898617	PRJNA532888	10.1002/art.41511	PMID: 33124780
	1727	SRR8898618	PRJNA532888	10.1002/art.41511	PMID: 33124780
	1728	SRR8898619	PRJNA532888	10.1002/art.41511	PMID: 33124780
	1729	SRR8898638	PRJNA532888	10.1002/art.41511	PMID: 33124780
	1730	SRR8898639	PRJNA532888	10.1002/art.41511	PMID: 33124780
	1731	SRR8898641	PRJNA532888	10.1002/art.41511	PMID: 33124780
	1732	SRR8898642	PRJNA532888	10.1002/art.41511	PMID: 33124780
	1733	SRR8898643	PRJNA532888	10.1002/art.41511	PMID: 33124780
	1734	SRR8898644	PRJNA532888	10.1002/art.41511	PMID: 33124780
	1735	SRR8898645	PRJNA532888	10.1002/art.41511	PMID: 33124780
	1736	SRR8898646	PRJNA532888	10.1002/art.41511	PMID: 33124780
	1737	SRR8898647	PRJNA532888	10.1002/art.41511	PMID: 33124780
	1738	SRR8898648	PRJNA532888	10.1002/art.41511	PMID: 33124780
	1739	SRR8898649	PRJNA532888	10.1002/art.41511	PMID: 33124780
	1740	SRR8898650	PRJNA532888	10.1002/art.41511	PMID: 33124780
	1741	SRR8898651	PRJNA532888	10.1002/art.41511	PMID: 33124780
	1742	SRR8898679	PRJNA532888	10.1002/art.41511	PMID: 33124780
	1743	SRR8898680	PRJNA532888	10.1002/art.41511	PMID: 33124780
	1744	SRR8898681	PRJNA532888	10.1002/art.41511	PMID: 33124780
	1745	SRR8898682	PRJNA532888	10.1002/art.41511	PMID: 33124780
	1746	SRR8898683	PRJNA532888	10.1002/art.41511	PMID: 33124780
	1747	SRR8898684	PRJNA532888	10.1002/art.41511	PMID: 33124780
	1748	SRR8898685	PRJNA532888	10.1002/art.41511	PMID: 33124780
	1749	SRR8898686	PRJNA532888	10.1002/art.41511	PMID: 33124780
	1750	SRR8898687	PRJNA532888	10.1002/art.41511	PMID: 33124780
	1751	SRR8898688	PRJNA532888	10.1002/art.41511	PMID: 33124780
	1752	SRR8898690	PRJNA532888	10.1002/art.41511	PMID: 33124780
	1753	SRR8898707	PRJNA532888	10.1002/art.41511	PMID: 33124780
	1754	SRR8898708	PRJNA532888	10.1002/art.41511	PMID: 33124780
	1755	SRR8898709	PRJNA532888	10.1002/art.41511	PMID: 33124780
	1756	SRR8898710	PRJNA532888	10.1002/art.41511	PMID: 33124780
	1757	SRR8898711	PRJNA532888	10.1002/art.41511	PMID: 33124780
	1758	SRR8898712	PRJNA532888	10.1002/art.41511	PMID: 33124780
	1759	SRR8898713	PRJNA532888	10.1002/art.41511	PMID: 33124780
	1760	SRR8898714	PRJNA532888	10.1002/art.41511	PMID: 33124780
	1761	SRR8898715	PRJNA532888	10.1002/art.41511	PMID: 33124780
	1762	SRR8898716	PRJNA532888	10.1002/art.41511	PMID: 33124780
	1763	SRR8898717	PRJNA532888	10.1002/art.41511	PMID: 33124780
	1764	SRR8898736	PRJNA532888	10.1002/art.41511	PMID: 33124780
	1765	SRR8898737	PRJNA532888	10.1002/art.41511	PMID: 33124780
	1766	SRR9037787	PRJNA539850	10.1099/mgen.0.000639	PMID: 34356001
	1767	SRR9037789	PRJNA539850	10.1099/mgen.0.000639	PMID: 34356001
	1768	SRR9037790	PRJNA539850	10.1099/mgen.0.000639	PMID: 34356001
	1769	SRR9037800	PRJNA539850	10.1099/mgen.0.000639	PMID: 34356001
	1770	SRR9037802	PRJNA539850	10.1099/mgen.0.000639	PMID: 34356001
	1771	SRR9037806	PRJNA539850	10.1099/mgen.0.000639	PMID: 34356001
	1772	SRR9037815	PRJNA539850	10.1099/mgen.0.000639	PMID: 34356001
	1773	SRR9037817	PRJNA539850	10.1099/mgen.0.000639	PMID: 34356001
	1774	SRR9037829	PRJNA539850	10.1099/mgen.0.000639	PMID: 34356001
	1775	SRR9037835	PRJNA539850	10.1099/mgen.0.000639	PMID: 34356001
	1776	SRR9037843	PRJNA539850	10.1099/mgen.0.000639	PMID: 34356001
	1777	SRR9037849	PRJNA539850	10.1099/mgen.0.000639	PMID: 34356001
	1778	SRR9037850	PRJNA539850	10.1099/mgen.0.000639	PMID: 34356001
	1779	SRR9037853	PRJNA539850	10.1099/mgen.0.000639	PMID: 34356001
	1780	SRR9037864	PRJNA539850	10.1099/mgen.0.000639	PMID: 34356001
	1781	SRR9037894	PRJNA539850	10.1099/mgen.0.000639	PMID: 34356001
	1782	SRR9037906	PRJNA539850	10.1099/mgen.0.000639	PMID: 34356001
	1783	SRR9037910	PRJNA539850	10.1099/mgen.0.000639	PMID: 34356001
	1784	SRR9037912	PRJNA539850	10.1099/mgen.0.000639	PMID: 34356001
	1785	SRR9037925	PRJNA539850	10.1099/mgen.0.000639	PMID: 34356001
	1786	SRR9037939	PRJNA539850	10.1099/mgen.0.000639	PMID: 34356001
	1787	SRR9037941	PRJNA539850	10.1099/mgen.0.000639	PMID: 34356001
	1788	SRR9037942	PRJNA539850	10.1099/mgen.0.000639	PMID: 34356001
	1789	SRR9037950	PRJNA539850	10.1099/mgen.0.000639	PMID: 34356001
	1790	SRR9037959	PRJNA539850	10.1099/mgen.0.000639	PMID: 34356001
	1791	SRR9037985	PRJNA539850	10.1099/mgen.0.000639	PMID: 34356001
	1792	SRR9037998	PRJNA539850	10.1099/mgen.0.000639	PMID: 34356001
	1793	SRR9038005	PRJNA539850	10.1099/mgen.0.000639	PMID: 34356001
	1794	SRR9038013	PRJNA539850	10.1099/mgen.0.000639	PMID: 34356001
	1795	SRR9038016	PRJNA539850	10.1099/mgen.0.000639	PMID: 34356001
	1796	SRR9038042	PRJNA539850	10.1099/mgen.0.000639	PMID: 34356001
	1797	SRR9038044	PRJNA539850	10.1099/mgen.0.000639	PMID: 34356001
	1798	SRR9038058	PRJNA539850	10.1099/mgen.0.000639	PMID: 34356001
	1799	SRR9038061	PRJNA539850	10.1099/mgen.0.000639	PMID: 34356001
	1800	SRR9038069	PRJNA539850	10.1099/mgen.0.000639	PMID: 34356001
	1801	SRR9038073	PRJNA539850	10.1099/mgen.0.000639	PMID: 34356001
	1802	SRR9038083	PRJNA539850	10.1099/mgen.0.000639	PMID: 34356001
	1803	SRR9038085	PRJNA539850	10.1099/mgen.0.000639	PMID: 34356001
	1804	SRR9038086	PRJNA539850	10.1099/mgen.0.000639	PMID: 34356001
	1805	SRR9038094	PRJNA539850	10.1099/mgen.0.000639	PMID: 34356001
	1806	SRR9038102	PRJNA539850	10.1099/mgen.0.000639	PMID: 34356001
	1807	SRR9038117	PRJNA539850	10.1099/mgen.0.000639	PMID: 34356001
	1808	SRR9038136	PRJNA539850	10.1099/mgen.0.000639	PMID: 34356001
	1809	SRR9038141	PRJNA539850	10.1099/mgen.0.000639	PMID: 34356001
	1810	SRR9038150	PRJNA539850	10.1099/mgen.0.000639	PMID: 34356001
	1811	SRR9038153	PRJNA539850	10.1099/mgen.0.000639	PMID: 34356001
	1812	SRR9038160	PRJNA539850	10.1099/mgen.0.000639	PMID: 34356001
	1813	SRR9038166	PRJNA539850	10.1099/mgen.0.000639	PMID: 34356001
	1814	SRR9038178	PRJNA539850	10.1099/mgen.0.000639	PMID: 34356001
	1815	SRR9038180	PRJNA539850	10.1099/mgen.0.000639	PMID: 34356001
	1816	SRR9075038	PRJNA539850	10.1099/mgen.0.000639	PMID: 34356001
	1817	SRR9075044	PRJNA539850	10.1099/mgen.0.000639	PMID: 34356001
	1818	SRR9075063	PRJNA539850	10.1099/mgen.0.000639	PMID: 34356001
	1819	SRR9075067	PRJNA539850	10.1099/mgen.0.000639	PMID: 34356001
	1820	SRR9075069	PRJNA539850	10.1099/mgen.0.000639	PMID: 34356001
	1821	SRR9075073	PRJNA539850	10.1099/mgen.0.000639	PMID: 34356001
	1822	SRR9075077	PRJNA539850	10.1099/mgen.0.000639	PMID: 34356001
	1823	SRR9075097	PRJNA539850	10.1099/mgen.0.000639	PMID: 34356001
	1824	SRR9075111	PRJNA539850	10.1099/mgen.0.000639	PMID: 34356001
	1825	SRR9075121	PRJNA539850	10.1099/mgen.0.000639	PMID: 34356001
	1826	SRR9075160	PRJNA539850	10.1099/mgen.0.000639	PMID: 34356001
	1827	SRR9075180	PRJNA539850	10.1099/mgen.0.000639	PMID: 34356001
	1828	SRR9075181	PRJNA539850	10.1099/mgen.0.000639	PMID: 34356001
	1829	SRR9075191	PRJNA539850	10.1099/mgen.0.000639	PMID: 34356001
	1830	SRR9075194	PRJNA539850	10.1099/mgen.0.000639	PMID: 34356001
	1831	SRR9075199	PRJNA539850	10.1099/mgen.0.000639	PMID: 34356001
	1832	SRR9075202	PRJNA539850	10.1099/mgen.0.000639	PMID: 34356001
	1833	SRR9075205	PRJNA539850	10.1099/mgen.0.000639	PMID: 34356001
	1834	SRR9075214	PRJNA539850	10.1099/mgen.0.000639	PMID: 34356001
	1835	SRR9075216	PRJNA539850	10.1099/mgen.0.000639	PMID: 34356001
	1836	SRR9075232	PRJNA539850	10.1099/mgen.0.000639	PMID: 34356001
	1837	SRR9075239	PRJNA539850	10.1099/mgen.0.000639	PMID: 34356001
	1838	SRR9075257	PRJNA539850	10.1099/mgen.0.000639	PMID: 34356001
	1839	SRR9075264	PRJNA539850	10.1099/mgen.0.000639	PMID: 34356001
	1840	SRR9075270	PRJNA539850	10.1099/mgen.0.000639	PMID: 34356001
	1841	SRR9075284	PRJNA539850	10.1099/mgen.0.000639	PMID: 34356001
	1842	SRR9075287	PRJNA539850	10.1099/mgen.0.000639	PMID: 34356001
	1843	SRR9075288	PRJNA539850	10.1099/mgen.0.000639	PMID: 34356001
	1844	SRR9075301	PRJNA539850	10.1099/mgen.0.000639	PMID: 34356001
	1845	SRR9075305	PRJNA539850	10.1099/mgen.0.000639	PMID: 34356001
	1846	SRR9075306	PRJNA539850	10.1099/mgen.0.000639	PMID: 34356001
	1847	SRR9075321	PRJNA539850	10.1099/mgen.0.000639	PMID: 34356001
	1848	SRR9075324	PRJNA539850	10.1099/mgen.0.000639	PMID: 34356001
	1849	SRR9075325	PRJNA539850	10.1099/mgen.0.000639	PMID: 34356001
	1850	SRR9075327	PRJNA539850	10.1099/mgen.0.000639	PMID: 34356001
	1851	SRR9075328	PRJNA539850	10.1099/mgen.0.000639	PMID: 34356001
	1852	SRR9075332	PRJNA539850	10.1099/mgen.0.000639	PMID: 34356001
	1853	SRR9075334	PRJNA539850	10.1099/mgen.0.000639	PMID: 34356001
	1854	SRR9075338	PRJNA539850	10.1099/mgen.0.000639	PMID: 34356001
	1855	SRR9075344	PRJNA539850	10.1099/mgen.0.000639	PMID: 34356001
	1856	SRR9075350	PRJNA539850	10.1099/mgen.0.000639	PMID: 34356001
	1857	SRR9075352	PRJNA539850	10.1099/mgen.0.000639	PMID: 34356001
	1858	SRR9075353	PRJNA539850	10.1099/mgen.0.000639	PMID: 34356001
	1859	SRR9075356	PRJNA539850	10.1099/mgen.0.000639	PMID: 34356001
	1860	SRR9075358	PRJNA539850	10.1099/mgen.0.000639	PMID: 34356001
	1861	SRR9075361	PRJNA539850	10.1099/mgen.0.000639	PMID: 34356001
	1862	SRR9075371	PRJNA539850	10.1099/mgen.0.000639	PMID: 34356001
	1863	SRR9075382	PRJNA539850	10.1099/mgen.0.000639	PMID: 34356001
	1864	SRR9075395	PRJNA539850	10.1099/mgen.0.000639	PMID: 34356001
	1865	SRR9075415	PRJNA539850	10.1099/mgen.0.000639	PMID: 34356001
	1866	SRR9075418	PRJNA539850	10.1099/mgen.0.000639	PMID: 34356001
	1867	SRR9075428	PRJNA539850	10.1099/mgen.0.000639	PMID: 34356001
	1868	SRR9075430	PRJNA539850	10.1099/mgen.0.000639	PMID: 34356001
	1869	SRR9098569	PRJNA539850	10.1099/mgen.0.000639	PMID: 34356001
	1870	SRR9098571	PRJNA539850	10.1099/mgen.0.000639	PMID: 34356001
	1871	SRR9098577	PRJNA539850	10.1099/mgen.0.000639	PMID: 34356001
	1872	SRR9098582	PRJNA539850	10.1099/mgen.0.000639	PMID: 34356001
	1873	SRR9098584	PRJNA539850	10.1099/mgen.0.000639	PMID: 34356001
	1874	SRR9098585	PRJNA539850	10.1099/mgen.0.000639	PMID: 34356001
	1875	SRR9098588	PRJNA539850	10.1099/mgen.0.000639	PMID: 34356001
	1876	SRR9098599	PRJNA539850	10.1099/mgen.0.000639	PMID: 34356001
	1877	SRR9098604	PRJNA539850	10.1099/mgen.0.000639	PMID: 34356001
	1878	SRR9098609	PRJNA539850	10.1099/mgen.0.000639	PMID: 34356001
	1879	SRR9098612	PRJNA539850	10.1099/mgen.0.000639	PMID: 34356001
	1880	SRR9098614	PRJNA539850	10.1099/mgen.0.000639	PMID: 34356001
	1881	SRR9098628	PRJNA539850	10.1099/mgen.0.000639	PMID: 34356001
	1882	SRR9098633	PRJNA539850	10.1099/mgen.0.000639	PMID: 34356001
	1883	SRR9098639	PRJNA539850	10.1099/mgen.0.000639	PMID: 34356001
	1884	SRR9098645	PRJNA539850	10.1099/mgen.0.000639	PMID: 34356001
	1885	SRR9098657	PRJNA539850	10.1099/mgen.0.000639	PMID: 34356001
	1886	SRR9098658	PRJNA539850	10.1099/mgen.0.000639	PMID: 34356001
	1887	SRR9098662	PRJNA539850	10.1099/mgen.0.000639	PMID: 34356001
	1888	SRR9098666	PRJNA539850	10.1099/mgen.0.000639	PMID: 34356001
	1889	SRR9098671	PRJNA539850	10.1099/mgen.0.000639	PMID: 34356001
	1890	SRR9098688	PRJNA539850	10.1099/mgen.0.000639	PMID: 34356001
	1891	SRR9098689	PRJNA539850	10.1099/mgen.0.000639	PMID: 34356001
	1892	SRR9098699	PRJNA539850	10.1099/mgen.0.000639	PMID: 34356001
	1893	SRR9098700	PRJNA539850	10.1099/mgen.0.000639	PMID: 34356001
	1894	SRR9098708	PRJNA539850	10.1099/mgen.0.000639	PMID: 34356001
	1895	SRR9098711	PRJNA539850	10.1099/mgen.0.000639	PMID: 34356001
	1896	SRR9098738	PRJNA539850	10.1099/mgen.0.000639	PMID: 34356001
	1897	SRR9098742	PRJNA539850	10.1099/mgen.0.000639	PMID: 34356001
	1898	SRR9098764	PRJNA539850	10.1099/mgen.0.000639	PMID: 34356001
	1899	SRR9098774	PRJNA539850	10.1099/mgen.0.000639	PMID: 34356001
	1900	SRR9098778	PRJNA539850	10.1099/mgen.0.000639	PMID: 34356001
	1901	SRR9098786	PRJNA539850	10.1099/mgen.0.000639	PMID: 34356001
	1902	SRR9098795	PRJNA539850	10.1099/mgen.0.000639	PMID: 34356001
	1903	SRR9098801	PRJNA539850	10.1099/mgen.0.000639	PMID: 34356001
	1904	SRR9098802	PRJNA539850	10.1099/mgen.0.000639	PMID: 34356001
	1905	SRR9098822	PRJNA539850	10.1099/mgen.0.000639	PMID: 34356001
	1906	SRR9098825	PRJNA539850	10.1099/mgen.0.000639	PMID: 34356001
	1907	SRR9098827	PRJNA539850	10.1099/mgen.0.000639	PMID: 34356001
	1908	SRR9098842	PRJNA539850	10.1099/mgen.0.000639	PMID: 34356001
	1909	SRR9098849	PRJNA539850	10.1099/mgen.0.000639	PMID: 34356001
	1910	SRR9098854	PRJNA539850	10.1099/mgen.0.000639	PMID: 34356001
	1911	SRR9098855	PRJNA539850	10.1099/mgen.0.000639	PMID: 34356001
	1912	SRR9098857	PRJNA539850	10.1099/mgen.0.000639	PMID: 34356001
	1913	SRR9098863	PRJNA539850	10.1099/mgen.0.000639	PMID: 34356001
	1914	SRR9098868	PRJNA539850	10.1099/mgen.0.000639	PMID: 34356001
	1915	SRR9098870	PRJNA539850	10.1099/mgen.0.000639	PMID: 34356001
	1916	SRR9098874	PRJNA539850	10.1099/mgen.0.000639	PMID: 34356001
	1917	SRR9098882	PRJNA539850	10.1099/mgen.0.000639	PMID: 34356001
	1918	SRR9098885	PRJNA539850	10.1099/mgen.0.000639	PMID: 34356001
	1919	SRR9098890	PRJNA539850	10.1099/mgen.0.000639	PMID: 34356001
	1920	SRR9098897	PRJNA539850	10.1099/mgen.0.000639	PMID: 34356001
	1921	SRR9098898	PRJNA539850	10.1099/mgen.0.000639	PMID: 34356001
	1922	SRR9098899	PRJNA539850	10.1099/mgen.0.000639	PMID: 34356001
	1923	SRR9098903	PRJNA539850	10.1099/mgen.0.000639	PMID: 34356001
	1924	SRR9098928	PRJNA539850	10.1099/mgen.0.000639	PMID: 34356001
	1925	SRR9098964	PRJNA539850	10.1099/mgen.0.000639	PMID: 34356001
	1926	SRR9037958	PRJNA539850	10.1099/mgen.0.000639	PMID: 34356001
	1927	SRR9075051	PRJNA539850	10.1099/mgen.0.000639	PMID: 34356001
	1928	SRR9075064	PRJNA539850	10.1099/mgen.0.000639	PMID: 34356001
	1929	SRR11971740	PRJNA602729	10.1038/s41396-021-01040-7	PMID: 35042975
	1930	SRR11971742	PRJNA602729	10.1038/s41396-021-01040-7	PMID: 35042975
	1931	SRR11971745	PRJNA602729	10.1038/s41396-021-01040-7	PMID: 35042975
	1932	SRR11971746	PRJNA602729	10.1038/s41396-021-01040-7	PMID: 35042975
	1933	SRR11971747	PRJNA602729	10.1038/s41396-021-01040-7	PMID: 35042975
	1934	SRR11971748	PRJNA602729	10.1038/s41396-021-01040-7	PMID: 35042975
	1935	SRR11971754	PRJNA602729	10.1038/s41396-021-01040-7	PMID: 35042975
	1936	SRR11971757	PRJNA602729	10.1038/s41396-021-01040-7	PMID: 35042975
	1937	SRR11971759	PRJNA602729	10.1038/s41396-021-01040-7	PMID: 35042975
	1938	SRR11973579	PRJNA602729	10.1038/s41396-021-01040-7	PMID: 35042975
	1939	SRR11973580	PRJNA602729	10.1038/s41396-021-01040-7	PMID: 35042975
	1940	SRR11973581	PRJNA602729	10.1038/s41396-021-01040-7	PMID: 35042975
	1941	SRR11973582	PRJNA602729	10.1038/s41396-021-01040-7	PMID: 35042975
	1942	SRR11973583	PRJNA602729	10.1038/s41396-021-01040-7	PMID: 35042975
	1943	SRR11973584	PRJNA602729	10.1038/s41396-021-01040-7	PMID: 35042975
	1944	SRR11973585	PRJNA602729	10.1038/s41396-021-01040-7	PMID: 35042975
	1945	SRR11973587	PRJNA602729	10.1038/s41396-021-01040-7	PMID: 35042975
	1946	SRR11973588	PRJNA602729	10.1038/s41396-021-01040-7	PMID: 35042975
	1947	SRR11973589	PRJNA602729	10.1038/s41396-021-01040-7	PMID: 35042975
	1948	SRR11973590	PRJNA602729	10.1038/s41396-021-01040-7	PMID: 35042975
	1949	SRR11973591	PRJNA602729	10.1038/s41396-021-01040-7	PMID: 35042975
	1950	SRR11973592	PRJNA602729	10.1038/s41396-021-01040-7	PMID: 35042975
	1951	SRR11973593	PRJNA602729	10.1038/s41396-021-01040-7	PMID: 35042975
	1952	SRR11973594	PRJNA602729	10.1038/s41396-021-01040-7	PMID: 35042975
	1953	SRR11973595	PRJNA602729	10.1038/s41396-021-01040-7	PMID: 35042975
	1954	SRR11973597	PRJNA602729	10.1038/s41396-021-01040-7	PMID: 35042975
	1955	SRR11977454	PRJNA602729	10.1038/s41396-021-01040-7	PMID: 35042975
	1956	SRR11977455	PRJNA602729	10.1038/s41396-021-01040-7	PMID: 35042975
	1957	SRR11977456	PRJNA602729	10.1038/s41396-021-01040-7	PMID: 35042975
	1958	SRR11977457	PRJNA602729	10.1038/s41396-021-01040-7	PMID: 35042975
	1959	SRR11977458	PRJNA602729	10.1038/s41396-021-01040-7	PMID: 35042975
	1960	SRR11977459	PRJNA602729	10.1038/s41396-021-01040-7	PMID: 35042975
	1961	SRR11977461	PRJNA602729	10.1038/s41396-021-01040-7	PMID: 35042975
	1962	SRR11977462	PRJNA602729	10.1038/s41396-021-01040-7	PMID: 35042975
	1963	SRR11977463	PRJNA602729	10.1038/s41396-021-01040-7	PMID: 35042975
	1964	SRR11977464	PRJNA602729	10.1038/s41396-021-01040-7	PMID: 35042975
	1965	SRR11977465	PRJNA602729	10.1038/s41396-021-01040-7	PMID: 35042975
	1966	SRR11977466	PRJNA602729	10.1038/s41396-021-01040-7	PMID: 35042975
	1967	SRR11977467	PRJNA602729	10.1038/s41396-021-01040-7	PMID: 35042975
	1968	SRR11977469	PRJNA602729	10.1038/s41396-021-01040-7	PMID: 35042975
	1969	SRR11977470	PRJNA602729	10.1038/s41396-021-01040-7	PMID: 35042975
	1970	SRR11977471	PRJNA602729	10.1038/s41396-021-01040-7	PMID: 35042975
	1971	SRR11977472	PRJNA602729	10.1038/s41396-021-01040-7	PMID: 35042975
	1972	SRR11977473	PRJNA602729	10.1038/s41396-021-01040-7	PMID: 35042975
	1973	SRR11977475	PRJNA602729	10.1038/s41396-021-01040-7	PMID: 35042975
	1974	SRR11971741	PRJNA602729	10.1038/s41396-021-01040-7	PMID: 35042975
	1975	SRR13077654	PRJNA650244	10.1136/gutjnl-2020-323020	PMID: 33431578
	1976	SRR13077663	PRJNA650244	10.1136/gutjnl-2020-323020	PMID: 33431578
	1977	SRR13077664	PRJNA650244	10.1136/gutjnl-2020-323020	PMID: 33431578
	1978	SRR13077665	PRJNA650244	10.1136/gutjnl-2020-323020	PMID: 33431578
	1979	SRR13077666	PRJNA650244	10.1136/gutjnl-2020-323020	PMID: 33431578
	1980	SRR13077668	PRJNA650244	10.1136/gutjnl-2020-323020	PMID: 33431578
	1981	SRR13077669	PRJNA650244	10.1136/gutjnl-2020-323020	PMID: 33431578
	1982	SRR13077670	PRJNA650244	10.1136/gutjnl-2020-323020	PMID: 33431578
	1983	SRR13077671	PRJNA650244	10.1136/gutjnl-2020-323020	PMID: 33431578
	1984	SRR13077672	PRJNA650244	10.1136/gutjnl-2020-323020	PMID: 33431578
	1985	SRR13077673	PRJNA650244	10.1136/gutjnl-2020-323020	PMID: 33431578
	1986	SRR13077674	PRJNA650244	10.1136/gutjnl-2020-323020	PMID: 33431578
	1987	SRR13077675	PRJNA650244	10.1136/gutjnl-2020-323020	PMID: 33431578
	1988	SRR13077676	PRJNA650244	10.1136/gutjnl-2020-323020	PMID: 33431578
	1989	SRR13077677	PRJNA650244	10.1136/gutjnl-2020-323020	PMID: 33431578
	1990	SRR13077678	PRJNA650244	10.1136/gutjnl-2020-323020	PMID: 33431578
	1991	SRR13077679	PRJNA650244	10.1136/gutjnl-2020-323020	PMID: 33431578
	1992	SRR13077680	PRJNA650244	10.1136/gutjnl-2020-323020	PMID: 33431578
	1993	SRR13077681	PRJNA650244	10.1136/gutjnl-2020-323020	PMID: 33431578
	1994	SRR13077685	PRJNA650244	10.1136/gutjnl-2020-323020	PMID: 33431578
	1995	SRR13077696	PRJNA650244	10.1136/gutjnl-2020-323020	PMID: 33431578
	1996	SRR13077707	PRJNA650244	10.1136/gutjnl-2020-323020	PMID: 33431578
	1997	SRR13077708	PRJNA650244	10.1136/gutjnl-2020-323020	PMID: 33431578
	1998	SRR13077709	PRJNA650244	10.1136/gutjnl-2020-323020	PMID: 33431578
[truncated: 2,996 more rows]

## Sheet: S3
Supplementary table 3: List of Sutterella wadsworthensis_A genomes analyzed for the presence of the IgA protease.
Accession	NCBI organism name	NCBI taxonomy	GTDB taxonomy
GCA_037347075.1	Sutterella wadsworthensis	d__Bacteria; p__Pseudomonadota; c__Betaproteobacteria; o__Burkholderiales; f__Sutterellaceae; g__Sutterella; s__Sutterella wadsworthensis	d__Bacteria; p__Pseudomonadota; c__Gammaproteobacteria; o__Burkholderiales; f__Burkholderiaceae; g__Sutterella; s__Sutterella wadsworthensis_A
GCA_938022465.1	uncultured Sutterella sp.	d__Bacteria; p__Pseudomonadota; c__Betaproteobacteria; o__Burkholderiales; f__Sutterellaceae; g__Sutterella; s__	d__Bacteria; p__Pseudomonadota; c__Gammaproteobacteria; o__Burkholderiales; f__Burkholderiaceae; g__Sutterella; s__Sutterella wadsworthensis_A
GCA_037350405.1	Sutterella wadsworthensis	d__Bacteria; p__Pseudomonadota; c__Betaproteobacteria; o__Burkholderiales; f__Sutterellaceae; g__Sutterella; s__Sutterella wadsworthensis	d__Bacteria; p__Pseudomonadota; c__Gammaproteobacteria; o__Burkholderiales; f__Burkholderiaceae; g__Sutterella; s__Sutterella wadsworthensis_A
GCA_037354595.1	Sutterella wadsworthensis	d__Bacteria; p__Pseudomonadota; c__Betaproteobacteria; o__Burkholderiales; f__Sutterellaceae; g__Sutterella; s__Sutterella wadsworthensis	d__Bacteria; p__Pseudomonadota; c__Gammaproteobacteria; o__Burkholderiales; f__Burkholderiaceae; g__Sutterella; s__Sutterella wadsworthensis_A
GCA_037369685.1	Sutterella wadsworthensis	d__Bacteria; p__Pseudomonadota; c__Betaproteobacteria; o__Burkholderiales; f__Sutterellaceae; g__Sutterella; s__Sutterella wadsworthensis	d__Bacteria; p__Pseudomonadota; c__Gammaproteobacteria; o__Burkholderiales; f__Burkholderiaceae; g__Sutterella; s__Sutterella wadsworthensis_A
GCA_934254645.1	uncultured Sutterella sp.	d__Bacteria; p__Pseudomonadota; c__Betaproteobacteria; o__Burkholderiales; f__Sutterellaceae; g__Sutterella; s__	d__Bacteria; p__Pseudomonadota; c__Gammaproteobacteria; o__Burkholderiales; f__Burkholderiaceae; g__Sutterella; s__Sutterella wadsworthensis_A
GCA_934249385.1	uncultured Sutterella sp.	d__Bacteria; p__Pseudomonadota; c__Betaproteobacteria; o__Burkholderiales; f__Sutterellaceae; g__Sutterella; s__	d__Bacteria; p__Pseudomonadota; c__Gammaproteobacteria; o__Burkholderiales; f__Burkholderiaceae; g__Sutterella; s__Sutterella wadsworthensis_A
GCA_905198465.1	Sutterellaceae bacterium	d__Bacteria; p__Pseudomonadota; c__Betaproteobacteria; o__Burkholderiales; f__Sutterellaceae; g__; s__	d__Bacteria; p__Pseudomonadota; c__Gammaproteobacteria; o__Burkholderiales; f__Burkholderiaceae; g__Sutterella; s__Sutterella wadsworthensis_A
GCA_037439245.1	Sutterella wadsworthensis	d__Bacteria; p__Pseudomonadota; c__Betaproteobacteria; o__Burkholderiales; f__Sutterellaceae; g__Sutterella; s__Sutterella wadsworthensis	d__Bacteria; p__Pseudomonadota; c__Gammaproteobacteria; o__Burkholderiales; f__Burkholderiaceae; g__Sutterella; s__Sutterella wadsworthensis_A
GCA_902374695.1	Sutterellaceae bacterium	d__Bacteria; p__Pseudomonadota; c__Betaproteobacteria; o__Burkholderiales; f__Sutterellaceae; g__; s__	d__Bacteria; p__Pseudomonadota; c__Gammaproteobacteria; o__Burkholderiales; f__Burkholderiaceae; g__Sutterella; s__Sutterella wadsworthensis_A
GCA_963656255.1	Eshraghiella crossota	d__Bacteria; p__Bacillota; c__Clostridia; o__Lachnospirales; f__Lachnospiraceae; g__Eshraghiella; s__Eshraghiella crossota	d__Bacteria; p__Pseudomonadota; c__Gammaproteobacteria; o__Burkholderiales; f__Burkholderiaceae; g__Sutterella; s__Sutterella wadsworthensis_A
GCA_963610725.1	bacterium	d__Bacteria; p__; c__; o__; f__; g__; s__	d__Bacteria; p__Pseudomonadota; c__Gammaproteobacteria; o__Burkholderiales; f__Burkholderiaceae; g__Sutterella; s__Sutterella wadsworthensis_A
GCA_001917215.1	Sutterella sp. 63_29	d__Bacteria; p__Pseudomonadota; c__Betaproteobacteria; o__Burkholderiales; f__Sutterellaceae; g__Sutterella; s__	d__Bacteria; p__Pseudomonadota; c__Gammaproteobacteria; o__Burkholderiales; f__Burkholderiaceae; g__Sutterella; s__Sutterella wadsworthensis_A
GCA_018377975.1	Sutterella wadsworthensis	d__Bacteria; p__Pseudomonadota; c__Betaproteobacteria; o__Burkholderiales; f__Sutterellaceae; g__Sutterella; s__Sutterella wadsworthensis	d__Bacteria; p__Pseudomonadota; c__Gammaproteobacteria; o__Burkholderiales; f__Burkholderiaceae; g__Sutterella; s__Sutterella wadsworthensis_A
GCA_963607445.1	Bacteroidaceae bacterium	d__Bacteria; p__Bacteroidota; c__Bacteroidia; o__Bacteroidales; f__Bacteroidaceae; g__; s__	d__Bacteria; p__Pseudomonadota; c__Gammaproteobacteria; o__Burkholderiales; f__Burkholderiaceae; g__Sutterella; s__Sutterella wadsworthensis_A
GCA_963557085.1	Sutterella wadsworthensis	d__Bacteria; p__Pseudomonadota; c__Betaproteobacteria; o__Burkholderiales; f__Sutterellaceae; g__Sutterella; s__Sutterella wadsworthensis	d__Bacteria; p__Pseudomonadota; c__Gammaproteobacteria; o__Burkholderiales; f__Burkholderiaceae; g__Sutterella; s__Sutterella wadsworthensis_A
GCA_959607525.1	uncultured Sutterella sp.	d__Bacteria; p__Pseudomonadota; c__Betaproteobacteria; o__Burkholderiales; f__Sutterellaceae; g__Sutterella; s__	d__Bacteria; p__Pseudomonadota; c__Gammaproteobacteria; o__Burkholderiales; f__Burkholderiaceae; g__Sutterella; s__Sutterella wadsworthensis_A
GCA_959607225.1	uncultured Sutterella sp.	d__Bacteria; p__Pseudomonadota; c__Betaproteobacteria; o__Burkholderiales; f__Sutterellaceae; g__Sutterella; s__	d__Bacteria; p__Pseudomonadota; c__Gammaproteobacteria; o__Burkholderiales; f__Burkholderiaceae; g__Sutterella; s__Sutterella wadsworthensis_A
GCA_959601005.1	uncultured Sutterella sp.	d__Bacteria; p__Pseudomonadota; c__Betaproteobacteria; o__Burkholderiales; f__Sutterellaceae; g__Sutterella; s__	d__Bacteria; p__Pseudomonadota; c__Gammaproteobacteria; o__Burkholderiales; f__Burkholderiaceae; g__Sutterella; s__Sutterella wadsworthensis_A
GCA_959596285.1	uncultured Sutterella sp.	d__Bacteria; p__Pseudomonadota; c__Betaproteobacteria; o__Burkholderiales; f__Sutterellaceae; g__Sutterella; s__	d__Bacteria; p__Pseudomonadota; c__Gammaproteobacteria; o__Burkholderiales; f__Burkholderiaceae; g__Sutterella; s__Sutterella wadsworthensis_A
GCA_021618015.1	Sutterella sp.	d__Bacteria; p__Pseudomonadota; c__Betaproteobacteria; o__Burkholderiales; f__Sutterellaceae; g__Sutterella; s__	d__Bacteria; p__Pseudomonadota; c__Gammaproteobacteria; o__Burkholderiales; f__Burkholderiaceae; g__Sutterella; s__Sutterella wadsworthensis_A
GCA_021626825.1	Sutterella sp.	d__Bacteria; p__Pseudomonadota; c__Betaproteobacteria; o__Burkholderiales; f__Sutterellaceae; g__Sutterella; s__	d__Bacteria; p__Pseudomonadota; c__Gammaproteobacteria; o__Burkholderiales; f__Burkholderiaceae; g__Sutterella; s__Sutterella wadsworthensis_A
GCA_959029015.1	uncultured Sutterella sp.	d__Bacteria; p__Pseudomonadota; c__Betaproteobacteria; o__Burkholderiales; f__Sutterellaceae; g__Sutterella; s__	d__Bacteria; p__Pseudomonadota; c__Gammaproteobacteria; o__Burkholderiales; f__Burkholderiaceae; g__Sutterella; s__Sutterella wadsworthensis_A
GCA_959023545.1	uncultured Sutterella sp.	d__Bacteria; p__Pseudomonadota; c__Betaproteobacteria; o__Burkholderiales; f__Sutterellaceae; g__Sutterella; s__	d__Bacteria; p__Pseudomonadota; c__Gammaproteobacteria; o__Burkholderiales; f__Burkholderiaceae; g__Sutterella; s__Sutterella wadsworthensis_A
GCA_958449615.1	uncultured Sutterella sp.	d__Bacteria; p__Pseudomonadota; c__Betaproteobacteria; o__Burkholderiales; f__Sutterellaceae; g__Sutterella; s__	d__Bacteria; p__Pseudomonadota; c__Gammaproteobacteria; o__Burkholderiales; f__Burkholderiaceae; g__Sutterella; s__Sutterella wadsworthensis_A
GCA_958437615.1	uncultured Sutterella sp.	d__Bacteria; p__Pseudomonadota; c__Betaproteobacteria; o__Burkholderiales; f__Sutterellaceae; g__Sutterella; s__	d__Bacteria; p__Pseudomonadota; c__Gammaproteobacteria; o__Burkholderiales; f__Burkholderiaceae; g__Sutterella; s__Sutterella wadsworthensis_A
GCA_958435095.1	uncultured Sutterella sp.	d__Bacteria; p__Pseudomonadota; c__Betaproteobacteria; o__Burkholderiales; f__Sutterellaceae; g__Sutterella; s__	d__Bacteria; p__Pseudomonadota; c__Gammaproteobacteria; o__Burkholderiales; f__Burkholderiaceae; g__Sutterella; s__Sutterella wadsworthensis_A
GCF_958442995.1	uncultured Sutterella sp.	d__Bacteria; p__Pseudomonadota; c__Betaproteobacteria; o__Burkholderiales; f__Sutterellaceae; g__Sutterella; s__	d__Bacteria; p__Pseudomonadota; c__Gammaproteobacteria; o__Burkholderiales; f__Burkholderiaceae; g__Sutterella; s__Sutterella wadsworthensis_A
GCA_022774425.1	Sutterella wadsworthensis	d__Bacteria; p__Pseudomonadota; c__Betaproteobacteria; o__Burkholderiales; f__Sutterellaceae; g__Sutterella; s__Sutterella wadsworthensis	d__Bacteria; p__Pseudomonadota; c__Gammaproteobacteria; o__Burkholderiales; f__Burkholderiaceae; g__Sutterella; s__Sutterella wadsworthensis_A
GCA_958433605.1	uncultured Sutterella sp.	d__Bacteria; p__Pseudomonadota; c__Betaproteobacteria; o__Burkholderiales; f__Sutterellaceae; g__Sutterella; s__	d__Bacteria; p__Pseudomonadota; c__Gammaproteobacteria; o__Burkholderiales; f__Burkholderiaceae; g__Sutterella; s__Sutterella wadsworthensis_A
GCA_014846425.1	Sutterella sp.	d__Bacteria; p__Pseudomonadota; c__Betaproteobacteria; o__Burkholderiales; f__Sutterellaceae; g__Sutterella; s__	d__Bacteria; p__Pseudomonadota; c__Gammaproteobacteria; o__Burkholderiales; f__Burkholderiaceae; g__Sutterella; s__Sutterella wadsworthensis_A
GCA_026169245.1	Sutterella wadsworthensis	d__Bacteria; p__Pseudomonadota; c__Betaproteobacteria; o__Burkholderiales; f__Sutterellaceae; g__Sutterella; s__Sutterella wadsworthensis	d__Bacteria; p__Pseudomonadota; c__Gammaproteobacteria; o__Burkholderiales; f__Burkholderiaceae; g__Sutterella; s__Sutterella wadsworthensis_A
GCA_029983115.1	Sutterella wadsworthensis	d__Bacteria; p__Pseudomonadota; c__Betaproteobacteria; o__Burkholderiales; f__Sutterellaceae; g__Sutterella; s__Sutterella wadsworthensis	d__Bacteria; p__Pseudomonadota; c__Gammaproteobacteria; o__Burkholderiales; f__Burkholderiaceae; g__Sutterella; s__Sutterella wadsworthensis_A
GCA_958412425.1	uncultured Sutterella sp.	d__Bacteria; p__Pseudomonadota; c__Betaproteobacteria; o__Burkholderiales; f__Sutterellaceae; g__Sutterella; s__	d__Bacteria; p__Pseudomonadota; c__Gammaproteobacteria; o__Burkholderiales; f__Burkholderiaceae; g__Sutterella; s__Sutterella wadsworthensis_A
GCA_031294545.1	Sutterella sp.	d__Bacteria; p__Pseudomonadota; c__Betaproteobacteria; o__Burkholderiales; f__Sutterellaceae; g__Sutterella; s__	d__Bacteria; p__Pseudomonadota; c__Gammaproteobacteria; o__Burkholderiales; f__Burkholderiaceae; g__Sutterella; s__Sutterella wadsworthensis_A
GCA_958412015.1	uncultured Sutterella sp.	d__Bacteria; p__Pseudomonadota; c__Betaproteobacteria; o__Burkholderiales; f__Sutterellaceae; g__Sutterella; s__	d__Bacteria; p__Pseudomonadota; c__Gammaproteobacteria; o__Burkholderiales; f__Burkholderiaceae; g__Sutterella; s__Sutterella wadsworthensis_A
GCA_958350565.1	uncultured Sutterella sp.	d__Bacteria; p__Pseudomonadota; c__Betaproteobacteria; o__Burkholderiales; f__Sutterellaceae; g__Sutterella; s__	d__Bacteria; p__Pseudomonadota; c__Gammaproteobacteria; o__Burkholderiales; f__Burkholderiaceae; g__Sutterella; s__Sutterella wadsworthensis_A
GCA_947002575.1	uncultured Sutterella sp.	d__Bacteria; p__Pseudomonadota; c__Betaproteobacteria; o__Burkholderiales; f__Sutterellaceae; g__Sutterella; s__	d__Bacteria; p__Pseudomonadota; c__Gammaproteobacteria; o__Burkholderiales; f__Burkholderiaceae; g__Sutterella; s__Sutterella wadsworthensis_A
GCA_945916855.1	uncultured Sutterella sp.	d__Bacteria; p__Pseudomonadota; c__Betaproteobacteria; o__Burkholderiales; f__Sutterellaceae; g__Sutterella; s__	d__Bacteria; p__Pseudomonadota; c__Gammaproteobacteria; o__Burkholderiales; f__Burkholderiaceae; g__Sutterella; s__Sutterella wadsworthensis_A
GCA_034168245.1	Sutterella wadsworthensis	d__Bacteria; p__Pseudomonadota; c__Betaproteobacteria; o__Burkholderiales; f__Sutterellaceae; g__Sutterella; s__Sutterella wadsworthensis	d__Bacteria; p__Pseudomonadota; c__Gammaproteobacteria; o__Burkholderiales; f__Burkholderiaceae; g__Sutterella; s__Sutterella wadsworthensis_A
GCA_036300825.1	Sutterella wadsworthensis	d__Bacteria; p__Pseudomonadota; c__Betaproteobacteria; o__Burkholderiales; f__Sutterellaceae; g__Sutterella; s__Sutterella wadsworthensis	d__Bacteria; p__Pseudomonadota; c__Gammaproteobacteria; o__Burkholderiales; f__Burkholderiaceae; g__Sutterella; s__Sutterella wadsworthensis_A
GCA_036753385.1	Burkholderiaceae bacterium	d__Bacteria; p__Pseudomonadota; c__Betaproteobacteria; o__Burkholderiales; f__Burkholderiaceae; g__; s__	d__Bacteria; p__Pseudomonadota; c__Gammaproteobacteria; o__Burkholderiales; f__Burkholderiaceae; g__Sutterella; s__Sutterella wadsworthensis_A
GCA_036797785.1	Burkholderiaceae bacterium	d__Bacteria; p__Pseudomonadota; c__Betaproteobacteria; o__Burkholderiales; f__Burkholderiaceae; g__; s__	d__Bacteria; p__Pseudomonadota; c__Gammaproteobacteria; o__Burkholderiales; f__Burkholderiaceae; g__Sutterella; s__Sutterella wadsworthensis_A
GCF_001578585.1	Sutterella sp. KLE1602	d__Bacteria; p__Pseudomonadota; c__Betaproteobacteria; o__Burkholderiales; f__Sutterellaceae; g__Sutterella; s__	d__Bacteria; p__Pseudomonadota; c__Gammaproteobacteria; o__Burkholderiales; f__Burkholderiaceae; g__Sutterella; s__Sutterella wadsworthensis_A
GCA_037064685.1	Sutterella wadsworthensis	d__Bacteria; p__Pseudomonadota; c__Betaproteobacteria; o__Burkholderiales; f__Sutterellaceae; g__Sutterella; s__Sutterella wadsworthensis	d__Bacteria; p__Pseudomonadota; c__Gammaproteobacteria; o__Burkholderiales; f__Burkholderiaceae; g__Sutterella; s__Sutterella wadsworthensis_A
GCA_945900135.1	uncultured Sutterella sp.	d__Bacteria; p__Pseudomonadota; c__Betaproteobacteria; o__Burkholderiales; f__Sutterellaceae; g__Sutterella; s__	d__Bacteria; p__Pseudomonadota; c__Gammaproteobacteria; o__Burkholderiales; f__Burkholderiaceae; g__Sutterella; s__Sutterella wadsworthensis_A
GCA_037229335.1	Sutterella wadsworthensis	d__Bacteria; p__Pseudomonadota; c__Betaproteobacteria; o__Burkholderiales; f__Sutterellaceae; g__Sutterella; s__Sutterella wadsworthensis	d__Bacteria; p__Pseudomonadota; c__Gammaproteobacteria; o__Burkholderiales; f__Burkholderiaceae; g__Sutterella; s__Sutterella wadsworthensis_A
GCA_037234625.1	Sutterella wadsworthensis	d__Bacteria; p__Pseudomonadota; c__Betaproteobacteria; o__Burkholderiales; f__Sutterellaceae; g__Sutterella; s__Sutterella wadsworthensis	d__Bacteria; p__Pseudomonadota; c__Gammaproteobacteria; o__Burkholderiales; f__Burkholderiaceae; g__Sutterella; s__Sutterella wadsworthensis_A
GCA_037245525.1	Sutterella wadsworthensis	d__Bacteria; p__Pseudomonadota; c__Betaproteobacteria; o__Burkholderiales; f__Sutterellaceae; g__Sutterella; s__Sutterella wadsworthensis	d__Bacteria; p__Pseudomonadota; c__Gammaproteobacteria; o__Burkholderiales; f__Burkholderiaceae; g__Sutterella; s__Sutterella wadsworthensis_A
GCA_037251355.1	Sutterella wadsworthensis	d__Bacteria; p__Pseudomonadota; c__Betaproteobacteria; o__Burkholderiales; f__Sutterellaceae; g__Sutterella; s__Sutterella wadsworthensis	d__Bacteria; p__Pseudomonadota; c__Gammaproteobacteria; o__Burkholderiales; f__Burkholderiaceae; g__Sutterella; s__Sutterella wadsworthensis_A
GCA_037253505.1	Sutterella wadsworthensis	d__Bacteria; p__Pseudomonadota; c__Betaproteobacteria; o__Burkholderiales; f__Sutterellaceae; g__Sutterella; s__Sutterella wadsworthensis	d__Bacteria; p__Pseudomonadota; c__Gammaproteobacteria; o__Burkholderiales; f__Burkholderiaceae; g__Sutterella; s__Sutterella wadsworthensis_A
GCA_037270825.1	Sutterella wadsworthensis	d__Bacteria; p__Pseudomonadota; c__Betaproteobacteria; o__Burkholderiales; f__Sutterellaceae; g__Sutterella; s__Sutterella wadsworthensis	d__Bacteria; p__Pseudomonadota; c__Gammaproteobacteria; o__Burkholderiales; f__Burkholderiaceae; g__Sutterella; s__Sutterella wadsworthensis_A
GCF_000297775.1	Sutterella wadsworthensis 2_1_59BFAA	d__Bacteria; p__Pseudomonadota; c__Betaproteobacteria; o__Burkholderiales; f__Sutterellaceae; g__Sutterella; s__Sutterella wadsworthensis	d__Bacteria; p__Pseudomonadota; c__Gammaproteobacteria; o__Burkholderiales; f__Burkholderiaceae; g__Sutterella; s__Sutterella wadsworthensis_A
GCA_037277495.1	Sutterella wadsworthensis	d__Bacteria; p__Pseudomonadota; c__Betaproteobacteria; o__Burkholderiales; f__Sutterellaceae; g__Sutterella; s__Sutterella wadsworthensis	d__Bacteria; p__Pseudomonadota; c__Gammaproteobacteria; o__Burkholderiales; f__Burkholderiaceae; g__Sutterella; s__Sutterella wadsworthensis_A
GCA_037295065.1	Sutterella wadsworthensis	d__Bacteria; p__Pseudomonadota; c__Betaproteobacteria; o__Burkholderiales; f__Sutterellaceae; g__Sutterella; s__Sutterella wadsworthensis	d__Bacteria; p__Pseudomonadota; c__Gammaproteobacteria; o__Burkholderiales; f__Burkholderiaceae; g__Sutterella; s__Sutterella wadsworthensis_A
GCA_037296655.1	Sutterella wadsworthensis	d__Bacteria; p__Pseudomonadota; c__Betaproteobacteria; o__Burkholderiales; f__Sutterellaceae; g__Sutterella; s__Sutterella wadsworthensis	d__Bacteria; p__Pseudomonadota; c__Gammaproteobacteria; o__Burkholderiales; f__Burkholderiaceae; g__Sutterella; s__Sutterella wadsworthensis_A
GCA_018265755.1	Sutterella sp.	d__Bacteria; p__Pseudomonadota; c__Betaproteobacteria; o__Burkholderiales; f__Sutterellaceae; g__Sutterella; s__	d__Bacteria; p__Pseudomonadota; c__Gammaproteobacteria; o__Burkholderiales; f__Burkholderiaceae; g__Sutterella; s__Sutterella wadsworthensis_A
GCA_037311565.1	Sutterella wadsworthensis	d__Bacteria; p__Pseudomonadota; c__Betaproteobacteria; o__Burkholderiales; f__Sutterellaceae; g__Sutterella; s__Sutterella wadsworthensis	d__Bacteria; p__Pseudomonadota; c__Gammaproteobacteria; o__Burkholderiales; f__Burkholderiaceae; g__Sutterella; s__Sutterella wadsworthensis_A
GCA_037344475.1	Sutterella wadsworthensis	d__Bacteria; p__Pseudomonadota; c__Betaproteobacteria; o__Burkholderiales; f__Sutterellaceae; g__Sutterella; s__Sutterella wadsworthensis	d__Bacteria; p__Pseudomonadota; c__Gammaproteobacteria; o__Burkholderiales; f__Burkholderiaceae; g__Sutterella; s__Sutterella wadsworthensis_A

## Sheet: S4
Supplementary table 4: Scripts for searching raw metagenomes for Sutterella IgA protease.
protease_faa="/Path_to_protease_protein_sequence/protease.faa"
reads_dir="/path_raw_reads_metagenomic_samples/"
workdir="/Path_to_working_directory/diamond_results"
threads=6
diamond_db="${workdir}/protease_db.dmnd"
# === SETUP ===
mkdir -p "$workdir"
summary_csv="$workdir/protease_hit_summary.csv"
all_hits_tsv="$workdir/all_protease_hits_detailed.tsv"
echo "sample,num_total_reads,num_hits,avg_percent_identity,min_percent_identity,max_percent_identity,top_hit_protease_id" > "$summary_csv"
echo -e "sample\tqseqid\tsseqid\tpident\tlength\tmismatch\tgapopen\tqstart\tqend\tsstart\tsend\tevalue\tbitscore" > "$all_hits_tsv"
# === STEP 1: Build DIAMOND database ===
echo ">>> Building DIAMOND DB from $protease_faa ..."
diamond makedb --in "$protease_faa" -d "${diamond_db%.*}" || { echo "? Failed to create DIAMOND DB"; exit 1; }
# === STEP 2: Process each read file ===
echo ">>> Searching reads in $reads_dir ..."
shopt -s nullglob
for file in "$reads_dir"/*.{fastq,fastq.gz}; do
[[ -e "$file" ]] || continue # Skip if no files match
filename=$(basename "$file")
sample="${filename%%.*}" # Remove extension
output_tsv="$workdir/${sample}_protease_hits.tsv"
echo ">>> Processing $filename"
# Count number of reads
if [[ "$file" == *.gz ]]; then
total_reads=$(zcat "$file" | awk 'NR % 4 == 1' | wc -l)
else
total_reads=$(awk 'NR % 4 == 1' "$file" | wc -l)
fi
# Run DIAMOND
diamond blastx -d "$diamond_db" -q "$file" -p "$threads" -f 6 \
qseqid sseqid pident length mismatch gapopen qstart qend sstart send evalue bitscore \
-o "$output_tsv"
if [[ -s "$output_tsv" ]]; then
num_hits=$(wc -l < "$output_tsv")
avg_id=$(awk '{sum+=$3} END{if (NR>0) print sum/NR; else print 0}' "$output_tsv")
min_id=$(awk 'NR==1 {min=$3} {if ($3 < min) min=$3} END {print min}' "$output_tsv")
max_id=$(awk 'NR==1 {max=$3} {if ($3 > max) max=$3} END {print max}' "$output_tsv")
top_hit=$(awk 'NR==1 {print $2}' "$output_tsv")
echo "$sample,$total_reads,$num_hits,$avg_id,$min_id,$max_id,$top_hit" >> "$summary_csv"
awk -v s="$sample" 'BEGIN{OFS="\t"} {print s, $0}' "$output_tsv" >> "$all_hits_tsv"
else
echo "$sample,$total_reads,0,NA,NA,NA,NA" >> "$summary_csv"
fi
done
Read_extraction from Raw data
seqkit grep -p "DRR127596.10734718" -i /public_dataset/microbiome_atlas_data/raw_data/atlas_7/DRR127596_R1.fastq.gz > /protease/00_extract_reads_with_90_cutoff_all_public_dataset/DRR127596_R1_10734718_matched_reads.fastq
Convert fastq to fasta
for fq in /path/to/*.fastq; do
base=$(basename "$fq" .fastq)
seqkit fq2fa "$fq" > "/path/to/output/${base}.fasta"
done
Blastx fiji_data script
module load blast-plus/2.16.0
cd /working_directory/
fasta_dir="/path_to_fasta_files/*.fasta"
outdir="/path_to_output_directory/"
db="/data/bio/ncbi/refseq_protein" # correct prefix
for fasta in "$fasta_dir"/*.fasta; do
base=$(basename "$fasta" .fasta)
echo "Processing $base"
blastx -query "$fasta" \
-db "$db" \
-outfmt "6 qseqid sseqid pident length evalue bitscore stitle ssciname" \
-max_hsps 1 \
-evalue 10 \
-seg yes \
-comp_based_stats 2 \
-soft_masking true \
-num_threads 4 | \
done

## Sheet: S5
Supplementary table 5: BlastX results (top hits) of metagenomic reads found to have 90-91% similarity to Sutterella IgA protease. Results highlighted in red indicate reads with higher similarity to another species for a smaller region of read with Sutterella KLE1602 remaining the top hit (bitscore).
All blast results with >90% similarity and ≥20 nucleotides length were more similar to Sutterella KLE1602 than any other species.
Sample	qseqid	sseqid	pident	length	evalue	bitscore	stitle	ssciname
ERR1018240_R1_28392080_matched_reads	ERR1018240.28392080	ref|WP_062332477.1|	100	15	0.37	37.7	S6 family peptidase [Sutterella sp. KLE1602]	Sutterella sp. KLE1602
ERR1137392_R1_15910800_matched_reads	ERR1137392.15910800	ref|WP_062332477.1|	90	20	0.036	39.7	S6 family peptidase [Sutterella sp. KLE1602]	Sutterella sp. KLE1602
ERR209339_R1_2912813_matched_reads	ERR209339.2912813	ref|WP_062332477.1|	90	20	0.059	39.3	S6 family peptidase [Sutterella sp. KLE1602]	Sutterella sp. KLE1602
ERR209340_R2_5730787_matched_reads	ERR209340.5730787	ref|WP_062332477.1|	90.909	22	0.002	43.5	S6 family peptidase [Sutterella sp. KLE1602]	Sutterella sp. KLE1602
ERR2619722_R1_995008_matched_reads	ERR2619722.995008	ref|WP_062332477.1|	90.909	33	1.76e-10	63.9	S6 family peptidase [Sutterella sp. KLE1602]	Sutterella sp. KLE1602
ERR2619722_R2_11533136_matched_reads	ERR2619722.11533136	ref|WP_062332477.1|	90.625	32	2.23e-10	63.9	S6 family peptidase [Sutterella sp. KLE1602]	Sutterella sp. KLE1602
ERR2619722_R2_7287898_matched_reads	ERR2619722.7287898	ref|WP_062332477.1|	90.909	33	9.91e-11	64.7	S6 family peptidase [Sutterella sp. KLE1602]	Sutterella sp. KLE1602
ERR2843670_R1_18654150_matched_reads	ERR2843670.18654150	ref|WP_062332477.1|	89.362	47	5.31e-17	83.6	S6 family peptidase [Sutterella sp. KLE1602]	Sutterella sp. KLE1602
ERR2843670_R2_1532283_matched_reads	ERR2843670.1532283	ref|WP_062332477.1|	88.889	45	1.70e-16	82	S6 family peptidase [Sutterella sp. KLE1602]	Sutterella sp. KLE1602
ERR2843670_R2_20292031_matched_reads	ERR2843670.20292031	ref|WP_062332477.1|	90.909	44	1.78e-16	81.6	S6 family peptidase [Sutterella sp. KLE1602]	Sutterella sp. KLE1602
ERR2843670_R2_20800968_matched_reads	ERR2843670.20800968	ref|WP_062332477.1|	89.583	48	9.84e-19	88.2	S6 family peptidase [Sutterella sp. KLE1602]	Sutterella sp. KLE1602
ERR2843670_R2_23886593_matched_reads	ERR2843670.23886593	ref|WP_062332477.1|	90.476	42	9.66e-16	79.7	S6 family peptidase [Sutterella sp. KLE1602]	Sutterella sp. KLE1602
ERR2843670_R2_24769967_matched_reads	ERR2843670.24769967	ref|WP_062332477.1|	87.805	41	2.79e-14	75.5	S6 family peptidase [Sutterella sp. KLE1602]	Sutterella sp. KLE1602
ERR2843670_R2_26169638_matched_reads	ERR2843670.26169638	ref|WP_062332477.1|	90.909	44	7.16e-17	82.8	S6 family peptidase [Sutterella sp. KLE1602]	Sutterella sp. KLE1602
ERR2843670_R2_26426340_matched_reads	ERR2843670.26426340	ref|WP_062332477.1|	90.909	44	7.47e-17	82.8	S6 family peptidase [Sutterella sp. KLE1602]	Sutterella sp. KLE1602
ERR2843670_R2_2819102_matched_reads	ERR2843670.2819102	ref|WP_062332477.1|	82.979	47	8.01e-13	71.6	S6 family peptidase [Sutterella sp. KLE1602]	Sutterella sp. KLE1602
ERR2855908_2_13670827_matched_reads	ERR2855908.13670827	ref|WP_062332477.1|	81.25	48	2.24e-15	79	S6 family peptidase [Sutterella sp. KLE1602]	Sutterella sp. KLE1602
ERR2855908_2_19797183_matched_reads	ERR2855908.19797183	ref|WP_062332477.1|	90	50	4.05e-20	92.4	S6 family peptidase [Sutterella sp. KLE1602]	Sutterella sp. KLE1602
ERR2855908_2_4835459_matched_reads	ERR2855908.4835459	ref|WP_062332477.1|	90	50	1.24e-22	99.8	S6 family peptidase [Sutterella sp. KLE1602]	Sutterella sp. KLE1602
ERR3021289_1_10275935_matched_reads	ERR3021289.10275935	ref|WP_062332477.1|	90.244	41	8.88e-16	79.7	S6 family peptidase [Sutterella sp. KLE1602]	Sutterella sp. KLE1602
ERR3021289_1_12595894_matched_reads	ERR3021289.12595894	ref|WP_062332477.1|	90.244	41	1.11e-14	76.6	S6 family peptidase [Sutterella sp. KLE1602]	Sutterella sp. KLE1602
ERR3021289_1_17589705_matched_reads	ERR3021289.17589705	ref|WP_062332477.1|	90.244	41	1.67e-15	79	S6 family peptidase [Sutterella sp. KLE1602]	Sutterella sp. KLE1602
ERR3021289_1_1850952_matched_reads	ERR3021289.1850952	ref|WP_062332477.1|	90	40	1.78e-16	81.6	S6 family peptidase [Sutterella sp. KLE1602]	Sutterella sp. KLE1602
ERR3021289_2_10653834_matched_reads	ERR3021289.10653834	ref|WP_062332477.1|	90.244	41	1.62e-14	75.9	S6 family peptidase [Sutterella sp. KLE1602]	Sutterella sp. KLE1602
ERR3021289_2_10930840_matched_reads	ERR3021289.10930840	ref|WP_062332477.1|	90.244	41	9.21e-15	76.6	S6 family peptidase [Sutterella sp. KLE1602]	Sutterella sp. KLE1602
ERR3021289_2_1165149_matched_reads	ERR3021289.1165149	ref|WP_062332477.1|	90	40	1.83e-16	81.6	S6 family peptidase [Sutterella sp. KLE1602]	Sutterella sp. KLE1602
ERR3021289_2_12142815_matched_reads	ERR3021289.12142815	ref|WP_062332477.1|	90.244	41	2.76e-16	80.9	S6 family peptidase [Sutterella sp. KLE1602]	Sutterella sp. KLE1602
ERR3021289_2_12595894_matched_reads	ERR3021289.12595894	ref|WP_062332477.1|	90	40	3.10e-16	80.9	S6 family peptidase [Sutterella sp. KLE1602]	Sutterella sp. KLE1602
ERR3021289_2_12649665_matched_reads	ERR3021289.12649665	ref|WP_062332477.1|	90.244	41	1.23e-13	73.6	S6 family peptidase [Sutterella sp. KLE1602]	Sutterella sp. KLE1602
ERR3021289_2_13826275_matched_reads	ERR3021289.13826275	ref|WP_062332477.1|	90	40	4.78e-12	68.9	S6 family peptidase [Sutterella sp. KLE1602]	Sutterella sp. KLE1602
ERR3021289_2_14235859_matched_reads	ERR3021289.14235859	ref|WP_062332477.1|	87.805	41	2.25e-12	70.1	S6 family peptidase [Sutterella sp. KLE1602]	Sutterella sp. KLE1602
ERR3021289_2_14389456_matched_reads	ERR3021289.14389456	ref|WP_062332477.1|	90.244	41	2.22e-15	78.6	S6 family peptidase [Sutterella sp. KLE1602]	Sutterella sp. KLE1602
ERR3021289_2_15108934_matched_reads	ERR3021289.15108934	ref|WP_062332477.1|	90.244	41	2.94e-14	75.1	S6 family peptidase [Sutterella sp. KLE1602]	Sutterella sp. KLE1602
ERR3021289_2_18859141_matched_reads	ERR3021289.18859141	ref|WP_062332477.1|	90.244	41	9.30e-15	76.6	S6 family peptidase [Sutterella sp. KLE1602]	Sutterella sp. KLE1602
ERR3021289_2_18985206_matched_reads	ERR3021289.18985206	ref|WP_062332477.1|	90.244	41	1.07e-15	79.3	S6 family peptidase [Sutterella sp. KLE1602]	Sutterella sp. KLE1602
ERR3021289_2_21012391_matched_reads	ERR3021289.21012391	ref|WP_062332477.1|	90	40	8.10e-14	73.9	S6 family peptidase [Sutterella sp. KLE1602]	Sutterella sp. KLE1602
ERR3021289_2_22202309_matched_reads	ERR3021289.22202309	ref|WP_062332477.1|	90.244	41	5.44e-10	63.2	S6 family peptidase [Sutterella sp. KLE1602]	Sutterella sp. KLE1602
ERR3021289_2_22783867_matched_reads	ERR3021289.22783867	ref|WP_062332477.1|	90.244	41	9.48e-15	76.6	S6 family peptidase [Sutterella sp. KLE1602]	Sutterella sp. KLE1602
ERR3021289_2_24333540_matched_reads	ERR3021289.24333540	ref|WP_062332477.1|	90.244	41	1.03e-16	82.4	S6 family peptidase [Sutterella sp. KLE1602]	Sutterella sp. KLE1602
ERR3021289_2_24427930_matched_reads	ERR3021289.24427930	ref|WP_062332477.1|	90.244	41	7.43e-18	85.5	S6 family peptidase [Sutterella sp. KLE1602]	Sutterella sp. KLE1602
ERR3021289_2_2463914_matched_reads	ERR3021289.2463914	ref|WP_062332477.1|	90.244	41	4.71e-16	80.5	S6 family peptidase [Sutterella sp. KLE1602]	Sutterella sp. KLE1602
ERR3021289_2_25215737_matched_reads	ERR3021289.25215737	ref|WP_062332477.1|	87.805	41	3.23e-13	72.4	S6 family peptidase [Sutterella sp. KLE1602]	Sutterella sp. KLE1602
ERR3021289_2_5028481_matched_reads	ERR3021289.5028481	ref|WP_062332477.1|	90.244	41	2.82e-14	75.5	S6 family peptidase [Sutterella sp. KLE1602]	Sutterella sp. KLE1602
ERR3021289_2_5248174_matched_reads	ERR3021289.5248174	ref|WP_062332477.1|	90.244	41	2.39e-12	69.7	S6 family peptidase [Sutterella sp. KLE1602]	Sutterella sp. KLE1602
ERR3021289_2_6126151_matched_reads	ERR3021289.6126151	ref|WP_062332477.1|	87.805	41	7.50e-15	77	S6 family peptidase [Sutterella sp. KLE1602]	Sutterella sp. KLE1602
ERR3021289_2_7611179_matched_reads	ERR3021289.7611179	ref|WP_062332477.1|	90.244	41	1.38e-16	82	S6 family peptidase [Sutterella sp. KLE1602]	Sutterella sp. KLE1602
ERR3021289_2_8031530_matched_reads	ERR3021289.8031530	ref|WP_062332477.1|	90.244	41	1.17e-14	76.3	S6 family peptidase [Sutterella sp. KLE1602]	Sutterella sp. KLE1602
ERR3021289_2_8857732_matched_reads	ERR3021289.8857732	ref|WP_062332477.1|	90.244	41	4.30e-15	77.8	S6 family peptidase [Sutterella sp. KLE1602]	Sutterella sp. KLE1602
ERR3021289_2_97567_matched_reads	ERR3021289.97567	ref|WP_062332477.1|	90.244	41	3.46e-17	83.6	S6 family peptidase [Sutterella sp. KLE1602]	Sutterella sp. KLE1602
ERR321346_R1_17631138_matched_reads	ERR321346.17631138	ref|WP_062332477.1|	90.476	21	0.001	44.3	S6 family peptidase [Sutterella sp. KLE1602]	Sutterella sp. KLE1602
ERR321346_R1_9055941_matched_reads	ERR321346.9055941	ref|WP_062332477.1|	90.909	22	0.001	44.3	S6 family peptidase [Sutterella sp. KLE1602]	Sutterella sp. KLE1602
ERR321346_R2_14449340_matched_reads	ERR321346.14449340	ref|WP_062332477.1|	90.476	21	0.006	42.4	S6 family peptidase [Sutterella sp. KLE1602]	Sutterella sp. KLE1602
ERR321346_R2_17665655_matched_reads	ERR321346.17665655	ref|WP_062332477.1|	90.476	21	0.007	42	S6 family peptidase [Sutterella sp. KLE1602]	Sutterella sp. KLE1602
ERR321346_R2_4763481_matched_reads	ERR321346.4763481	ref|WP_062332477.1|	90.909	22	0.005	42.4	S6 family peptidase [Sutterella sp. KLE1602]	Sutterella sp. KLE1602
ERR321346_R2_4888495_matched_reads	ERR321346.4888495	ref|WP_062332477.1|	90.476	21	0.24	37.7	S6 family peptidase [Sutterella sp. KLE1602]	Sutterella sp. KLE1602
ERR321346_R2_5409043_matched_reads	ERR321346.5409043	ref|WP_062332477.1|	90.909	22	0.002	43.5	S6 family peptidase [Sutterella sp. KLE1602]	Sutterella sp. KLE1602
ERR321347_R1_2981703_matched_reads	ERR321347.2981703	ref|WP_062332477.1|	90.909	22	0.028	40.4	S6 family peptidase [Sutterella sp. KLE1602]	Sutterella sp. KLE1602
ERR321349_R2_2402686_matched_reads	ERR321349.2402686	ref|WP_062332477.1|	90.909	22	4.72e-04	45.4	S6 family peptidase [Sutterella sp. KLE1602]	Sutterella sp. KLE1602
ERR3957687_R1_9345114_matched_reads	ERR3957687.9345114	ref|WP_062332477.1|	90	50	5.70e-22	97.8	S6 family peptidase [Sutterella sp. KLE1602]	Sutterella sp. KLE1602
ERR3957688_R1_9345114_matched_reads	ERR3957688.9345114	ref|WP_062332477.1|	90	50	5.70e-22	97.8	S6 family peptidase [Sutterella sp. KLE1602]	Sutterella sp. KLE1602
ERR4330068_R1_7772872_matched_reads	ERR4330068.7772872	ref|WP_062332477.1|	90.909	44	2.49e-16	81.6	S6 family peptidase [Sutterella sp. KLE1602]	Sutterella sp. KLE1602
ERR4330068_R2_15345232_matched_reads	ERR4330068.15345232	ref|WP_062332477.1|	90.625	32	2.11e-10	64.7	S6 family peptidase [Sutterella sp. KLE1602]	Sutterella sp. KLE1602
ERR4330068_R2_2023846_matched_reads	ERR4330068.2023846	ref|WP_062332477.1|	91.837	49	2.11e-21	95.9	S6 family peptidase [Sutterella sp. KLE1602]	Sutterella sp. KLE1602
ERR4330068_R2_22284679_matched_reads	ERR4330068.22284679	ref|WP_062332477.1|	90	40	8.21e-17	83.2	S6 family peptidase [Sutterella sp. KLE1602]	Sutterella sp. KLE1602
ERR4335032_R1_13097161_matched_reads	ERR4335032.13097161	ref|WP_062332477.1|	90	50	1.60e-18	87.8	S6 family peptidase [Sutterella sp. KLE1602]	Sutterella sp. KLE1602
ERR4335032_R1_5185336_matched_reads	ERR4335032.5185336	ref|WP_062332477.1|	90.385	52	8.12e-21	94.4	S6 family peptidase [Sutterella sp. KLE1602]	Sutterella sp. KLE1602
ERR4335032_R1_5185340_matched_reads	ERR4335032.5185340	ref|WP_062332477.1|	90.385	52	8.12e-21	94.4	S6 family peptidase [Sutterella sp. KLE1602]	Sutterella sp. KLE1602
ERR4335032_R1_7153229_matched_reads	ERR4335032.7153229	ref|WP_062332477.1|	88.636	44	8.44e-14	74.3	S6 family peptidase [Sutterella sp. KLE1602]	Sutterella sp. KLE1602
ERR4335307_R1_14871877_matched_reads	ERR4335307.14871877	ref|WP_062332477.1|	90.476	42	9.95e-16	80.1	S6 family peptidase [Sutterella sp. KLE1602]	Sutterella sp. KLE1602
ERR4341927_R2_24050497_matched_reads	ERR4341927.24050497	ref|WP_062332477.1|	90	50	2.84e-21	95.9	S6 family peptidase [Sutterella sp. KLE1602]	Sutterella sp. KLE1602
ERR527101_R1_22082938_matched_reads	ERR527101.22082938	ref|WP_062332477.1|	90.625	32	1.18e-08	58.9	S6 family peptidase [Sutterella sp. KLE1602]	Sutterella sp. KLE1602
ERR527101_R1_3198665_matched_reads	ERR527101.3198665	ref|WP_062332477.1|	90.625	32	6.22e-10	62.4	S6 family peptidase [Sutterella sp. KLE1602]	Sutterella sp. KLE1602
ERR527101_R2_1094141_matched_reads	ERR527101.1094141	ref|WP_062332477.1|	90.625	32	1.29e-10	64.3	S6 family peptidase [Sutterella sp. KLE1602]	Sutterella sp. KLE1602
ERR527101_R2_12591551_matched_reads	ERR527101.12591551	ref|WP_062332477.1|	90.909	33	4.59e-10	62.8	S6 family peptidase [Sutterella sp. KLE1602]	Sutterella sp. KLE1602
ERR527101_R2_1416969_matched_reads	ERR527101.1416969	ref|WP_062332477.1|	90.909	33	9.91e-13	70.5	S6 family peptidase [Sutterella sp. KLE1602]	Sutterella sp. KLE1602
ERR527101_R2_19308773_matched_reads	ERR527101.19308773	ref|WP_062332477.1|	90.909	33	3.90e-09	60.1	S6 family peptidase [Sutterella sp. KLE1602]	Sutterella sp. KLE1602
ERR527101_R2_3198665_matched_reads	ERR527101.3198665	ref|WP_062332477.1|	90.625	32	1.89e-10	63.9	S6 family peptidase [Sutterella sp. KLE1602]	Sutterella sp. KLE1602
ERR527101_R2_3272127_matched_reads	ERR527101.3272127	ref|WP_062332477.1|	90.909	22	0.013	41.6	S6 family peptidase [Sutterella sp. KLE1602]	Sutterella sp. KLE1602
ERR527101_R2_7821715_matched_reads	ERR527101.7821715	ref|WP_062332477.1|	90.909	33	1.68e-09	61.2	S6 family peptidase [Sutterella sp. KLE1602]	Sutterella sp. KLE1602
ERR912023_R1_14407354_matched_reads	ERR912023.14407354	ref|WP_062332477.1|	90.909	33	1.27e-09	61.6	S6 family peptidase [Sutterella sp. KLE1602]	Sutterella sp. KLE1602
ERR912023_R1_17904216_matched_reads	ERR912023.17904216	ref|WP_062332477.1|	90.909	33	7.78e-10	62.4	S6 family peptidase [Sutterella sp. KLE1602]	Sutterella sp. KLE1602
ERR912023_R1_19324288_matched_reads	ERR912023.19324288	ref|WP_062332477.1|	90.323	31	1.08e-08	58.9	S6 family peptidase [Sutterella sp. KLE1602]	Sutterella sp. KLE1602
ERR912023_R1_21152110_matched_reads	ERR912023.21152110	ref|WP_062332477.1|	90.909	33	5.37e-10	62.8	S6 family peptidase [Sutterella sp. KLE1602]	Sutterella sp. KLE1602
ERR912023_R2_1667084_matched_reads	ERR912023.1667084	ref|WP_062332477.1|	90.909	33	2.19e-10	63.9	S6 family peptidase [Sutterella sp. KLE1602]	Sutterella sp. KLE1602
ERR912023_R2_231649_matched_reads	ERR912023.231649	ref|WP_062332477.1|	90.625	32	2.80e-09	60.5	S6 family peptidase [Sutterella sp. KLE1602]	Sutterella sp. KLE1602
ERR912023_R2_2712683_matched_reads	ERR912023.2712683	ref|WP_062332477.1|	90.323	31	2.75e-08	57.8	S6 family peptidase [Sutterella sp. KLE1602]	Sutterella sp. KLE1602
ERR912023_R2_7909326_matched_reads	ERR912023.7909326	ref|WP_062332477.1|	90.909	33	7.78e-10	62.4	S6 family peptidase [Sutterella sp. KLE1602]	Sutterella sp. KLE1602
SRR2187553_R1_1490833_matched_reads	SRR2187553.1490833	ref|WP_062332477.1|	90.909	33	4.86e-11	65.5	S6 family peptidase [Sutterella sp. KLE1602]	Sutterella sp. KLE1602
SRR2187646_R2_1654243_matched_reads	SRR2187646.1654243	ref|WP_062332477.1|	90.909	33	2.53e-10	63.5	S6 family peptidase [Sutterella sp. KLE1602]	Sutterella sp. KLE1602
SRR2187648_R1_1437344_matched_reads	SRR2187648.1437344	ref|WP_062332477.1|	90.323	31	1.48e-09	61.6	S6 family peptidase [Sutterella sp. KLE1602]	Sutterella sp. KLE1602
SRR2187654_R1_2637593_matched_reads	SRR2187654.2637593	ref|WP_062332477.1|	90.625	32	1.98e-10	63.9	S6 family peptidase [Sutterella sp. KLE1602]	Sutterella sp. KLE1602
SRR2187656_R1_2003861_matched_reads	SRR2187656.2003861	ref|WP_062332477.1|	90.909	33	1.37e-10	64.3	S6 family peptidase [Sutterella sp. KLE1602]	Sutterella sp. KLE1602
SRR2187656_R1_2980490_matched_reads	SRR2187656.2980490	ref|WP_062332477.1|	90.625	32	1.52e-10	64.3	S6 family peptidase [Sutterella sp. KLE1602]	Sutterella sp. KLE1602
SRR2187656_R1_690619_matched_reads	SRR2187656.690619	ref|WP_062332477.1|	90.909	33	1.59e-09	61.2	S6 family peptidase [Sutterella sp. KLE1602]	Sutterella sp. KLE1602
SRR2187656_R2_1955733_matched_reads	SRR2187656.1955733	ref|WP_062332477.1|	90.909	33	7.12e-10	62.4	S6 family peptidase [Sutterella sp. KLE1602]	Sutterella sp. KLE1602
SRR2187656_R2_2011479_matched_reads	SRR2187656.2011479	ref|WP_062332477.1|	90.909	33	2.80e-09	60.8	S6 family peptidase [Sutterella sp. KLE1602]	Sutterella sp. KLE1602
SRR2187656_R2_2876270_matched_reads	SRR2187656.2876270	ref|WP_062332477.1|	90.909	33	9.83e-10	62	S6 family peptidase [Sutterella sp. KLE1602]	Sutterella sp. KLE1602
SRR2187656_R2_690619_matched_reads	SRR2187656.690619	ref|WP_062332477.1|	90.909	33	9.27e-10	62	S6 family peptidase [Sutterella sp. KLE1602]	Sutterella sp. KLE1602
SRR2187656_R2_791416_matched_reads	SRR2187656.791416	ref|WP_062332477.1|	90.909	33	1.27e-09	61.6	S6 family peptidase [Sutterella sp. KLE1602]	Sutterella sp. KLE1602
SRR2187668_R1_1697246_matched_reads	SRR2187668.1697246	ref|WP_062332477.1|	90.909	33	4.09e-09	60.1	S6 family peptidase [Sutterella sp. KLE1602]	Sutterella sp. KLE1602
SRR2187668_R2_2411799_matched_reads	SRR2187668.2411799	ref|WP_062332477.1|	90.909	33	9.17e-13	70.5	S6 family peptidase [Sutterella sp. KLE1602]	Sutterella sp. KLE1602
SRR2187668_R2_792324_matched_reads	SRR2187668.792324	ref|WP_062332477.1|	90.625	32	3.93e-09	60.1	S6 family peptidase [Sutterella sp. KLE1602]	Sutterella sp. KLE1602
SRR2187669_R1_1792566_matched_reads	SRR2187669.1792566	ref|WP_062332477.1|	90.625	32	5.82e-09	59.7	S6 family peptidase [Sutterella sp. KLE1602]	Sutterella sp. KLE1602
SRR2187669_R1_3017000_matched_reads	SRR2187669.3017000	ref|WP_062332477.1|	90.909	33	1.03e-08	58.9	S6 family peptidase [Sutterella sp. KLE1602]	Sutterella sp. KLE1602
SRR2187669_R2_1224949_matched_reads	SRR2187669.1224949	ref|WP_062332477.1|	90.323	31	0.3	38.1	S6 family peptidase [Sutterella sp. KLE1602]	Sutterella sp. KLE1602
SRR2187669_R2_1853810_matched_reads	SRR2187669.1853810	ref|WP_062332477.1|	90.909	33	7.18e-11	65.1	S6 family peptidase [Sutterella sp. KLE1602]	Sutterella sp. KLE1602
SRR2187670_R2_36523_matched_reads	SRR2187670.36523	ref|WP_062332477.1|	90.909	33	3.40e-09	60.5	S6 family peptidase [Sutterella sp. KLE1602]	Sutterella sp. KLE1602
SRR2187671_R1_2197376_matched_reads	SRR2187671.2197376	ref|WP_062332477.1|	90.909	33	1.64e-08	58.5	S6 family peptidase [Sutterella sp. KLE1602]	Sutterella sp. KLE1602
SRR2187671_R1_2651519_matched_reads	SRR2187671.2651519	ref|WP_062332477.1|	90.625	32	1.91e-10	63.9	S6 family peptidase [Sutterella sp. KLE1602]	Sutterella sp. KLE1602
SRR2187671_R1_2823551_matched_reads	SRR2187671.2823551	ref|WP_062332477.1|	90.323	31	3.75e-09	60.5	S6 family peptidase [Sutterella sp. KLE1602]	Sutterella sp. KLE1602
SRR2187671_R2_1059136_matched_reads	SRR2187671.1059136	ref|WP_062332477.1|	90.476	21	0.022	41.2	S6 family peptidase [Sutterella sp. KLE1602]	Sutterella sp. KLE1602
SRR2187671_R2_2197376_matched_reads	SRR2187671.2197376	ref|WP_062332477.1|	90.909	33	1.87e-09	61.2	S6 family peptidase [Sutterella sp. KLE1602]	Sutterella sp. KLE1602
SRR2187671_R2_2246732_matched_reads	SRR2187671.2246732	ref|WP_062332477.1|	90.909	33	4.77e-10	62.8	S6 family peptidase [Sutterella sp. KLE1602]	Sutterella sp. KLE1602
SRR2187671_R2_3087790_matched_reads	SRR2187671.3087790	ref|WP_062332477.1|	90.625	32	3.95e-08	57.4	S6 family peptidase [Sutterella sp. KLE1602]	Sutterella sp. KLE1602
SRR2187672_R2_1969540_matched_reads	SRR2187672.1969540	ref|WP_062332477.1|	90	30	1.75e-06	52.8	S6 family peptidase [Sutterella sp. KLE1602]	Sutterella sp. KLE1602
SRR2187673_R1_2243724_matched_reads	SRR2187673.2243724	ref|WP_062332477.1|	90.909	33	2.56e-10	63.5	S6 family peptidase [Sutterella sp. KLE1602]	Sutterella sp. KLE1602
SRR2187673_R1_2324807_matched_reads	SRR2187673.2324807	ref|WP_062332477.1|	90.909	33	4.04e-11	65.9	S6 family peptidase [Sutterella sp. KLE1602]	Sutterella sp. KLE1602
SRR2187673_R1_2951156_matched_reads	SRR2187673.2951156	ref|WP_062332477.1|	90.909	33	7.54e-11	65.1	S6 family peptidase [Sutterella sp. KLE1602]	Sutterella sp. KLE1602
SRR2187673_R2_2098643_matched_reads	SRR2187673.2098643	ref|WP_062332477.1|	90.909	33	3.05e-10	63.5	S6 family peptidase [Sutterella sp. KLE1602]	Sutterella sp. KLE1602
SRR2187673_R2_2243724_matched_reads	SRR2187673.2243724	ref|WP_062332477.1|	90.909	33	8.40e-11	65.1	S6 family peptidase [Sutterella sp. KLE1602]	Sutterella sp. KLE1602
SRR2187673_R2_3430663_matched_reads	SRR2187673.3430663	ref|WP_062332477.1|	90.909	33	1.30e-08	58.9	S6 family peptidase [Sutterella sp. KLE1602]	Sutterella sp. KLE1602
SRR2187675_R2_2777826_matched_reads	SRR2187675.2777826	ref|WP_062332477.1|	90.909	33	1.40e-10	64.3	S6 family peptidase [Sutterella sp. KLE1602]	Sutterella sp. KLE1602
SRR2187677_R2_1713147_matched_reads	SRR2187677.1713147	ref|WP_062332477.1|	90	30	1.43e-08	58.5	S6 family peptidase [Sutterella sp. KLE1602]	Sutterella sp. KLE1602
SRR2187678_R1_1627471_matched_reads	SRR2187678.1627471	ref|WP_062332477.1|	90.909	33	1.49e-08	58.5	S6 family peptidase [Sutterella sp. KLE1602]	Sutterella sp. KLE1602
SRR2187678_R1_2019305_matched_reads	SRR2187678.2019305	ref|WP_062332477.1|	90.909	33	3.67e-09	60.5	S6 family peptidase [Sutterella sp. KLE1602]	Sutterella sp. KLE1602
SRR2187678_R1_2662735_matched_reads	SRR2187678.2662735	ref|WP_062332477.1|	90.909	33	5.31e-11	65.5	S6 family peptidase [Sutterella sp. KLE1602]	Sutterella sp. KLE1602
SRR2187678_R1_2810346_matched_reads	SRR2187678.2810346	ref|WP_062332477.1|	90.625	32	1.99e-08	58.2	S6 family peptidase [Sutterella sp. KLE1602]	Sutterella sp. KLE1602
SRR2187678_R2_665209_matched_reads	SRR2187678.665209	ref|WP_062332477.1|	90.909	33	9.27e-10	62	S6 family peptidase [Sutterella sp. KLE1602]	Sutterella sp. KLE1602
SRR2188075_R1_2630354_matched_reads	SRR2188075.2630354	ref|WP_062332477.1|	90.625	32	4.58e-12	68.6	S6 family peptidase [Sutterella sp. KLE1602]	Sutterella sp. KLE1602
SRR2188075_R1_851886_matched_reads	SRR2188075.851886	ref|WP_062332477.1|	90.909	33	2.10e-10	63.9	S6 family peptidase [Sutterella sp. KLE1602]	Sutterella sp. KLE1602
SRR2188075_R2_1661570_matched_reads	SRR2188075.1661570	ref|WP_062332477.1|	74.194	31	0.019	41.2	S6 family peptidase [Sutterella sp. KLE1602]	Sutterella sp. KLE1602
SRR2188075_R2_1705496_matched_reads	SRR2188075.1705496	ref|WP_062332477.1|	90.909	33	3.96e-13	71.6	S6 family peptidase [Sutterella sp. KLE1602]	Sutterella sp. KLE1602
SRR2188075_R2_851886_matched_reads	SRR2188075.851886	ref|WP_062332477.1|	90.909	33	1.11e-10	64.7	S6 family peptidase [Sutterella sp. KLE1602]	Sutterella sp. KLE1602
SRR2188082_R1_3182169_matched_reads	SRR2188082.3182169	ref|WP_062332477.1|	90.323	31	3.38e-08	57.8	S6 family peptidase [Sutterella sp. KLE1602]	Sutterella sp. KLE1602
SRR2188082_R2_1220286_matched_reads	SRR2188082.1220286	ref|WP_062332477.1|	90.909	33	5.86e-10	62.8	S6 family peptidase [Sutterella sp. KLE1602]	Sutterella sp. KLE1602
SRR2188083_R2_2392381_matched_reads	SRR2188083.2392381	ref|WP_062332477.1|	90	30	4.80e-08	57	S6 family peptidase [Sutterella sp. KLE1602]	Sutterella sp. KLE1602
SRR2188084_R1_2186507_matched_reads	SRR2188084.2186507	ref|WP_062332477.1|	90.909	33	1.23e-09	61.6	S6 family peptidase [Sutterella sp. KLE1602]	Sutterella sp. KLE1602
SRR2188084_R1_2562786_matched_reads	SRR2188084.2562786	ref|WP_062332477.1|	90.323	31	7.92e-11	65.1	S6 family peptidase [Sutterella sp. KLE1602]	Sutterella sp. KLE1602
SRR2188084_R1_809137_matched_reads	SRR2188084.809137	ref|WP_062332477.1|	90.909	33	3.04e-11	66.2	S6 family peptidase [Sutterella sp. KLE1602]	Sutterella sp. KLE1602
SRR2188084_R2_3220616_matched_reads	SRR2188084.3220616	ref|WP_062332477.1|	90.323	31	4.03e-08	57.4	S6 family peptidase [Sutterella sp. KLE1602]	Sutterella sp. KLE1602
SRR2188084_R2_679755_matched_reads	SRR2188084.679755	ref|WP_062332477.1|	90.323	31	2.91e-09	60.5	S6 family peptidase [Sutterella sp. KLE1602]	Sutterella sp. KLE1602
SRR2188478_R2_3182965_matched_reads	SRR2188478.3182965	ref|WP_062332477.1|	90.625	32	2.27e-10	63.9	S6 family peptidase [Sutterella sp. KLE1602]	Sutterella sp. KLE1602
SRR2188480_R2_2743731_matched_reads	SRR2188480.2743731	ref|WP_062332477.1|	90.909	33	9.64e-10	62	S6 family peptidase [Sutterella sp. KLE1602]	Sutterella sp. KLE1602
SRR2188480_R2_466803_matched_reads	SRR2188480.466803	ref|WP_062332477.1|	90.909	33	2.87e-10	63.5	S6 family peptidase [Sutterella sp. KLE1602]	Sutterella sp. KLE1602
SRR2188514_R1_1112747_matched_reads	SRR2188514.1112747	ref|WP_062332477.1|	90	30	1.92e-08	58.2	S6 family peptidase [Sutterella sp. KLE1602]	Sutterella sp. KLE1602
SRR2188514_R1_1789942_matched_reads	SRR2188514.1789942	ref|WP_062332477.1|	90.909	33	4.08e-10	63.2	S6 family peptidase [Sutterella sp. KLE1602]	Sutterella sp. KLE1602
SRR2188514_R2_1686416_matched_reads	SRR2188514.1686416	ref|WP_062332477.1|	90.625	32	2.08e-10	63.9	S6 family peptidase [Sutterella sp. KLE1602]	Sutterella sp. KLE1602
SRR2188779_R2_1139234_matched_reads	SRR2188779.1139234	ref|WP_062332477.1|	90.625	32	5.26e-10	62.8	S6 family peptidase [Sutterella sp. KLE1602]	Sutterella sp. KLE1602
SRR2188975_R1_1889086_matched_reads	SRR2188975.1889086	ref|WP_062332477.1|	90.909	33	6.77e-12	68.2	S6 family peptidase [Sutterella sp. KLE1602]	Sutterella sp. KLE1602
SRR2189002_R1_312532_matched_reads	SRR2189002.312532	ref|WP_062332477.1|	90.909	33	7.21e-09	59.3	S6 family peptidase [Sutterella sp. KLE1602]	Sutterella sp. KLE1602
SRR2189040_R2_1770047_matched_reads	SRR2189040.1770047	ref|WP_062332477.1|	81.818	33	2.08e-07	55.5	S6 family peptidase [Sutterella sp. KLE1602]	Sutterella sp. KLE1602
SRR2191955_R2_1583251_matched_reads	SRR2191955.1583251	ref|WP_062332477.1|	80	25	0.004	43.1	S6 family peptidase [Sutterella sp. KLE1602]	Sutterella sp. KLE1602
SRR2192762_R1_1518581_matched_reads	SRR2192762.1518581	ref|WP_062332477.1|	90.909	33	3.81e-13	71.6	S6 family peptidase [Sutterella sp. KLE1602]	Sutterella sp. KLE1602
SRR2192762_R1_1582023_matched_reads	SRR2192762.1582023	ref|WP_062332477.1|	90.909	33	1.08e-10	64.7	S6 family peptidase [Sutterella sp. KLE1602]	Sutterella sp. KLE1602
SRR2192762_R1_2067501_matched_reads	SRR2192762.2067501	ref|WP_062332477.1|	90.909	33	1.38e-07	55.8	S6 family peptidase [Sutterella sp. KLE1602]	Sutterella sp. KLE1602
SRR2192762_R1_2996614_matched_reads	SRR2192762.2996614	ref|WP_062332477.1|	90.909	33	3.13e-11	66.2	S6 family peptidase [Sutterella sp. KLE1602]	Sutterella sp. KLE1602
SRR2192762_R2_2067501_matched_reads	SRR2192762.2067501	ref|WP_062332477.1|	90.909	33	1.06e-07	56.2	S6 family peptidase [Sutterella sp. KLE1602]	Sutterella sp. KLE1602
SRR2192762_R2_451619_matched_reads	SRR2192762.451619	ref|WP_062332477.1|	90.909	33	5.92e-10	62.4	S6 family peptidase [Sutterella sp. KLE1602]	Sutterella sp. KLE1602
SRR2193319_R1_2012569_matched_reads	SRR2193319.2012569	ref|WP_062332477.1|	90.909	33	1.80e-10	63.9	S6 family peptidase [Sutterella sp. KLE1602]	Sutterella sp. KLE1602
SRR2193319_R2_2280630_matched_reads	SRR2193319.2280630	ref|WP_062332477.1|	90.909	33	6.03e-11	65.5	S6 family peptidase [Sutterella sp. KLE1602]	Sutterella sp. KLE1602
SRR2193319_R2_2880588_matched_reads	SRR2193319.2880588	ref|WP_062332477.1|	90.909	33	0.001	45.1	S6 family peptidase [Sutterella sp. KLE1602]	Sutterella sp. KLE1602
SRR2193329_R2_667722_matched_reads	SRR2193329.667722	ref|WP_062332477.1|	90.625	32	4.93e-09	60.1	S6 family peptidase [Sutterella sp. KLE1602]	Sutterella sp. KLE1602
SRR2193330_R1_1129335_matched_reads	SRR2193330.1129335	ref|WP_062332477.1|	90.909	33	1.46e-10	64.3	S6 family peptidase [Sutterella sp. KLE1602]	Sutterella sp. KLE1602
SRR2193339_R1_1278238_matched_reads	SRR2193339.1278238	ref|WP_062332477.1|	90.625	32	5.16e-10	62.8	S6 family peptidase [Sutterella sp. KLE1602]	Sutterella sp. KLE1602
SRR2193339_R1_2078334_matched_reads	SRR2193339.2078334	ref|WP_062332477.1|	90.909	33	3.74e-11	65.9	S6 family peptidase [Sutterella sp. KLE1602]	Sutterella sp. KLE1602
SRR2193339_R1_721770_matched_reads	SRR2193339.721770	ref|WP_062332477.1|	90.625	32	6.85e-10	62.4	S6 family peptidase [Sutterella sp. KLE1602]	Sutterella sp. KLE1602
SRR2193339_R1_845189_matched_reads	SRR2193339.845189	ref|WP_062332477.1|	90.909	33	5.06e-11	65.5	S6 family peptidase [Sutterella sp. KLE1602]	Sutterella sp. KLE1602
SRR2193339_R2_2420784_matched_reads	SRR2193339.2420784	ref|WP_062332477.1|	87.879	33	3.14e-10	63.5	S6 family peptidase [Sutterella sp. KLE1602]	Sutterella sp. KLE1602
SRR2193339_R2_734592_matched_reads	SRR2193339.734592	ref|WP_062332477.1|	90.909	33	1.71e-10	63.9	S6 family peptidase [Sutterella sp. KLE1602]	Sutterella sp. KLE1602
SRR2193358_R1_2947711_matched_reads	SRR2193358.2947711	ref|WP_062332477.1|	90.909	33	3.57e-09	60.5	S6 family peptidase [Sutterella sp. KLE1602]	Sutterella sp. KLE1602
SRR2193433_R2_1342902_matched_reads	SRR2193433.1342902	ref|WP_062332477.1|	90.909	33	2.32e-10	63.5	S6 family peptidase [Sutterella sp. KLE1602]	Sutterella sp. KLE1602
SRR2193433_R2_279802_matched_reads	SRR2193433.279802	ref|WP_062332477.1|	90.909	33	1.06e-10	64.7	S6 family peptidase [Sutterella sp. KLE1602]	Sutterella sp. KLE1602
SRR2193433_R2_679899_matched_reads	SRR2193433.679899	ref|WP_062332477.1|	87.879	33	9.18e-10	62	S6 family peptidase [Sutterella sp. KLE1602]	Sutterella sp. KLE1602
SRR2193439_R1_591108_matched_reads	SRR2193439.591108	ref|WP_062332477.1|	90.909	33	8.32e-11	65.1	S6 family peptidase [Sutterella sp. KLE1602]	Sutterella sp. KLE1602
SRR2193440_R1_2179560_matched_reads	SRR2193440.2179560	ref|WP_062332477.1|	90.909	33	6.20e-12	68.2	S6 family peptidase [Sutterella sp. KLE1602]	Sutterella sp. KLE1602
SRR2193602_R1_176385_matched_reads	SRR2193602.176385	ref|WP_062332477.1|	90.625	32	4.37e-10	62.8	S6 family peptidase [Sutterella sp. KLE1602]	Sutterella sp. KLE1602
SRR2193646_R2_1757025_matched_reads	SRR2193646.1757025	ref|WP_062332477.1|	90.909	33	2.90e-10	63.5	S6 family peptidase [Sutterella sp. KLE1602]	Sutterella sp. KLE1602
SRR2193819_R1_1019928_matched_reads	SRR2193819.1019928	ref|WP_062332477.1|	90.909	33	5.65e-09	59.7	S6 family peptidase [Sutterella sp. KLE1602]	Sutterella sp. KLE1602
SRR2193819_R1_2876060_matched_reads	SRR2193819.2876060	ref|WP_062332477.1|	90.909	33	5.86e-10	62.8	S6 family peptidase [Sutterella sp. KLE1602]	Sutterella sp. KLE1602
SRR2193819_R1_2918492_matched_reads	SRR2193819.2918492	ref|WP_062332477.1|	90.909	33	7.84e-11	65.1	S6 family peptidase [Sutterella sp. KLE1602]	Sutterella sp. KLE1602
SRR2193819_R2_2380075_matched_reads	SRR2193819.2380075	ref|WP_062332477.1|	90.625	32	6.01e-08	57	S6 family peptidase [Sutterella sp. KLE1602]	Sutterella sp. KLE1602
SRR2193843_R2_808112_matched_reads	SRR2193843.808112	ref|WP_062332477.1|	90.909	33	3.29e-11	66.2	S6 family peptidase [Sutterella sp. KLE1602]	Sutterella sp. KLE1602
SRR2193897_R1_1215027_matched_reads	SRR2193897.1215027	ref|WP_062332477.1|	90.909	33	7.47e-11	65.1	S6 family peptidase [Sutterella sp. KLE1602]	Sutterella sp. KLE1602
SRR2193897_R1_2799547_matched_reads	SRR2193897.2799547	ref|WP_062332477.1|	90.909	33	2.46e-10	63.5	S6 family peptidase [Sutterella sp. KLE1602]	Sutterella sp. KLE1602
SRR2193897_R2_3037704_matched_reads	SRR2193897.3037704	ref|WP_062332477.1|	90.909	22	2.77e-04	46.6	S6 family peptidase [Sutterella sp. KLE1602]	Sutterella sp. KLE1602
SRR2193924_R1_237960_matched_reads	SRR2193924.237960	ref|WP_062332477.1|	90.625	32	5.87e-09	59.7	S6 family peptidase [Sutterella sp. KLE1602]	Sutterella sp. KLE1602
SRR2193941_R1_1097162_matched_reads	SRR2193941.1097162	ref|WP_062332477.1|	90.909	33	3.78e-10	63.2	S6 family peptidase [Sutterella sp. KLE1602]	Sutterella sp. KLE1602
SRR2194068_R2_2298768_matched_reads	SRR2194068.2298768	ref|WP_062332477.1|	90.909	33	5.75e-10	62.8	S6 family peptidase [Sutterella sp. KLE1602]	Sutterella sp. KLE1602
SRR2194114_R1_1360659_matched_reads	SRR2194114.1360659	ref|WP_062332477.1|	90.909	33	2.67e-08	57.8	S6 family peptidase [Sutterella sp. KLE1602]	Sutterella sp. KLE1602
SRR2194114_R1_2247574_matched_reads	SRR2194114.2247574	ref|WP_062332477.1|	90.909	33	2.41e-10	63.5	S6 family peptidase [Sutterella sp. KLE1602]	Sutterella sp. KLE1602
SRR2194114_R1_2307663_matched_reads	SRR2194114.2307663	ref|WP_062332477.1|	90.909	33	3.60e-10	63.2	S6 family peptidase [Sutterella sp. KLE1602]	Sutterella sp. KLE1602
SRR2194114_R1_2462197_matched_reads	SRR2194114.2462197	ref|WP_062332477.1|	90.323	31	2.90e-10	63.5	S6 family peptidase [Sutterella sp. KLE1602]	Sutterella sp. KLE1602
SRR2194114_R1_947660_matched_reads	SRR2194114.947660	ref|WP_062332477.1|	90.909	33	3.67e-10	63.2	S6 family peptidase [Sutterella sp. KLE1602]	Sutterella sp. KLE1602
SRR2194114_R2_1558680_matched_reads	SRR2194114.1558680	ref|WP_062332477.1|	90.909	33	4.83e-09	60.1	S6 family peptidase [Sutterella sp. KLE1602]	Sutterella sp. KLE1602
SRR2194114_R2_2099936_matched_reads	SRR2194114.2099936	ref|WP_062332477.1|	90.909	33	2.36e-10	63.5	S6 family peptidase [Sutterella sp. KLE1602]	Sutterella sp. KLE1602
SRR2194114_R2_3021142_matched_reads	SRR2194114.3021142	ref|WP_062332477.1|	90.909	33	2.76e-11	66.2	S6 family peptidase [Sutterella sp. KLE1602]	Sutterella sp. KLE1602
SRR2194114_R2_47156_matched_reads	SRR2194114.47156	ref|WP_062332477.1|	90.909	33	3.60e-09	60.5	S6 family peptidase [Sutterella sp. KLE1602]	Sutterella sp. KLE1602
SRR2194114_R2_609185_matched_reads	SRR2194114.609185	ref|WP_062332477.1|	90.909	33	4.16e-10	63.2	S6 family peptidase [Sutterella sp. KLE1602]	Sutterella sp. KLE1602
SRR2194878_R1_1050122_matched_reads	SRR2194878.1050122	ref|WP_062332477.1|	90.909	33	2.27e-10	63.9	S6 family peptidase [Sutterella sp. KLE1602]	Sutterella sp. KLE1602
SRR2194878_R1_320731_matched_reads	SRR2194878.320731	ref|WP_062332477.1|	90.909	33	6.64e-11	65.1	S6 family peptidase [Sutterella sp. KLE1602]	Sutterella sp. KLE1602
SRR2194878_R2_202312_matched_reads	SRR2194878.202312	ref|WP_062332477.1|	84.848	33	1.04e-07	56.2	S6 family peptidase [Sutterella sp. KLE1602]	Sutterella sp. KLE1602
SRR2194930_R1_2580673_matched_reads	SRR2194930.2580673	ref|WP_062332477.1|	90.909	33	6.52e-10	62.4	S6 family peptidase [Sutterella sp. KLE1602]	Sutterella sp. KLE1602
SRR2194930_R1_473786_matched_reads	SRR2194930.473786	ref|WP_062332477.1|	90.625	32	1.40e-08	58.5	S6 family peptidase [Sutterella sp. KLE1602]	Sutterella sp. KLE1602
SRR2194986_R1_124025_matched_reads	SRR2194986.124025	ref|WP_062332477.1|	90.909	33	4.91e-11	65.5	S6 family peptidase [Sutterella sp. KLE1602]	Sutterella sp. KLE1602
SRR2199393_R2_2103778_matched_reads	SRR2199393.2103778	ref|WP_062332477.1|	90.909	33	2.51e-10	63.5	S6 family peptidase [Sutterella sp. KLE1602]	Sutterella sp. KLE1602
SRR2199453_R2_834027_matched_reads	SRR2199453.834027	ref|WP_062332477.1|	90.909	33	6.59e-10	62.4	S6 family peptidase [Sutterella sp. KLE1602]	Sutterella sp. KLE1602
SRR2221422_R1_2951715_matched_reads	SRR2221422.2951715	ref|WP_062332477.1|	90.909	33	4.30e-09	60.1	S6 family peptidase [Sutterella sp. KLE1602]	Sutterella sp. KLE1602
SRR2221428_R1_1766534_matched_reads	SRR2221428.1766534	ref|WP_062332477.1|	90.909	33	5.52e-12	68.2	S6 family peptidase [Sutterella sp. KLE1602]	Sutterella sp. KLE1602
SRR2221431_R2_2586003_matched_reads	SRR2221431.2586003	ref|WP_062332477.1|	90.909	33	2.11e-09	60.8	S6 family peptidase [Sutterella sp. KLE1602]	Sutterella sp. KLE1602
SRR2222135_R1_597035_matched_reads	SRR2222135.597035	ref|WP_062332477.1|	90.323	31	6.37e-08	57	S6 family peptidase [Sutterella sp. KLE1602]	Sutterella sp. KLE1602
SRR2222135_R2_2585005_matched_reads	SRR2222135.2585005	ref|WP_062332477.1|	90.909	33	1.41e-09	61.6	S6 family peptidase [Sutterella sp. KLE1602]	Sutterella sp. KLE1602
SRR2222374_R1_2328035_matched_reads	SRR2222374.2328035	ref|WP_062332477.1|	90.909	33	3.23e-10	63.2	S6 family peptidase [Sutterella sp. KLE1602]	Sutterella sp. KLE1602
SRR2222380_R1_2482148_matched_reads	SRR2222380.2482148	ref|WP_062332477.1|	90.625	32	7.55e-10	62.4	S6 family peptidase [Sutterella sp. KLE1602]	Sutterella sp. KLE1602
SRR2222380_R1_2689531_matched_reads	SRR2222380.2689531	ref|WP_062332477.1|	90.909	33	8.73e-11	65.1	S6 family peptidase [Sutterella sp. KLE1602]	Sutterella sp. KLE1602
SRR2222380_R1_2804431_matched_reads	SRR2222380.2804431	ref|WP_062332477.1|	90.909	33	7.11e-11	65.1	S6 family peptidase [Sutterella sp. KLE1602]	Sutterella sp. KLE1602
SRR2222397_R1_4037413_matched_reads	SRR2222397.4037413	ref|WP_062332477.1|	90.323	31	1.16e-08	58.9	S6 family peptidase [Sutterella sp. KLE1602]	Sutterella sp. KLE1602
SRR2222405_R1_1109374_matched_reads	SRR2222405.1109374	ref|WP_062332477.1|	84.848	33	3.55e-08	57.4	S6 family peptidase [Sutterella sp. KLE1602]	Sutterella sp. KLE1602
SRR2222405_R2_1109374_matched_reads	SRR2222405.1109374	ref|WP_062332477.1|	90.909	33	2.34e-09	60.8	S6 family peptidase [Sutterella sp. KLE1602]	Sutterella sp. KLE1602
SRR2222423_R2_2054583_matched_reads	SRR2222423.2054583	ref|WP_062332477.1|	90.909	33	1.84e-09	61.2	S6 family peptidase [Sutterella sp. KLE1602]	Sutterella sp. KLE1602
SRR2222829_R2_2228666_matched_reads	SRR2222829.2228666	ref|WP_062332477.1|	90.909	33	2.25e-09	60.8	S6 family peptidase [Sutterella sp. KLE1602]	Sutterella sp. KLE1602
SRR2223191_R2_2904752_matched_reads	SRR2223191.2904752	ref|WP_062332477.1|	90.909	33	0.002	43.9	S6 family peptidase [Sutterella sp. KLE1602]	Sutterella sp. KLE1602
SRR2225727_R2_260634_matched_reads	SRR2225727.260634	ref|WP_062332477.1|	90.909	33	1.63e-10	64.3	S6 family peptidase [Sutterella sp. KLE1602]	Sutterella sp. KLE1602
SRR2225727_R2_3050902_matched_reads	SRR2225727.3050902	ref|WP_062332477.1|	90.909	33	1.87e-11	67	S6 family peptidase [Sutterella sp. KLE1602]	Sutterella sp. KLE1602
SRR2225739_R2_2716955_matched_reads	SRR2225739.2716955	ref|WP_062332477.1|	90.909	33	9.81e-12	67.8	S6 family peptidase [Sutterella sp. KLE1602]	Sutterella sp. KLE1602
SRR2227388_R1_1237030_matched_reads	SRR2227388.1237030	ref|WP_062332477.1|	87.879	33	1.00e-09	62	S6 family peptidase [Sutterella sp. KLE1602]	Sutterella sp. KLE1602
SRR2227557_R1_1602694_matched_reads	SRR2227557.1602694	ref|WP_062332477.1|	90.909	33	2.06e-11	66.6	S6 family peptidase [Sutterella sp. KLE1602]	Sutterella sp. KLE1602
SRR2227557_R1_17295305_matched_reads	SRR2227557.17295305	ref|WP_062332477.1|	90.625	32	4.16e-11	65.9	S6 family peptidase [Sutterella sp. KLE1602]	Sutterella sp. KLE1602
SRR2227557_R1_19703750_matched_reads	SRR2227557.19703750	ref|WP_062332477.1|	90.909	33	8.49e-10	62	S6 family peptidase [Sutterella sp. KLE1602]	Sutterella sp. KLE1602
SRR2227557_R1_20816841_matched_reads	SRR2227557.20816841	ref|WP_062332477.1|	90.909	33	4.60e-09	60.1	S6 family peptidase [Sutterella sp. KLE1602]	Sutterella sp. KLE1602
SRR2227557_R1_22061847_matched_reads	SRR2227557.22061847	ref|WP_062332477.1|	90.909	33	2.25e-10	63.9	S6 family peptidase [Sutterella sp. KLE1602]	Sutterella sp. KLE1602
SRR2227557_R2_16141097_matched_reads	SRR2227557.16141097	ref|WP_062332477.1|	90	30	4.31e-08	57.4	S6 family peptidase [Sutterella sp. KLE1602]	Sutterella sp. KLE1602
SRR2227557_R2_1642280_matched_reads	SRR2227557.1642280	ref|WP_062332477.1|	90	30	6.40e-10	62.4	S6 family peptidase [Sutterella sp. KLE1602]	Sutterella sp. KLE1602
SRR2227557_R2_19951958_matched_reads	SRR2227557.19951958	ref|WP_062332477.1|	90	30	6.63e-08	56.6	S6 family peptidase [Sutterella sp. KLE1602]	Sutterella sp. KLE1602
SRR2227557_R2_19992444_matched_reads	SRR2227557.19992444	ref|WP_062332477.1|	90	30	2.57e-08	57.8	S6 family peptidase [Sutterella sp. KLE1602]	Sutterella sp. KLE1602
SRR2227557_R2_24165734_matched_reads	SRR2227557.24165734	ref|WP_062332477.1|	90	30	2.23e-09	60.8	S6 family peptidase [Sutterella sp. KLE1602]	Sutterella sp. KLE1602
SRR2227557_R2_2572659_matched_reads	SRR2227557.2572659	ref|WP_062332477.1|	90	30	1.01e-07	56.2	S6 family peptidase [Sutterella sp. KLE1602]	Sutterella sp. KLE1602
SRR2227576_R1_1104862_matched_reads	SRR2227576.1104862	ref|WP_062332477.1|	90.909	33	2.76e-11	66.2	S6 family peptidase [Sutterella sp. KLE1602]	Sutterella sp. KLE1602
SRR2227650_R1_12445755_matched_reads	SRR2227650.12445755	ref|WP_062332477.1|	90.909	33	1.07e-09	62	S6 family peptidase [Sutterella sp. KLE1602]	Sutterella sp. KLE1602
SRR2227650_R1_21609963_matched_reads	SRR2227650.21609963	ref|WP_062332477.1|	90.909	33	4.96e-11	65.5	S6 family peptidase [Sutterella sp. KLE1602]	Sutterella sp. KLE1602
SRR2227650_R2_20687294_matched_reads	SRR2227650.20687294	ref|WP_062332477.1|	90	30	9.30e-09	59.3	S6 family peptidase [Sutterella sp. KLE1602]	Sutterella sp. KLE1602
SRR2227650_R2_24084394_matched_reads	SRR2227650.24084394	ref|WP_062332477.1|	90	30	2.21e-07	55.5	S6 family peptidase [Sutterella sp. KLE1602]	Sutterella sp. KLE1602
SRR2227650_R2_3116428_matched_reads	SRR2227650.3116428	ref|WP_062332477.1|	90	30	1.02e-07	56.2	S6 family peptidase [Sutterella sp. KLE1602]	Sutterella sp. KLE1602
SRR2227650_R2_3277526_matched_reads	SRR2227650.3277526	ref|WP_062332477.1|	90	30	7.38e-08	56.6	S6 family peptidase [Sutterella sp. KLE1602]	Sutterella sp. KLE1602
SRR2227650_R2_8358741_matched_reads	SRR2227650.8358741	ref|WP_062332477.1|	90	30	7.34e-07	53.9	S6 family peptidase [Sutterella sp. KLE1602]	Sutterella sp. KLE1602
SRR2228049_R2_1984725_matched_reads	SRR2228049.1984725	ref|WP_062332477.1|	90.625	32	7.63e-10	62.4	S6 family peptidase [Sutterella sp. KLE1602]	Sutterella sp. KLE1602
SRR2228255_R1_2167120_matched_reads	SRR2228255.2167120	ref|WP_062332477.1|	90.909	33	5.57e-11	65.5	S6 family peptidase [Sutterella sp. KLE1602]	Sutterella sp. KLE1602
SRR2228263_R1_1911876_matched_reads	SRR2228263.1911876	ref|WP_062332477.1|	90	30	6.35e-09	59.7	S6 family peptidase [Sutterella sp. KLE1602]	Sutterella sp. KLE1602
SRR2228334_R2_1516433_matched_reads	SRR2228334.1516433	ref|WP_062332477.1|	90.909	33	7.50e-09	59.3	S6 family peptidase [Sutterella sp. KLE1602]	Sutterella sp. KLE1602
SRR2228473_R1_3261837_matched_reads	SRR2228473.3261837	ref|WP_062332477.1|	90.909	33	1.16e-10	64.7	S6 family peptidase [Sutterella sp. KLE1602]	Sutterella sp. KLE1602
SRR2228473_R2_2793867_matched_reads	SRR2228473.2793867	ref|WP_062332477.1|	90.909	33	1.85e-10	63.9	S6 family peptidase [Sutterella sp. KLE1602]	Sutterella sp. KLE1602
SRR2228689_R1_12131306_matched_reads	SRR2228689.12131306	ref|WP_062332477.1|	90.909	33	6.84e-11	65.1	S6 family peptidase [Sutterella sp. KLE1602]	Sutterella sp. KLE1602
SRR2228689_R1_23211690_matched_reads	SRR2228689.23211690	ref|WP_062332477.1|	90.625	32	2.54e-09	60.8	S6 family peptidase [Sutterella sp. KLE1602]	Sutterella sp. KLE1602
SRR2228689_R2_23750556_matched_reads	SRR2228689.23750556	ref|WP_062332477.1|	90	30	8.39e-12	67.8	S6 family peptidase [Sutterella sp. KLE1602]	Sutterella sp. KLE1602
SRR2228689_R2_2709366_matched_reads	SRR2228689.2709366	ref|WP_062332477.1|	90	30	2.29e-07	55.1	S6 family peptidase [Sutterella sp. KLE1602]	Sutterella sp. KLE1602
SRR2228689_R2_2800529_matched_reads	SRR2228689.2800529	ref|WP_062332477.1|	90	30	2.86e-08	57.8	S6 family peptidase [Sutterella sp. KLE1602]	Sutterella sp. KLE1602
SRR2228689_R2_3292591_matched_reads	SRR2228689.3292591	ref|WP_062332477.1|	90	30	1.49e-08	58.5	S6 family peptidase [Sutterella sp. KLE1602]	Sutterella sp. KLE1602
SRR2228689_R2_3481740_matched_reads	SRR2228689.3481740	ref|WP_062332477.1|	90	30	2.04e-07	55.5	S6 family peptidase [Sutterella sp. KLE1602]	Sutterella sp. KLE1602
SRR2228689_R2_4620412_matched_reads	SRR2228689.4620412	ref|WP_062332477.1|	90	30	5.53e-10	62.8	S6 family peptidase [Sutterella sp. KLE1602]	Sutterella sp. KLE1602
SRR2228786_R2_3411424_matched_reads	SRR2228786.3411424	ref|WP_062332477.1|	90.909	33	8.09e-10	62	S6 family peptidase [Sutterella sp. KLE1602]	Sutterella sp. KLE1602
SRR2228802_R1_10182652_matched_reads	SRR2228802.10182652	ref|WP_062332477.1|	90.909	33	3.49e-10	63.2	S6 family peptidase [Sutterella sp. KLE1602]	Sutterella sp. KLE1602
SRR2228802_R1_11094505_matched_reads	SRR2228802.11094505	ref|WP_062332477.1|	90.909	33	1.66e-11	67	S6 family peptidase [Sutterella sp. KLE1602]	Sutterella sp. KLE1602
SRR2228802_R1_12796456_matched_reads	SRR2228802.12796456	ref|WP_062332477.1|	90.909	33	7.93e-10	62.4	S6 family peptidase [Sutterella sp. KLE1602]	Sutterella sp. KLE1602
SRR2228802_R1_13690114_matched_reads	SRR2228802.13690114	ref|WP_062332477.1|	90.625	32	4.29e-10	63.2	S6 family peptidase [Sutterella sp. KLE1602]	Sutterella sp. KLE1602
SRR2228802_R1_13729643_matched_reads	SRR2228802.13729643	ref|WP_062332477.1|	90.909	33	1.78e-10	63.9	S6 family peptidase [Sutterella sp. KLE1602]	Sutterella sp. KLE1602
SRR2228802_R1_1919741_matched_reads	SRR2228802.1919741	ref|WP_062332477.1|	90.909	33	1.29e-11	67.4	S6 family peptidase [Sutterella sp. KLE1602]	Sutterella sp. KLE1602
SRR2228802_R2_10182652_matched_reads	SRR2228802.10182652	ref|WP_062332477.1|	90	30	7.95e-09	59.3	S6 family peptidase [Sutterella sp. KLE1602]	Sutterella sp. KLE1602
SRR2228802_R2_12796456_matched_reads	SRR2228802.12796456	ref|WP_062332477.1|	90	30	4.01e-09	60.1	S6 family peptidase [Sutterella sp. KLE1602]	Sutterella sp. KLE1602
SRR2228802_R2_23755886_matched_reads	SRR2228802.23755886	ref|WP_062332477.1|	90	30	1.05e-08	58.9	S6 family peptidase [Sutterella sp. KLE1602]	Sutterella sp. KLE1602
SRR2228802_R2_7690550_matched_reads	SRR2228802.7690550	ref|WP_062332477.1|	90	30	3.31e-08	57.8	S6 family peptidase [Sutterella sp. KLE1602]	Sutterella sp. KLE1602
SRR2231730_R1_634757_matched_reads	SRR2231730.634757	ref|WP_062332477.1|	90	30	4.71e-06	51.6	S6 family peptidase [Sutterella sp. KLE1602]	Sutterella sp. KLE1602
SRR2236762_R2_58881_matched_reads	SRR2236762.58881	ref|WP_062332477.1|	90.909	33	3.43e-09	60.5	S6 family peptidase [Sutterella sp. KLE1602]	Sutterella sp. KLE1602
SRR2236807_R1_2200738_matched_reads	SRR2236807.2200738	ref|WP_062332477.1|	90.909	33	6.54e-09	59.7	S6 family peptidase [Sutterella sp. KLE1602]	Sutterella sp. KLE1602
SRR2236835_R1_2111314_matched_reads	SRR2236835.2111314	ref|WP_062332477.1|	90.909	33	5.85e-12	68.2	S6 family peptidase [Sutterella sp. KLE1602]	Sutterella sp. KLE1602
SRR2236835_R2_2111314_matched_reads	SRR2236835.2111314	ref|WP_062332477.1|	90.909	33	8.82e-11	65.1	S6 family peptidase [Sutterella sp. KLE1602]	Sutterella sp. KLE1602
SRR2236838_R1_1631419_matched_reads	SRR2236838.1631419	ref|WP_062332477.1|	90.909	33	1.23e-10	64.7	S6 family peptidase [Sutterella sp. KLE1602]	Sutterella sp. KLE1602
SRR2244360_R2_1794648_matched_reads	SRR2244360.1794648	ref|WP_062332477.1|	90	30	1.91e-09	61.2	S6 family peptidase [Sutterella sp. KLE1602]	Sutterella sp. KLE1602
SRR2244360_R2_2311559_matched_reads	SRR2244360.2311559	ref|WP_062332477.1|	90.909	33	3.23e-10	63.2	S6 family peptidase [Sutterella sp. KLE1602]	Sutterella sp. KLE1602
SRR2244369_R2_24652_matched_reads	SRR2244369.24652	ref|WP_062332477.1|	90.909	33	1.16e-10	64.7	S6 family peptidase [Sutterella sp. KLE1602]	Sutterella sp. KLE1602
SRR2244389_R1_2610125_matched_reads	SRR2244389.2610125	ref|WP_062332477.1|	90.909	33	2.59e-08	57.8	S6 family peptidase [Sutterella sp. KLE1602]	Sutterella sp. KLE1602
SRR2246288_R1_2934463_matched_reads	SRR2246288.2934463	ref|WP_062332477.1|	90.909	33	2.79e-10	63.5	S6 family peptidase [Sutterella sp. KLE1602]	Sutterella sp. KLE1602
SRR2246288_R2_3097558_matched_reads	SRR2246288.3097558	ref|WP_062332477.1|	90.909	33	2.03e-09	61.2	S6 family peptidase [Sutterella sp. KLE1602]	Sutterella sp. KLE1602
SRR2246295_R2_345369_matched_reads	SRR2246295.345369	ref|WP_062332477.1|	90.909	33	1.75e-09	61.2	S6 family peptidase [Sutterella sp. KLE1602]	Sutterella sp. KLE1602
SRR2246408_R2_46231_matched_reads	SRR2246408.46231	ref|WP_062332477.1|	90.909	33	5.40e-08	57	S6 family peptidase [Sutterella sp. KLE1602]	Sutterella sp. KLE1602
SRR2246449_R2_646208_matched_reads	SRR2246449.646208	ref|WP_062332477.1|	90.909	33	1.72e-09	61.2	S6 family peptidase [Sutterella sp. KLE1602]	Sutterella sp. KLE1602
SRR2247046_R1_1756851_matched_reads	SRR2247046.1756851	ref|WP_062332477.1|	90.909	33	5.80e-11	65.5	S6 family peptidase [Sutterella sp. KLE1602]	Sutterella sp. KLE1602
SRR2248466_R1_1664709_matched_reads	SRR2248466.1664709	ref|WP_062332477.1|	90.909	33	1.62e-09	61.2	S6 family peptidase [Sutterella sp. KLE1602]	Sutterella sp. KLE1602
SRR2248466_R1_2436897_matched_reads	SRR2248466.2436897	ref|WP_062332477.1|	90.909	33	3.85e-11	65.9	S6 family peptidase [Sutterella sp. KLE1602]	Sutterella sp. KLE1602
SRR2248466_R1_2762898_matched_reads	SRR2248466.2762898	ref|WP_062332477.1|	90.909	33	2.96e-09	60.5	S6 family peptidase [Sutterella sp. KLE1602]	Sutterella sp. KLE1602
SRR2248466_R2_1268396_matched_reads	SRR2248466.1268396	ref|WP_062332477.1|	90	30	7.75e-08	56.6	S6 family peptidase [Sutterella sp. KLE1602]	Sutterella sp. KLE1602
SRR2248466_R2_2388711_matched_reads	SRR2248466.2388711	ref|WP_062332477.1|	90	30	9.86e-09	58.9	S6 family peptidase [Sutterella sp. KLE1602]	Sutterella sp. KLE1602
SRR2248466_R2_2431067_matched_reads	SRR2248466.2431067	ref|WP_062332477.1|	90	30	6.44e-08	56.6	S6 family peptidase [Sutterella sp. KLE1602]	Sutterella sp. KLE1602
SRR2248466_R2_854118_matched_reads	SRR2248466.854118	ref|WP_062332477.1|	90	30	3.78e-07	54.7	S6 family peptidase [Sutterella sp. KLE1602]	Sutterella sp. KLE1602
SRR2248557_R1_1055210_matched_reads	SRR2248557.1055210	ref|WP_062332477.1|	90.909	33	1.45e-10	64.3	S6 family peptidase [Sutterella sp. KLE1602]	Sutterella sp. KLE1602
SRR2248557_R2_2507249_matched_reads	SRR2248557.2507249	ref|WP_062332477.1|	90	30	4.31e-08	57.4	S6 family peptidase [Sutterella sp. KLE1602]	Sutterella sp. KLE1602
SRR2249273_R1_46082_matched_reads	SRR2249273.46082	ref|WP_062332477.1|	90.909	22	1.71e-04	47	S6 family peptidase [Sutterella sp. KLE1602]	Sutterella sp. KLE1602
SRR2250097_R2_1816063_matched_reads	SRR2250097.1816063	ref|WP_062332477.1|	90	30	3.93e-09	60.1	S6 family peptidase [Sutterella sp. KLE1602]	Sutterella sp. KLE1602
SRR2250524_R2_304345_matched_reads	SRR2250524.304345	ref|WP_062332477.1|	90.909	33	2.06e-11	66.6	S6 family peptidase [Sutterella sp. KLE1602]	Sutterella sp. KLE1602
SRR2250565_R2_1028554_matched_reads	SRR2250565.1028554	ref|WP_062332477.1|	90.909	33	3.04e-11	66.2	S6 family peptidase [Sutterella sp. KLE1602]	Sutterella sp. KLE1602
SRR2250574_R2_1392808_matched_reads	SRR2250574.1392808	ref|WP_062332477.1|	90	30	1.31e-08	58.9	S6 family peptidase [Sutterella sp. KLE1602]	Sutterella sp. KLE1602
SRR2992934_1_197528_matched_reads	SRR2992934.197528	ref|WP_062332477.1|	90.244	41	3.15e-12	70.1	S6 family peptidase [Sutterella sp. KLE1602]	Sutterella sp. KLE1602
SRR2992934_1_541260_matched_reads	SRR2992934.541260	ref|WP_062332477.1|	90.909	44	3.21e-16	81.3	S6 family peptidase [Sutterella sp. KLE1602]	Sutterella sp. KLE1602
SRR3992956_R1_16012318_matched_reads	SRR3992956.16012318	ref|WP_062332477.1|	90	50	6.92e-18	86.3	S6 family peptidase [Sutterella sp. KLE1602]	Sutterella sp. KLE1602
SRR3992956_R1_5383517_matched_reads	SRR3992956.5383517	ref|WP_062332477.1|	89.796	49	7.15e-18	85.9	S6 family peptidase [Sutterella sp. KLE1602]	Sutterella sp. KLE1602
SRR3992956_R2_18197701_matched_reads	SRR3992956.18197701	ref|WP_062332477.1|	90	50	4.68e-20	92.4	S6 family peptidase [Sutterella sp. KLE1602]	Sutterella sp. KLE1602
SRR3992957_R1_15769763_matched_reads	SRR3992957.15769763	ref|WP_062332477.1|	90	50	4.57e-24	103	S6 family peptidase [Sutterella sp. KLE1602]	Sutterella sp. KLE1602
SRR3992957_R1_7133526_matched_reads	SRR3992957.7133526	ref|WP_062332477.1|	87.5	40	2.35e-16	81.6	S6 family peptidase [Sutterella sp. KLE1602]	Sutterella sp. KLE1602
SRR3992957_R1_8715636_matched_reads	SRR3992957.8715636	ref|WP_062332477.1|	87.755	49	5.39e-20	92	S6 family peptidase [Sutterella sp. KLE1602]	Sutterella sp. KLE1602
SRR3992957_R2_16825020_matched_reads	SRR3992957.16825020	ref|WP_062332477.1|	90	50	1.73e-21	96.3	S6 family peptidase [Sutterella sp. KLE1602]	Sutterella sp. KLE1602
SRR3993037_R1_11067486_matched_reads	SRR3993037.11067486	ref|WP_062332477.1|	86.486	37	1.16e-13	73.9	S6 family peptidase [Sutterella sp. KLE1602]	Sutterella sp. KLE1602
SRR3993037_R2_32549338_matched_reads	SRR3993037.32549338	ref|WP_062332477.1|	90	50	2.59e-20	92.8	S6 family peptidase [Sutterella sp. KLE1602]	Sutterella sp. KLE1602
SRR3993037_R2_4449568_matched_reads	SRR3993037.4449568	ref|WP_062332477.1|	90	50	8.52e-21	94.4	S6 family peptidase [Sutterella sp. KLE1602]	Sutterella sp. KLE1602
SRR3993037_R2_4549147_matched_reads	SRR3993037.4549147	ref|WP_062332477.1|	90	50	5.04e-21	95.1	S6 family peptidase [Sutterella sp. KLE1602]	Sutterella sp. KLE1602
SRR3993037_R2_6512329_matched_reads	SRR3993037.6512329	ref|WP_062332477.1|	77.551	49	9.49e-12	68.6	S6 family peptidase [Sutterella sp. KLE1602]	Sutterella sp. KLE1602
SRR3993037_R2_668833_matched_reads	SRR3993037.668833	ref|WP_062332477.1|	90	50	1.64e-20	93.6	S6 family peptidase [Sutterella sp. KLE1602]	Sutterella sp. KLE1602
SRR3993057_R2_30454559_matched_reads	SRR3993057.30454559	ref|WP_062332477.1|	90	50	9.49e-21	94.4	S6 family peptidase [Sutterella sp. KLE1602]	Sutterella sp. KLE1602
SRR413644_1_16079945_matched_reads	SRR413644.16079945	ref|WP_062332477.1|	90	30	1.84e-09	60.8	S6 family peptidase [Sutterella sp. KLE1602]	Sutterella sp. KLE1602
SRR413644_1_16324268_matched_reads	SRR413644.16324268	ref|WP_062332477.1|	90	30	3.35e-06	51.6	S6 family peptidase [Sutterella sp. KLE1602]	Sutterella sp. KLE1602
SRR5106479_1_11168139_matched_reads	SRR5106479.11168139	ref|WP_062332477.1|	90	50	6.39e-20	92	S6 family peptidase [Sutterella sp. KLE1602]	Sutterella sp. KLE1602
SRR5106479_1_15664669_matched_reads	SRR5106479.15664669	ref|WP_062332477.1|	90.698	43	1.90e-15	79	S6 family peptidase [Sutterella sp. KLE1602]	Sutterella sp. KLE1602
SRR5106479_1_20672034_matched_reads	SRR5106479.20672034	ref|WP_062332477.1|	90	50	5.86e-18	86.3	S6 family peptidase [Sutterella sp. KLE1602]	Sutterella sp. KLE1602
SRR5106479_1_5068829_matched_reads	SRR5106479.5068829	ref|WP_062332477.1|	90.909	33	1.98e-10	64.7	S6 family peptidase [Sutterella sp. KLE1602]	Sutterella sp. KLE1602
SRR5106479_2_11905234_matched_reads	SRR5106479.11905234	ref|WP_062332477.1|	90	50	2.75e-22	98.6	S6 family peptidase [Sutterella sp. KLE1602]	Sutterella sp. KLE1602
SRR5106479_2_12439595_matched_reads	SRR5106479.12439595	ref|WP_062332477.1|	90	50	2.60e-19	90.1	S6 family peptidase [Sutterella sp. KLE1602]	Sutterella sp. KLE1602
SRR5106479_2_14926433_matched_reads	SRR5106479.14926433	ref|WP_062332477.1|	89.796	49	4.08e-19	89.4	S6 family peptidase [Sutterella sp. KLE1602]	Sutterella sp. KLE1602
SRR5106479_2_22940701_matched_reads	SRR5106479.22940701	ref|WP_062332477.1|	87.755	49	1.23e-18	88.2	S6 family peptidase [Sutterella sp. KLE1602]	Sutterella sp. KLE1602
SRR5106479_2_23412604_matched_reads	SRR5106479.23412604	ref|WP_062332477.1|	90.909	22	1.06e-04	48.5	S6 family peptidase [Sutterella sp. KLE1602]	Sutterella sp. KLE1602
SRR5106479_2_25733558_matched_reads	SRR5106479.25733558	ref|WP_062332477.1|	90	50	1.98e-19	90.5	S6 family peptidase [Sutterella sp. KLE1602]	Sutterella sp. KLE1602
SRR5106479_2_26343398_matched_reads	SRR5106479.26343398	ref|WP_062332477.1|	90	50	1.63e-21	96.3	S6 family peptidase [Sutterella sp. KLE1602]	Sutterella sp. KLE1602
SRR5106479_2_30116_matched_reads	SRR5106479.30116	ref|WP_005945174.1|	100	18	0.002	45.1	MULTISPECIES: tRNA preQ1(34) S-adenosylmethionine ribosyltransferase-isomerase QueA [Phocaeicola]	Phocaeicola
SRR5106479_2_30116_matched_reads	SRR5106479.30116	ref|WP_349167683.1|	100	18	0.002	45.1	tRNA preQ1(34) S-adenosylmethionine ribosyltransferase-isomerase QueA [Phocaeicola massiliensis]	Phocaeicola massiliensis
SRR5106479_2_30116_matched_reads	SRR5106479.30116	ref|WP_301246971.1|	94.444	18	0.001	43.5	S-adenosylmethionine:tRNA ribosyltransferase-isomerase, partial [Phocaeicola sartorii]	Phocaeicola sartorii
SRR5106479_2_30116_matched_reads	SRR5106479.30116	ref|WP_237040117.1|	94.444	18	0.002	44.7	tRNA preQ1(34) S-adenosylmethionine ribosyltransferase-isomerase QueA [Phocaeicola faecalis]	Phocaeicola faecalis
SRR5106479_2_30116_matched_reads	SRR5106479.30116	ref|WP_062332477.1|	90.909	33	4.52e-12	69.3	S6 family peptidase [Sutterella sp. KLE1602]	Sutterella sp. KLE1602
SRR5106479_2_7227892_matched_reads	SRR5106479.7227892	ref|WP_062332477.1|	90	50	1.59e-22	99.4	S6 family peptidase [Sutterella sp. KLE1602]	Sutterella sp. KLE1602
SRR5106479_2_758411_matched_reads	SRR5106479.758411	ref|WP_062332477.1|	89.362	47	3.39e-17	84	S6 family peptidase [Sutterella sp. KLE1602]	Sutterella sp. KLE1602
SRR5106479_2_8693247_matched_reads	SRR5106479.8693247	ref|WP_062332477.1|	84	50	3.05e-18	87	S6 family peptidase [Sutterella sp. KLE1602]	Sutterella sp. KLE1602
SRR5106479_2_9766383_matched_reads	SRR5106479.9766383	ref|WP_062332477.1|	90	50	4.70e-19	89.4	S6 family peptidase [Sutterella sp. KLE1602]	Sutterella sp. KLE1602
SRR5127631_R1_13680587_matched_reads	SRR5127631.13680587	ref|WP_400161292.1|	100	16	1.8	35.8	tRNA (adenosine(37)-N6)-threonylcarbamoyltransferase complex ATPase subunit type 1 TsaE [Acinetobacter baumannii]	Acinetobacter baumannii
SRR5127631_R1_13680587_matched_reads	SRR5127631.13680587	ref|WP_279012167.1|	100	15	3.4	33.1	MscL family protein, partial [Zymomonas mobilis]	Zymomonas mobilis
SRR5127631_R1_13680587_matched_reads	SRR5127631.13680587	ref|WP_275290223.1|	100	14	3.7	34.7	acyl-CoA dehydrogenase C-terminal domain-containing protein, partial [Acinetobacter nosocomialis]	Acinetobacter nosocomialis
SRR5127631_R1_13680587_matched_reads	SRR5127631.13680587	ref|WP_415726784.1|	93.75	16	1.5	35.8	FGGY family carbohydrate kinase, partial [Klebsiella pneumoniae]	Klebsiella pneumoniae
SRR5127631_R1_13680587_matched_reads	SRR5127631.13680587	ref|WP_062332477.1|	90.476	21	0.004	43.1	S6 family peptidase [Sutterella sp. KLE1602]	Sutterella sp. KLE1602
SRR5127631_R1_27954175_matched_reads	SRR5127631.27954175	ref|WP_062332477.1|	100	19	0.086	39.3	S6 family peptidase [Sutterella sp. KLE1602]	Sutterella sp. KLE1602
SRR5127631_R1_6586577_matched_reads	SRR5127631.6586577	ref|WP_062332477.1|	100	19	0.086	39.3	S6 family peptidase [Sutterella sp. KLE1602]	Sutterella sp. KLE1602
SRR5127797_R1_1404059_matched_reads	SRR5127797.1404059	ref|WP_062332477.1|	90.909	22	5.14e-04	45.8	S6 family peptidase [Sutterella sp. KLE1602]	Sutterella sp. KLE1602
SRR7658638_1_12715128_matched_reads	SRR7658638.12715128	ref|WP_062332477.1|	90	30	3.65e-09	60.1	S6 family peptidase [Sutterella sp. KLE1602]	Sutterella sp. KLE1602
SRR7658660_2_11395137_matched_reads	SRR7658660.11395137	ref|WP_062332477.1|	90.909	33	2.66e-09	60.8	S6 family peptidase [Sutterella sp. KLE1602]	Sutterella sp. KLE1602
SRR7658660_2_16427833_matched_reads	SRR7658660.16427833	ref|WP_062332477.1|	90.909	33	3.04e-12	68.9	S6 family peptidase [Sutterella sp. KLE1602]	Sutterella sp. KLE1602
SRR7658660_2_28311654_matched_reads	SRR7658660.28311654	ref|WP_062332477.1|	90.476	21	0.008	42	S6 family peptidase [Sutterella sp. KLE1602]	Sutterella sp. KLE1602
SRR7658660_2_35534633_matched_reads	SRR7658660.35534633	ref|WP_062332477.1|	90.625	32	9.96e-09	58.9	S6 family peptidase [Sutterella sp. KLE1602]	Sutterella sp. KLE1602
SRR7658660_2_35644427_matched_reads	SRR7658660.35644427	ref|WP_062332477.1|	90.625	32	1.38e-10	64.3	S6 family peptidase [Sutterella sp. KLE1602]	Sutterella sp. KLE1602
SRR7658660_2_39007292_matched_reads	SRR7658660.39007292	ref|WP_062332477.1|	90.909	33	6.34e-10	62.4	S6 family peptidase [Sutterella sp. KLE1602]	Sutterella sp. KLE1602
SRR8675881_1_11168139_matched_reads	SRR8675881.11168139	ref|WP_062332477.1|	90	50	6.39e-20	92	S6 family peptidase [Sutterella sp. KLE1602]	Sutterella sp. KLE1602
SRR8675881_1_15664669_matched_reads	SRR8675881.15664669	ref|WP_062332477.1|	90.698	43	1.90e-15	79	S6 family peptidase [Sutterella sp. KLE1602]	Sutterella sp. KLE1602
SRR8675881_1_20672034_matched_reads	SRR8675881.20672034	ref|WP_062332477.1|	90	50	5.86e-18	86.3	S6 family peptidase [Sutterella sp. KLE1602]	Sutterella sp. KLE1602
SRR8675881_1_5068829_matched_reads	SRR8675881.5068829	ref|WP_062332477.1|	90.909	33	1.98e-10	64.7	S6 family peptidase [Sutterella sp. KLE1602]	Sutterella sp. KLE1602
SRR8675881_2_11905234_matched_reads	SRR8675881.11905234	ref|WP_062332477.1|	90	50	2.75e-22	98.6	S6 family peptidase [Sutterella sp. KLE1602]	Sutterella sp. KLE1602
SRR8675881_2_12439595_matched_reads	SRR8675881.12439595	ref|WP_062332477.1|	90	50	2.60e-19	90.1	S6 family peptidase [Sutterella sp. KLE1602]	Sutterella sp. KLE1602
SRR8675881_2_14926433_matched_reads	SRR8675881.14926433	ref|WP_062332477.1|	89.796	49	4.08e-19	89.4	S6 family peptidase [Sutterella sp. KLE1602]	Sutterella sp. KLE1602
SRR8675881_2_22940701_matched_reads	SRR8675881.22940701	ref|WP_062332477.1|	87.755	49	1.23e-18	88.2	S6 family peptidase [Sutterella sp. KLE1602]	Sutterella sp. KLE1602
SRR8675881_2_23412604_matched_reads	SRR8675881.23412604	ref|WP_062332477.1|	90.909	22	1.06e-04	48.5	S6 family peptidase [Sutterella sp. KLE1602]	Sutterella sp. KLE1602
SRR8675881_2_25733558_matched_reads	SRR8675881.25733558	ref|WP_062332477.1|	90	50	1.98e-19	90.5	S6 family peptidase [Sutterella sp. KLE1602]	Sutterella sp. KLE1602
SRR8675881_2_26343398_matched_reads	SRR8675881.26343398	ref|WP_062332477.1|	90	50	1.63e-21	96.3	S6 family peptidase [Sutterella sp. KLE1602]	Sutterella sp. KLE1602
SRR8675881_2_30116_matched_reads	SRR8675881.30116	ref|WP_005945174.1|	100	18	0.002	45.1	MULTISPECIES: tRNA preQ1(34) S-adenosylmethionine ribosyltransferase-isomerase QueA [Phocaeicola]	Phocaeicola
SRR8675881_2_30116_matched_reads	SRR8675881.30116	ref|WP_349167683.1|	100	18	0.002	45.1	tRNA preQ1(34) S-adenosylmethionine ribosyltransferase-isomerase QueA [Phocaeicola massiliensis]	Phocaeicola massiliensis
SRR8675881_2_30116_matched_reads	SRR8675881.30116	ref|WP_301246971.1|	94.444	18	0.001	43.5	S-adenosylmethionine:tRNA ribosyltransferase-isomerase, partial [Phocaeicola sartorii]	Phocaeicola sartorii
SRR8675881_2_30116_matched_reads	SRR8675881.30116	ref|WP_237040117.1|	94.444	18	0.002	44.7	tRNA preQ1(34) S-adenosylmethionine ribosyltransferase-isomerase QueA [Phocaeicola faecalis]	Phocaeicola faecalis
SRR8675881_2_30116_matched_reads	SRR8675881.30116	ref|WP_062332477.1|	90.909	33	4.52e-12	69.3	S6 family peptidase [Sutterella sp. KLE1602]	Sutterella sp. KLE1602
SRR8675881_2_7227892_matched_reads	SRR8675881.7227892	ref|WP_062332477.1|	90	50	1.59e-22	99.4	S6 family peptidase [Sutterella sp. KLE1602]	Sutterella sp. KLE1602
SRR8675881_2_758411_matched_reads	SRR8675881.758411	ref|WP_062332477.1|	89.362	47	3.39e-17	84	S6 family peptidase [Sutterella sp. KLE1602]	Sutterella sp. KLE1602
SRR8675881_2_8693247_matched_reads	SRR8675881.8693247	ref|WP_062332477.1|	84	50	3.05e-18	87	S6 family peptidase [Sutterella sp. KLE1602]	Sutterella sp. KLE1602
SRR8675881_2_9766383_matched_reads	SRR8675881.9766383	ref|WP_062332477.1|	90	50	4.70e-19	89.4	S6 family peptidase [Sutterella sp. KLE1602]	Sutterella sp. KLE1602
SRR8845516_27927031_matched_reads	SRR8845516.27927031	ref|WP_062332477.1|	86.364	22	0.005	42.4	S6 family peptidase [Sutterella sp. KLE1602]	Sutterella sp. KLE1602

## Sheet: S6
Supplementary table 6: MaAsLin2 results for the Chinese cohort.
Feature	Coefficient	Stderr	N	N.not.0	P-value	Q-value
s__Sutterella_wadsworthensis.t__SGB9286	8.76847	0.791658	2234	467	8.55873e-28	4.3136e-25
s__Prevotella_stercorea.t__SGB1679	5.04445	0.797169	2234	555	2.99312e-10	7.54266e-08
s__Segatella_sinica.t__SGB1653	3.22568	0.536533	2234	232	2.13365e-09	3.58453e-07
s__Blautia_wexlerae.t__SGB4837	-2.42163	0.564208	2234	2127	1.8456e-05	0.00202601
s__Phocaeicola_coprocola.t__SGB1891	4.5857	1.07319	2234	1086	2.00993e-05	0.00202601
s__Segatella_copri.t__SGB1626	4.75488	1.12373	2234	1569	2.41689e-05	0.00203019
s__Clostridiaceae_bacterium.t__SGB4269	-2.8472	0.693611	2234	1873	4.1903e-05	0.00301702
s__Blautia_faecis.t__SGB4820	-1.9843	0.551669	2234	2012	0.000329025	0.0171523
s__Sutterella_wadsworthensis.t__SGB9283	2.81278	0.783927	2234	466	0.000340323	0.0171523
s__Phocaeicola_coprophilus.t__SGB1888	2.70821	0.749264	2234	324	0.000307598	0.0171523
s__GGB9616_SGB15052.t__SGB15052	2.37331	0.698234	2234	748	0.000688173	0.0315308
s__Clostridiales_bacterium_KLE1615.t__SGB5090	-2.45005	0.760171	2234	1728	0.00128671	0.0540418
s__Lawsonibacter_SGB15145.t__SGB15145	2.18641	0.688108	2234	763	0.00150619	0.058394
s__GGB9616_SGB15051.t__SGB15051	2.15135	0.69004	2234	533	0.00184582	0.0620197
s__Alistipes_finegoldii.t__SGB2301	2.82212	0.902204	2234	1084	0.00178255	0.0620197
s__Parabacteroides_merdae.t__SGB1949	2.82718	0.92465	2234	1560	0.00225788	0.0669396
s__Holdemanella_biformis.t__SGB6806	2.04479	0.665802	2234	268	0.00215798	0.0669396
s__Clostridium_scindens.t__SGB4630	-1.88696	0.634155	2234	474	0.00295602	0.0827685
s__Alistipes_shahii.t__SGB2295	2.76829	0.943473	2234	1648	0.0033788	0.0828227
s__Dorea_formicigenerans.t__SGB4575	-2.14059	0.731186	2234	1801	0.00345095	0.0828227
s__Phocaeicola_plebeius.t__SGB1903	3.29554	1.11717	2234	1336	0.00321187	0.0828227
s__Colidextribacter_sp_210702_DFI_3_9.t__SGB15146	1.76841	0.612908	2234	880	0.00394828	0.0904515
s__Anaerostipes_hadrus.t__SGB4540	-1.99838	0.713359	2234	1995	0.00513255	0.11247
s__Collinsella_aerofaciens.t__SGB14483	2.043	0.7343	2234	1203	0.00544401	0.114324
s__GGB3109_SGB4121.t__SGB4121	-1.74051	0.637798	2234	935	0.00640376	0.1291
s__Faecalibacterium_prausnitzii.t__SGB15323	2.75044	1.01354	2234	845	0.00670472	0.129969
s__Clostridium_innocuum.t__SGB4037	-2.06712	0.769381	2234	775	0.00726889	0.135686
s__Dialister_invisus.t__SGB5825_group	-2.15215	0.813842	2234	531	0.00824009	0.148322
s__Butyricicoccus_SGB14990.t__SGB14990	1.58837	0.613106	2234	364	0.00964077	0.16755
s__Clostridium_sp_AF36_4.t__SGB4644	-2.30794	0.938662	2234	897	0.0140174	0.214084
s__GGB1495_SGB2071.t__SGB2071	1.84297	0.745374	2234	295	0.0134897	0.214084
s__Phocaeicola_massiliensis.t__SGB1812	2.61686	1.06389	2234	1120	0.0139805	0.214084
s__Faecalibacterium_sp_HTFF.t__SGB15340	1.79426	0.722817	2234	526	0.0131262	0.214084
s__GGB9524_SGB14924.t__SGB14924	-1.36543	0.574021	2234	396	0.0174571	0.258776
s__Fusobacterium_mortiferum.t__SGB6031	1.44548	0.612483	2234	334	0.0183592	0.259111
s__GGB3490_SGB4664.t__SGB4664	-1.53459	0.651071	2234	410	0.0185079	0.259111
s__Phascolarctobacterium_succinatutens.t__SGB5763_group	1.48256	0.63641	2234	253	0.0199176	0.271311
s__Lachnospira_sp_NSJ_43.t__SGB5087	-2.24998	0.984994	2234	1003	0.0224499	0.280721
s__Phocaeicola_dorei.t__SGB1815	-2.3336	1.02175	2234	1575	0.0224698	0.280721
s__Senegalimassilia_anaerobia.t__SGB14824_group	0.808892	0.358294	2234	313	0.0240657	0.280721
s__Klebsiella_pneumoniae.t__SGB10115_group	1.63777	0.721497	2234	982	0.0233048	0.280721
s__TM7_phylum_sp_oral_taxon_352.t__SGB19860_group	-1.12026	0.488328	2234	1018	0.0218789	0.280721
s__GGB9667_SGB15164.t__SGB15164	-1.31759	0.581429	2234	407	0.023539	0.280721
s__Ruminococcus_torques.t__SGB4608	-1.92598	0.85576	2234	1692	0.0245074	0.280721
s__Faecalibacterium_prausnitzii.t__SGB15332	2.23354	1.03492	2234	1718	0.0310211	0.326863
s__Anaerotignum_faecicola.t__SGB5190	1.79155	0.830663	2234	1442	0.0311298	0.326863
s__Megamonas_funiformis.t__SGB6962	2.35422	1.09111	2234	1017	0.0310625	0.326863
s__GGB4578_SGB6328.t__SGB6328	1.57664	0.726668	2234	331	0.0301359	0.326863
s__Phocaeicola_sartorii.t__SGB1813	-0.939901	0.44159	2234	526	0.0334092	0.343638
s__Blautia_sp_OF03_15BH.t__SGB4779	1.07114	0.506689	2234	525	0.0346262	0.3439
s__GGB9759_SGB15370.t__SGB15370	1.24754	0.590699	2234	507	0.0347994	0.3439
s__GGB36331_SGB15121.t__SGB15121	-0.882736	0.428474	2234	312	0.0394965	0.378566
s__Longicatena_caecimuris.t__SGB4041	-0.872665	0.424257	2234	230	0.0398095	0.378566
s__Segatella_sinensis.t__SGB1644	1.29192	0.63946	2234	470	0.043469	0.405711
s__Faecalibacillus_intestinalis.t__SGB6754	-1.55912	0.778906	2234	1698	0.0454403	0.413606
s__GGB9561_SGB14972.t__SGB14972	1.20165	0.601755	2234	509	0.0459562	0.413606
s__Cuneatibacter_sp_NSJ_177.t__SGB71449	-0.738715	0.373686	2234	235	0.0481832	0.426041
s__Anaeromassilibacillus_senegalensis.t__SGB14894	-1.17793	0.598751	2234	545	0.0492709	0.428147
s__Fusicatenibacter_saccharivorans.t__SGB4874	-1.26885	0.648473	2234	2031	0.0505097	0.43037
s__Desulfovibrio_piger.t__SGB15467	0.973002	0.498833	2234	346	0.0512345	0.43037
s__Enterocloster_bolteae.t__SGB4758	-1.54126	0.799389	2234	1384	0.0539763	0.445968
s__Bacteroides_cellulosilyticus.t__SGB1844	1.92121	1.00248	2234	1256	0.0554353	0.446626
s__GGB9619_SGB15066.t__SGB15066	-0.771773	0.403358	2234	287	0.0558283	0.446626
s__Bacteroides_fragilis.t__SGB1855	1.99003	1.04894	2234	1273	0.0579328	0.456221
s__Roseburia_sp_AF02_12.t__SGB4938	-1.4058	0.754523	2234	769	0.0625712	0.46393
s__Butyricimonas_synergistica.t__SGB1778	-1.05634	0.564946	2234	412	0.0616415	0.46393
s__Intestinimonas_massiliensis.t__SGB15127	-1.12516	0.60283	2234	434	0.062108	0.46393
s__GGB3363_SGB4447.t__SGB4447	-1.13767	0.610665	2234	517	0.0625938	0.46393
s__Oscillibacter_valericigenes.t__SGB15053	1.60008	0.877679	2234	1461	0.0684242	0.474112
s__Gemmiger_formicilis.t__SGB15300	1.80943	0.983066	2234	1627	0.0658128	0.474112
s__GGB9766_SGB15383.t__SGB15383	0.922851	0.501911	2234	466	0.0660962	0.474112
s__Clostridium_symbiosum.t__SGB4699	-1.33568	0.735627	2234	802	0.0695494	0.474112
s__Alistipes_sp_AF17_16.t__SGB2326	1.40749	0.776704	2234	1016	0.0700998	0.474112
s__Veillonella_tobetsuensis.t__SGB6935	0.782175	0.432329	2234	306	0.0705524	0.474112
s__GGB34228_SGB72916.t__SGB72916	0.889157	0.488948	2234	449	0.0691201	0.474112
s__Veillonella_rogosae.t__SGB6956	-1.2218	0.690789	2234	808	0.0770806	0.485608
s__Alistipes_putredinis.t__SGB2318	1.73863	0.971129	2234	1832	0.0735388	0.485608
s__Blautia_obeum.t__SGB4811	-1.33563	0.750466	2234	1736	0.0752553	0.485608
s__GGB2983_SGB3965.t__SGB3965	0.856393	0.483726	2234	391	0.0767959	0.485608
s__GGB45613_SGB63326.t__SGB63326	-0.869573	0.490388	2234	274	0.0763263	0.485608
s__Phocea_massiliensis.t__SGB14837	-1.18405	0.672441	2234	935	0.0784065	0.487863
s__GGB58485_SGB80143.t__SGB80143	0.889909	0.510743	2234	506	0.0815793	0.497746
s__Sellimonas_intestinalis.t__SGB4617	-0.972831	0.559049	2234	384	0.0819701	0.497746
s__Oscillospiraceae_unclassified_SGB15256.t__SGB15256	0.993199	0.574024	2234	301	0.0837257	0.502354
s__Clostridium_sp_AM49_4BH.t__SGB4652	-1.40576	0.829845	2234	862	0.0904048	0.504667
s__Eubacterium_ramulus.t__SGB4960	-1.25606	0.743125	2234	1178	0.0911205	0.504667
s__Enterocloster_aldenensis.t__SGB4762	-1.39744	0.815268	2234	959	0.0866514	0.504667
s__Enterocloster_citroniae.t__SGB4761	-1.15618	0.680497	2234	1129	0.0894549	0.504667
s__Intestinimonas_butyriciproducens.t__SGB15126	-1.18488	0.692773	2234	844	0.0873425	0.504667
s__Lachnotalea_sp_AF33_28.t__SGB5200	-0.780906	0.458758	2234	370	0.0888537	0.504667
s__Dielma_fastidiosa.t__SGB4031	-0.772849	0.455811	2234	334	0.0901116	0.504667
s__Escherichia_marmotae.t__SGB10064	-0.563829	0.33583	2234	251	0.093309	0.511171
s__Ruminococcus_callidus.t__SGB4422	1.53034	0.917118	2234	724	0.0953285	0.513529
s__Streptococcus_thermophilus.t__SGB8002	-0.920788	0.554262	2234	507	0.0967962	0.513529
s__GGB51959_SGB72479.t__SGB72479	0.640584	0.385014	2234	245	0.0962946	0.513529
s__Oscillibacter_sp_ER4.t__SGB15254	1.70853	1.03516	2234	1452	0.0989827	0.519659
s__Clostridium_SGB4750.t__SGB4750	-1.28163	0.781093	2234	1510	0.100976	0.52269
s__Blautia_massiliensis.t__SGB4826	-1.33643	0.816062	2234	1721	0.101634	0.52269
s__Prevotella_stercorea.t__SGB1680	0.80484	0.503525	2234	252	0.110093	0.523661
s__Clostridium_sp_AF20_17LB.t__SGB4714	1.37336	0.856135	2234	1388	0.108826	0.523661
s__Anaerobutyricum_hallii.t__SGB4532	-1.4074	0.875092	2234	1599	0.107914	0.523661
s__Mesosutterella_multiformis.t__SGB9272	-1.30774	0.811441	2234	741	0.107185	0.523661
s__GGB9719_SGB15272.t__SGB15272	-0.916142	0.573226	2234	499	0.110135	0.523661
s__Clostridium_sp_AF12_28.t__SGB4715	1.11574	0.686817	2234	814	0.104409	0.523661
s__GGB35068_SGB47850.t__SGB47850	0.936898	0.577616	2234	451	0.104943	0.523661
s__GGB3109_SGB4119.t__SGB4119	-0.677449	0.422228	2234	388	0.108753	0.523661
s__GGB9522_SGB14921.t__SGB14921	-0.629518	0.397658	2234	385	0.113548	0.534843
s__Agathobaculum_butyriciproducens.t__SGB14991	1.32157	0.855355	2234	1056	0.122476	0.535436
s__Bifidobacterium_pseudocatenulatum.t__SGB17237	-1.49387	0.962164	2234	1365	0.120657	0.535436
s__GGB3740_SGB5077.t__SGB5077	-1.33819	0.869696	2234	733	0.124024	0.535436
s__Erysipelatoclostridium_ramosum.t__SGB6744	-1.24256	0.800501	2234	690	0.120749	0.535436
s__Bittarella_massiliensis.t__SGB7263	-0.666013	0.430205	2234	380	0.121733	0.535436
s__Ruminococcus_bromii.t__SGB4290	1.39137	0.903888	2234	590	0.12387	0.535436
s__Eubacterium_sp_AF34_35BH.t__SGB5051	-1.11122	0.722718	2234	841	0.124298	0.535436
s__Ligaoa_zhengdingensis.t__SGB14839	0.556375	0.355813	2234	251	0.118037	0.535436
s__GGB9559_SGB14969.t__SGB14969	-0.831483	0.538385	2234	418	0.122633	0.535436
s__GGB9302_SGB14263.t__SGB14263	-0.747252	0.483106	2234	320	0.122062	0.535436
s__Streptococcus_salivarius.t__SGB8007_group	-1.03075	0.681322	2234	1793	0.130453	0.535661
s__Phocaeicola_vulgatus.t__SGB1814	0.9925	0.655434	2234	2169	0.1301	0.535661
s__GGB9342_SGB14306.t__SGB14306	-1.31647	0.866855	2234	653	0.128987	0.535661
s__GGB87445_SGB15180.t__SGB15180	-0.671019	0.443306	2234	258	0.130251	0.535661
s__GGB3653_SGB4964.t__SGB4964	-1.12375	0.738501	2234	668	0.128236	0.535661
s__Eggerthella_lenta.t__SGB14809	-1.23386	0.820663	2234	1302	0.132852	0.535661
s__GGB3175_SGB4191.t__SGB4191	-0.976708	0.648533	2234	438	0.132202	0.535661
s__GGB4599_SGB6362.t__SGB6362	-0.833723	0.551843	2234	264	0.130982	0.535661
s__Clostridium_sp_AM42_4.t__SGB4709	1.11757	0.749493	2234	966	0.136075	0.541368
s__Massilioclostridium_coli.t__SGB29305	-0.719377	0.482866	2234	350	0.136416	0.541368
s__Bilophila_wadsworthia.t__SGB15452	1.00463	0.677957	2234	1851	0.138521	0.541951
s__Ruthenibacterium_lactatiformans.t__SGB15271	-1.05373	0.71317	2234	1810	0.139674	0.541951
s__Wansuia_hejianensis.t__SGB25431	-0.759351	0.514081	2234	633	0.139789	0.541951
s__GGB36267_SGB14177.t__SGB14177	-0.667209	0.455643	2234	306	0.143246	0.551115
s__Eubacterium_sp_AF16_48.t__SGB5042	-0.862158	0.597953	2234	448	0.149485	0.570762
s__GGB3828_SGB5197.t__SGB5197	0.9878	0.695539	2234	878	0.155691	0.589987
s__Veillonella_atypica.t__SGB6936	0.997628	0.709279	2234	679	0.159704	0.596228
s__Bacteroides_cellulosilyticus.t__SGB1842	0.696569	0.495029	2234	259	0.159529	0.596228
s__Streptococcus_parasanguinis.t__SGB8071	-0.918188	0.684237	2234	1183	0.17976	0.620268
s__Lachnospira_pectinoschiza.t__SGB5075	1.47513	1.09068	2234	1307	0.176356	0.620268
s__Lachnospira_pectinoschiza.t__SGB5089	1.29855	0.991057	2234	1591	0.190241	0.620268
s__Faecalibacterium_prausnitzii.t__SGB15317	1.3006	1.00329	2234	967	0.194992	0.620268
s__GGB9602_SGB15031.t__SGB15031	-0.984974	0.760899	2234	650	0.195631	0.620268
s__GGB9619_SGB15067.t__SGB15067	-0.594576	0.440621	2234	471	0.177343	0.620268
s__Negativibacillus_massiliensis.t__SGB14912	-0.833652	0.635018	2234	523	0.189385	0.620268
s__GGB9699_SGB15216.t__SGB15216	-1.13761	0.862584	2234	1461	0.187359	0.620268
s__Lachnospiraceae_bacterium_AM48_27BH.t__SGB4706	1.0468	0.798166	2234	1436	0.189822	0.620268
s__Bacteroides_stercoris.t__SGB1830	1.38162	1.03397	2234	1778	0.181609	0.620268
s__GGB9627_SGB15081.t__SGB15081	0.907606	0.701208	2234	701	0.19568	0.620268
s__GGB9345_SGB14311.t__SGB14311	-1.0667	0.789161	2234	457	0.176612	0.620268
s__Parabacteroides_gordonii.t__SGB1942	-0.531729	0.40535	2234	268	0.18973	0.620268
s__Bacteroides_caccae.t__SGB1877	1.22176	0.937969	2234	1699	0.192859	0.620268
s__Anaerofilum_hominis.t__SGB79822	-0.479164	0.370022	2234	272	0.195468	0.620268
s__Victivallis_lenta.t__SGB9203	0.64127	0.49049	2234	277	0.191209	0.620268
s__GGB58158_SGB79798.t__SGB79798	-0.439454	0.326786	2234	231	0.178834	0.620268
s__Clostridium_sp_AT4.t__SGB4753	-1.10632	0.807417	2234	786	0.170763	0.620268
s__Roseburia_sp_BX1005.t__SGB4963	-0.603275	0.437755	2234	267	0.168307	0.620268
s__Coprobacillus_cateniformis.t__SGB6771	-0.758876	0.5823	2234	385	0.192627	0.620268
s__Jutongia_hominis.t__SGB4651	-0.98419	0.723986	2234	557	0.174156	0.620268
s__Lachnospiraceae_bacterium.t__SGB4782	0.807335	0.61434	2234	668	0.18893	0.620268
s__Clostridium_saudiense.t__SGB6178	-0.677393	0.515776	2234	411	0.189201	0.620268
s__Pseudoruminococcus_massiliensis.t__SGB4280	-0.711475	0.545298	2234	247	0.192114	0.620268
s__Clostridium_sp_AM22_11AC.t__SGB4749	1.09908	0.852585	2234	1762	0.197491	0.622097
s__Simiaoa_sunii.t__SGB4910	1.18535	0.938824	2234	1599	0.206867	0.62215
s__Haemophilus_parainfluenzae.t__SGB9712	0.659989	0.528313	2234	1054	0.211708	0.62215
s__Lachnospiraceae_bacterium_CLA_AA_H244.t__SGB4993	-1.04516	0.815366	2234	1574	0.200035	0.62215
s__Ruminococcus_gnavus.t__SGB4571	0.826239	0.643843	2234	716	0.199523	0.62215
s__GGB3256_SGB4303.t__SGB4303	1.2877	1.02472	2234	843	0.209018	0.62215
s__Hydrogenoanaerobacterium_saccharovorans.t__SGB15350	-0.950101	0.743896	2234	1135	0.201665	0.62215
s__GGB52130_SGB14966.t__SGB14966	-0.758917	0.60856	2234	747	0.212503	0.62215
s__Sutterella_sp_AM11_39.t__SGB9280	-0.800266	0.638731	2234	274	0.210373	0.62215
s__Mediterraneibacter_glycyrrhizinilyticus.t__SGB4606	-0.795885	0.643129	2234	618	0.216024	0.62215
s__Dialister_hominis.t__SGB5803_group	1.2371	0.977354	2234	714	0.205729	0.62215
s__GGB9534_SGB14937.t__SGB14937	-0.854655	0.680705	2234	794	0.209413	0.62215
s__Blautia_caecimuris.t__SGB4862	-0.698848	0.564149	2234	391	0.215563	0.62215
s__Bianquea_renquensis.t__SGB4438	-0.550845	0.435742	2234	284	0.206307	0.62215
s__Gemmiger_formicilis.t__SGB15299	0.794127	0.63847	2234	388	0.213705	0.62215
s__Faecalibacterium_prausnitzii.t__SGB15339	-0.747307	0.596885	2234	267	0.210697	0.62215
s__Clostridiaceae_bacterium_AF18_31LB.t__SGB4767	-0.954975	0.775903	2234	1674	0.21853	0.625791
s__Clostridium_sp_1001270J_160509_D11.t__SGB6139	-0.738032	0.602563	2234	610	0.220772	0.627207
s__GGB9715_SGB15267.t__SGB15267	-0.622137	0.508757	2234	453	0.221513	0.627207
s__Roseburia_hominis.t__SGB4936	-1.00819	0.829725	2234	1681	0.22446	0.629812
s__GGB3304_SGB4367.t__SGB4367	1.11591	0.921796	2234	602	0.226183	0.629812
s__GGB2982_SGB3964.t__SGB3964	-0.754797	0.623226	2234	615	0.22598	0.629812
s__Agathobaculum_butyriciproducens.t__SGB14993	-0.658515	0.547614	2234	2005	0.229291	0.63149
s__GGB4585_SGB6340.t__SGB6340	-0.910355	0.755338	2234	400	0.228243	0.63149
s__Clostridiaceae_unclassified_SGB4771.t__SGB4771	0.887527	0.743301	2234	768	0.232591	0.633654
s__Citrobacter_freundii.t__SGB10083	-0.476403	0.398702	2234	231	0.232259	0.633654
s__GGB9595_SGB15019.t__SGB15019	0.691786	0.582109	2234	318	0.234797	0.636224
s__Zhenpiania_hominis.t__SGB14854	-0.52999	0.451183	2234	327	0.240254	0.647528
s__Mediterraneibacter_butyricigenes.t__SGB25493	-0.856855	0.734749	2234	1139	0.243663	0.649769
s__Clostridium_leptum.t__SGB14853	-1.04111	0.891337	2234	1086	0.242918	0.649769
s__Coprococcus_catus.t__SGB4669	0.801747	0.695699	2234	687	0.249267	0.657751
s__GGB45432_SGB63101.t__SGB63101	-0.484392	0.419216	2234	308	0.248021	0.657751
s__GGB9707_SGB15229.t__SGB15229	0.723839	0.63427	2234	781	0.253903	0.663389
s__Enterocloster_clostridioformis.t__SGB4760	-0.620262	0.545171	2234	346	0.255352	0.663389
s__Citrobacter_portucalensis.t__SGB10084	-0.437106	0.38363	2234	240	0.254661	0.663389
s__Wujia_chipingensis.t__SGB5111	1.18723	1.05369	2234	1002	0.259979	0.665116
s__GGB3005_SGB3996.t__SGB3996	-0.481262	0.427276	2234	296	0.260139	0.665116
s__Eubacterium_ramulus.t__SGB4959	-0.886699	0.790714	2234	1104	0.262242	0.665116
s__Alistipes_onderdonkii.t__SGB2303	1.11831	0.995391	2234	1628	0.261352	0.665116
s__Bacteroides_intestinalis.t__SGB1846	-0.94192	0.840614	2234	844	0.262615	0.665116
s__GGB9614_SGB15049.t__SGB15049	0.922356	0.833591	2234	1357	0.268636	0.674028
s__Parabacteroides_johnsonii.t__SGB1948	-0.627136	0.569258	2234	318	0.270723	0.674028
s__Butyricimonas_faecihominis.t__SGB1786	-0.677744	0.614878	2234	492	0.270475	0.674028
s__Alistipes_senegalensis.t__SGB2296	0.667661	0.608701	2234	558	0.272821	0.674028
s__Klebsiella_variicola.t__SGB10114	-0.460355	0.419038	2234	310	0.272061	0.674028
s__GGB9634_SGB15093.t__SGB15093	0.689906	0.632821	2234	513	0.275739	0.677915
s__Dorea_longicatena.t__SGB4581	-1.00559	0.939297	2234	999	0.284477	0.686011
s__GGB3612_SGB4882.t__SGB4882	-0.64342	0.597826	2234	377	0.281924	0.686011
s__GGB4683_SGB6473.t__SGB6473	-0.790644	0.738412	2234	450	0.284404	0.686011
s__GGB47687_SGB2286.t__SGB2286	-0.620055	0.575306	2234	301	0.281247	0.686011
s__Blautia_obeum.t__SGB4810	-0.839658	0.78854	2234	1144	0.28707	0.688967
s__Lachnospira_eligens.t__SGB5082	-0.972522	0.918	2234	1832	0.289536	0.689275
s__Blautia_sp_MCC283.t__SGB4828	-0.776047	0.733143	2234	528	0.289933	0.689275
s__Hungatella_hathewayi.t__SGB4741	-0.523988	0.49888	2234	409	0.293681	0.694907
s__Eubacteriaceae_bacterium.t__SGB3958	-0.601077	0.576166	2234	624	0.296952	0.695716
s__Fournierella_massiliensis.t__SGB72786	-0.43846	0.421345	2234	321	0.298164	0.695716
s__Clostridia_bacterium_UC5_1_1D1.t__SGB14995	-0.606279	0.57997	2234	723	0.295969	0.695716
s__Clostridiaceae_bacterium_Marseille_Q4145.t__SGB4769	0.659181	0.635418	2234	820	0.299663	0.695992
s__Sutterella_SGB9281.t__SGB9281	-0.676221	0.6538	2234	322	0.301111	0.696147
s__Fusicatenibacter_sp_CLA_AA_H277.t__SGB4780	-0.724434	0.717016	2234	1315	0.312439	0.704816
s__Ruminococcus_SGB4421.t__SGB4421	-0.824506	0.817435	2234	502	0.313252	0.704816
s__GGB9642_SGB15119.t__SGB15119	0.504301	0.498248	2234	256	0.311577	0.704816
s__Provencibacterium_massiliense.t__SGB14838	-0.328696	0.323979	2234	253	0.310426	0.704816
s__Bacteroides_clarus.t__SGB1832	0.844642	0.827123	2234	699	0.307279	0.704816
s__Akkermansia_muciniphila.t__SGB9228	-0.552747	0.542603	2234	283	0.308458	0.704816
s__Alistipes_communis.t__SGB2290	0.869168	0.880692	2234	1200	0.323792	0.706454
s__Lentihominibacter_faecis.t__SGB3957	-0.709348	0.715345	2234	917	0.321492	0.706454
s__GGB9501_SGB14898.t__SGB14898	-0.400251	0.398808	2234	235	0.315671	0.706454
s__Anaerostipes_caccae.t__SGB4529	-0.367861	0.37262	2234	226	0.323639	0.706454
s__Clostridium_spiroforme.t__SGB6747	-0.474951	0.481091	2234	318	0.323633	0.706454
s__Hungatella_hathewayi.t__SGB4742	-0.705803	0.710092	2234	792	0.320351	0.706454
s__Turicibacter_bilis.t__SGB6847	0.563452	0.568363	2234	515	0.321618	0.706454
s__GGB4552_SGB6276.t__SGB6276	-0.876846	0.891595	2234	619	0.325489	0.707096
s__GGB3740_SGB5076.t__SGB5076	-0.800434	0.819235	2234	512	0.32865	0.708716
s__Oscillospiraceae_unclassified_SGB15252.t__SGB15252	0.54765	0.560974	2234	321	0.329047	0.708716
s__Collinsella_aerofaciens.t__SGB14535	-0.434263	0.449889	2234	296	0.334516	0.71743
s__Blautia_stercoris.t__SGB4788	-0.819364	0.854487	2234	940	0.337715	0.718777
s__Anaerotruncus_colihominis.t__SGB14963	-0.615924	0.648422	2234	776	0.342275	0.718777
s__Bacteroides_fragilis.t__SGB1853	0.716764	0.753341	2234	543	0.341481	0.718777
s__Faecalibacterium_sp_CLA_AA_H233.t__SGB15315	0.618978	0.650288	2234	512	0.341275	0.718777
s__Alistipes_indistinctus.t__SGB2325	0.792712	0.833721	2234	1094	0.341802	0.718777
s__Clostridium_sp_Marseille_P3244.t__SGB29302	-0.41382	0.440899	2234	348	0.348047	0.724857
s__Faecalicatena_contorta.t__SGB4614	-0.465911	0.495966	2234	442	0.347626	0.724857
s__Enterocloster_asparagiformis.t__SGB4724	-0.586505	0.627145	2234	676	0.349787	0.725485
s__Lachnospiraceae_bacterium_CLA_AA_H215.t__SGB4777	-0.500025	0.537731	2234	428	0.352535	0.72693
s__Intestinimonas_sp_MSJ_38.t__SGB14974	0.617871	0.665617	2234	619	0.353369	0.72693
s__Alistipes_provencensis.t__SGB2298	-0.426462	0.461846	2234	231	0.355906	0.729174
s__Bacteroides_bouchesdurhonensis.t__SGB3321	0.308458	0.33569	2234	247	0.358259	0.731022
s__GGB3486_SGB4658.t__SGB4658	-0.482972	0.530949	2234	241	0.363111	0.737935
s__Phocaeicola_plebeius.t__SGB1899	0.6566	0.730831	2234	554	0.369053	0.742418
s__Rothia_mucilaginosa.t__SGB16971_group	-0.446436	0.497616	2234	404	0.369736	0.742418
s__Blautia_SGB4815.t__SGB4815	-0.551531	0.614208	2234	1063	0.369306	0.742418
s__Granulicatella_SGB8255.t__SGB8255_group	-0.468838	0.525572	2234	567	0.372461	0.74414
s__Coprobacter_fastidiosus.t__SGB1963	-0.683735	0.768216	2234	634	0.373546	0.74414
s__Clostridiaceae_bacterium_Marseille_Q4149.t__SGB15091	0.728769	0.823929	2234	823	0.376519	0.746134
s__GGB2653_SGB3574.t__SGB3574	-0.607552	0.688309	2234	852	0.377508	0.746134
s__Bifidobacterium_adolescentis.t__SGB17244	0.855103	0.984963	2234	874	0.385402	0.758759
s__Enterobacter_roggenkampii.t__SGB10139	0.346645	0.400668	2234	277	0.387039	0.759019
s__Eubacterium_siraeum.t__SGB4198	-0.676439	0.836501	2234	703	0.418801	0.762745
s__Clostridium_sp_AM33_3.t__SGB4711	-0.678063	0.82974	2234	1495	0.413902	0.762745
s__Oscillospiraceae_bacterium_Marseille_Q3528.t__SGB4778	-0.477015	0.59404	2234	1019	0.42206	0.762745
s__bacterium_210917_DFI_7_65.t__SGB14999	-0.563465	0.695463	2234	1477	0.417911	0.762745
s__GGB3345_SGB4425.t__SGB4425_group	0.7156	0.878887	2234	575	0.415611	0.762745
s__Butyricimonas_virosa.t__SGB1784	0.629302	0.794302	2234	1147	0.428287	0.762745
s__GGB33469_SGB15236.t__SGB15236	-0.640052	0.762513	2234	616	0.401336	0.762745
s__GGB9691_SGB15198.t__SGB15198	-0.35958	0.443189	2234	228	0.417254	0.762745
s__Streptococcus_australis.t__SGB8059_group	-0.585997	0.688714	2234	883	0.39494	0.762745
s__Flavonifractor_plautii.t__SGB15132	-0.533861	0.644072	2234	1986	0.407259	0.762745
s__Mediterraneibacter_sp_NSJ_151.t__SGB4553	0.385823	0.468165	2234	611	0.409961	0.762745
s__Bacteroides_salyersiae.t__SGB1857	0.726389	0.873586	2234	781	0.405779	0.762745
s__Eisenbergiella_tayi.t__SGB4988	-0.464573	0.555664	2234	441	0.403206	0.762745
s__Holdemania_massiliensis.t__SGB4044	-0.512849	0.64549	2234	613	0.426982	0.762745
s__GGB3278_SGB4328.t__SGB4328	-0.64779	0.802482	2234	417	0.419618	0.762745
s__Enterocloster_lavalensis.t__SGB4725	-0.44864	0.523537	2234	420	0.39157	0.762745
s__Faecalicatena_contorta.t__SGB4613	-0.310858	0.388801	2234	256	0.424069	0.762745
s__GGB9531_SGB14932.t__SGB14932	-0.429895	0.509129	2234	397	0.398552	0.762745
s__Akkermansia_muciniphila.t__SGB9226	-0.73927	0.930487	2234	671	0.42699	0.762745
s__GGB9765_SGB15382.t__SGB15382	-0.310329	0.364844	2234	226	0.395094	0.762745
s__Klebsiella_quasipneumoniae.t__SGB10112	0.323474	0.3938	2234	299	0.411497	0.762745
s__Massiliimalia_massiliensis.t__SGB29347	-0.341344	0.417448	2234	277	0.41362	0.762745
s__Christensenella_hongkongensis.t__SGB14143	-0.409375	0.488888	2234	393	0.40248	0.762745
s__Clostridiaceae_bacterium_Marseille_Q3526.t__SGB4703	-0.542748	0.673779	2234	628	0.420601	0.762745
s__Bacteroides_intestinalis.t__SGB1845	-0.517715	0.626341	2234	523	0.408569	0.762745
s__Jingyaoa_shaoxingensis.t__SGB47656	0.310268	0.391202	2234	293	0.427795	0.762745
s__Holdemanella_porci.t__SGB6796	-0.493662	0.630451	2234	341	0.433693	0.762773
s__Coprococcus_eutactus.t__SGB5117	0.693437	0.887184	2234	660	0.434524	0.762773
s__Faecalibacterium_prausnitzii.t__SGB15316	0.481896	0.619942	2234	2103	0.437049	0.762773
s__GGB9758_SGB15368.t__SGB15368	-0.789224	1.03607	2234	1034	0.44629	0.762773
s__GGB4603_SGB6367.t__SGB6367	-0.417119	0.548792	2234	318	0.447295	0.762773
s__Coprococcus_catus.t__SGB4670	-0.620846	0.804381	2234	1347	0.440296	0.762773
s__GGB3304_SGB4365.t__SGB4365	0.439907	0.578666	2234	243	0.44721	0.762773
s__GGB4605_SGB6376.t__SGB6376	-0.433776	0.570125	2234	276	0.446831	0.762773
s__Eubacterium_hominis.t__SGB4040	-0.446084	0.579184	2234	409	0.441267	0.762773
s__Adlercreutzia_equolifaciens.t__SGB14797	-0.309089	0.401899	2234	227	0.441932	0.762773
s__Anaerotruncus_rubiinfantis.t__SGB25416	-0.457368	0.581035	2234	553	0.431271	0.762773
s__Tyzzerella_nexilis.t__SGB4588	0.599093	0.774788	2234	531	0.439465	0.762773
s__Anaerotignum_faecicola.t__SGB71883	-0.339358	0.447156	2234	311	0.447978	0.762773
s__Odoribacter_splanchnicus.t__SGB1790	0.681603	0.907701	2234	1617	0.452785	0.768363
s__Schaalia_odontolytica.t__SGB17169	-0.280448	0.375361	2234	255	0.455056	0.769626
s__Ruminococcus_bovis.t__SGB4272	0.43312	0.58421	2234	256	0.458543	0.772929
s__Youxingia_wuxianensis.t__SGB82503	-0.267682	0.366517	2234	263	0.465258	0.775186
s__Blautia_luti.t__SGB4832	0.454762	0.618412	2234	556	0.462191	0.775186
s__Ruminococcus_gnavus.t__SGB4584	-0.651038	0.89082	2234	1522	0.46496	0.775186
s__Adlercreutzia_equolifaciens.t__SGB14798	-0.455195	0.624349	2234	939	0.466035	0.775186
s__GGB33586_SGB53517.t__SGB53517	-0.386332	0.532256	2234	393	0.468013	0.775916
s__Butyricimonas_paravirosa.t__SGB1785	-0.451791	0.626677	2234	436	0.471027	0.778353
s__GGB4651_SGB6438.t__SGB6438	-0.436265	0.613167	2234	230	0.476852	0.785404
s__Brotolimicola_acetigignens.t__SGB4914	-0.545915	0.779869	2234	1935	0.483995	0.788601
s__GGB9747_SGB15356.t__SGB15356	0.569668	0.815878	2234	617	0.485108	0.788601
s__GGB2998_SGB3988.t__SGB3988	0.486506	0.693537	2234	848	0.483073	0.788601
s__Holdemania_filiformis.t__SGB4046	-0.483291	0.694568	2234	1151	0.486617	0.788601
s__Gemella_sanguinis.t__SGB7298_group	-0.280231	0.397818	2234	311	0.481244	0.788601
s__Enterocloster_hominis.t__SGB4721	-0.54154	0.782268	2234	863	0.48884	0.789665
s__GGB9730_SGB15291.t__SGB15291	0.533595	0.780162	2234	1261	0.494075	0.791048
s__GGB9715_SGB15260.t__SGB15260	0.58993	0.872955	2234	915	0.499247	0.791048
s__Parasutterella_excrementihominis.t__SGB9262	0.614485	0.912342	2234	1243	0.500683	0.791048
s__Alistipes_dispar.t__SGB2311	-0.283153	0.419151	2234	272	0.499402	0.791048
s__Lawsonibacter_hominis.t__SGB15131	-0.31821	0.466065	2234	303	0.49483	0.791048
s__GGB9635_SGB15103.t__SGB15103	0.351722	0.522036	2234	252	0.50054	0.791048
s__Megasphaera_sp_NM10.t__SGB5858	-0.46158	0.684749	2234	334	0.500326	0.791048
s__GGB9770_SGB15390.t__SGB15390	-0.371321	0.554455	2234	332	0.503116	0.792407
s__Faecalibacterium_prausnitzii.t__SGB15318	0.636114	0.960922	2234	1710	0.50805	0.79421
s__Blautia_wexlerae.t__SGB4831	0.444311	0.669348	2234	734	0.506889	0.79421
s__Jutongia_huaianensis.t__SGB4655	-0.354495	0.536691	2234	227	0.508988	0.79421
s__GGB3619_SGB4894.t__SGB4894	0.439062	0.674315	2234	645	0.515034	0.800335
s__Lachnoclostridium_pacaense.t__SGB4763	-0.240189	0.369812	2234	230	0.516089	0.800335
s__Roseburia_sp_AM59_24XD.t__SGB4654	0.335464	0.519606	2234	254	0.518596	0.800777
s__Coprococcus_eutactus.t__SGB5121	-0.549024	0.852339	2234	662	0.519552	0.800777
s__Dysosmobacter_welbionis.t__SGB15078	-0.470191	0.735883	2234	1812	0.522923	0.80205
s__Phascolarctobacterium_faecium.t__SGB5792	0.635105	0.995513	2234	1640	0.52356	0.80205
s__GGB41458_SGB58520.t__SGB58520	0.29325	0.462942	2234	401	0.526505	0.802652
s__GGB9787_SGB15410.t__SGB15410	-0.312905	0.494727	2234	325	0.527138	0.802652
s__GGB9063_SGB13982.t__SGB13982	0.309846	0.495075	2234	380	0.531473	0.804392
s__Bacteroides_finegoldii.t__SGB1862	0.611509	0.975838	2234	1051	0.530953	0.804392
s__GGB38239_SGB47716.t__SGB47716	0.257246	0.414129	2234	247	0.534549	0.806625
s__Dorea_longicatena.t__SGB4582	-0.511716	0.827929	2234	1678	0.536594	0.807294
s__Bacteroides_uniformis.t__SGB1836	-0.314133	0.517252	2234	2194	0.543706	0.808342
s__GGB9593_SGB15015.t__SGB15015	0.346532	0.568346	2234	384	0.542109	0.808342
s__GGB9491_SGB14888.t__SGB14888	-0.295799	0.486547	2234	564	0.543279	0.808342
s__GGB9646_SGB15123.t__SGB15123	-0.304891	0.496664	2234	438	0.53936	0.808342
s__GGB9502_SGB14899.t__SGB14899	0.395338	0.676952	2234	586	0.559281	0.819412
s__GGB2848_SGB3813.t__SGB3813	-0.340735	0.582316	2234	454	0.558515	0.819412
s__Christensenella_minuta.t__SGB14142	-0.264662	0.448027	2234	393	0.554763	0.819412
s__Clostridium_SGB6173.t__SGB6173	0.289201	0.49153	2234	367	0.556344	0.819412
s__GGB9290_SGB14247.t__SGB14247	0.289621	0.493426	2234	224	0.55729	0.819412
s__Eisenbergiella_massiliensis.t__SGB4987	-0.291082	0.503032	2234	326	0.562881	0.822295
s__GGB58233_SGB79883.t__SGB79883	-0.245793	0.435978	2234	340	0.572964	0.834607
s__Veillonella_dispar.t__SGB6952	0.363827	0.657132	2234	682	0.579868	0.837403
s__GGB13404_SGB14252.t__SGB14252	0.289714	0.51992	2234	549	0.577428	0.837403
s__Solobacterium_SGB6829.t__SGB6829	0.133719	0.240776	2234	240	0.578698	0.837403
s__Roseburia_inulinivorans.t__SGB4940	0.452178	0.826203	2234	1979	0.58423	0.838894
s__GGB51269_SGB5062.t__SGB5062	-0.330958	0.602711	2234	294	0.58298	0.838894
s__Parabacteroides_distasonis.t__SGB1934	0.295584	0.546247	2234	2108	0.58848	0.841729
s__Paraprevotella_clara.t__SGB1798	0.50821	0.941873	2234	674	0.589545	0.841729
s__Ruminococcus_bicirculans.t__SGB4262	-0.548412	1.0448	2234	1465	0.599708	0.84264
s__GGB9760_SGB15373.t__SGB15373	-0.426216	0.80394	2234	920	0.596054	0.84264
s__GGB13493_SGB15238.t__SGB15238	-0.290484	0.556499	2234	342	0.601733	0.84264
s__GGB9293_SGB14250.t__SGB14250	-0.287702	0.544602	2234	320	0.597358	0.84264
s__Faecalimonas_umbilicata.t__SGB4583	-0.300687	0.562587	2234	374	0.593068	0.84264
s__GGB9608_SGB15041.t__SGB15041	-0.227127	0.435305	2234	305	0.601886	0.84264
s__Clostridium_sp_NSJ_42.t__SGB6174	-0.252936	0.483029	2234	284	0.600578	0.84264
s__Blautia_glucerasea.t__SGB4804	-0.26984	0.522088	2234	429	0.605314	0.843261
s__GGB9621_SGB15073.t__SGB15073	-0.213645	0.413776	2234	256	0.605676	0.843261
s__GGB13489_SGB15224.t__SGB15224	-0.27815	0.547097	2234	288	0.611215	0.848629
s__Bifidobacterium_bifidum.t__SGB17256	-0.352762	0.698019	2234	442	0.613345	0.849247
s__Vescimonas_coprocola.t__SGB15089	-0.391664	0.784053	2234	1599	0.61745	0.852589
s__GGB9760_SGB15374.t__SGB15374	0.341271	0.689867	2234	610	0.620867	0.854964
s__Intestinibacter_bartlettii.t__SGB6140	-0.36933	0.750794	2234	1151	0.622825	0.855324
s__Eubacteriaceae_bacterium.t__SGB5043	-0.381969	0.79026	2234	796	0.628898	0.856657
s__Clostridium_SGB4751.t__SGB4751	-0.338626	0.701245	2234	791	0.629219	0.856657
s__Vescimonas_SGB15087.t__SGB15087	-0.32487	0.669475	2234	448	0.627538	0.856657
s__Neobittarella_massiliensis.t__SGB7264	0.274454	0.570642	2234	612	0.630595	0.856657
s__GGB9708_SGB15233.t__SGB15233	-0.276302	0.582976	2234	401	0.635581	0.857469
s__GGB3321_SGB4394.t__SGB4394	0.269424	0.56967	2234	577	0.636297	0.857469
s__Massiliimalia_timonensis.t__SGB7253	-0.200562	0.420111	2234	294	0.633123	0.857469
s__Lentihominibacter_hominis.t__SGB3961	-0.216267	0.460658	2234	274	0.638776	0.858515
s__Bacteroides_eggerthii.t__SGB1829	0.441541	0.96142	2234	985	0.646093	0.863742
s__Pseudoflavonifractor_gallinarum.t__SGB29328	-0.306038	0.663117	2234	838	0.644475	0.863742
s__Bifidobacterium_dentium.t__SGB17234	-0.221434	0.491993	2234	274	0.652701	0.867971
s__GGB3363_SGB4448.t__SGB4448	-0.292629	0.648423	2234	444	0.651822	0.867971
s__Roseburia_hominis.t__SGB4659	-0.342027	0.799943	2234	684	0.669009	0.873525
s__Clostridium_sp_AF27_2AA.t__SGB4712	0.352592	0.819573	2234	1020	0.667081	0.873525
s__Clostridiales_bacterium.t__SGB15143	-0.303873	0.706549	2234	899	0.667179	0.873525
s__Clostridium_sp_AF32_12BH.t__SGB4710	0.265852	0.606677	2234	781	0.661277	0.873525
s__GGB9237_SGB14179.t__SGB14179	0.235866	0.538602	2234	576	0.661484	0.873525
s__Lactonifactor_longoviformis.t__SGB48013	-0.171205	0.400241	2234	231	0.668871	0.873525
s__GGB9365_SGB14341.t__SGB14341	-0.200234	0.46508	2234	368	0.666847	0.873525
s__Eubacterium_rectale.t__SGB4933	-0.409585	0.972634	2234	1865	0.673716	0.876429
s__Ruminococcus_lactaris.t__SGB4557	-0.391445	0.943264	2234	942	0.678189	0.876429
s__GGB9590_SGB15012.t__SGB15012	0.248095	0.594361	2234	480	0.676416	0.876429
s__Bifidobacterium_longum.t__SGB17248	-0.362306	0.872696	2234	1669	0.678067	0.876429
s__Faecalibacterium_SGB15346.t__SGB15346	0.380953	0.927603	2234	1743	0.681343	0.878253
s__Yeguia_hominis.t__SGB72336	-0.147963	0.363496	2234	227	0.684007	0.879437
s__Mediterraneibacter_faecis.t__SGB4563	-0.374712	0.931589	2234	1637	0.687554	0.880108
s__GGB9715_SGB15265.t__SGB15265	0.334661	0.838283	2234	1062	0.689768	0.880108
s__Tyzzerella_SGB4587.t__SGB4587	-0.218037	0.54509	2234	296	0.689193	0.880108
s__Gordonibacter_pamelaeae.t__SGB14807	0.215939	0.546158	2234	652	0.692602	0.881494
s__Coprococcus_comes.t__SGB4577	-0.30103	0.776633	2234	1628	0.698342	0.881949
s__Streptococcus_mitis.t__SGB8168	0.137544	0.358021	2234	413	0.700883	0.881949
s__Candidatus_Cibionibacter_quicibialis.t__SGB15286	0.362414	0.956418	2234	1657	0.704777	0.881949
s__GGB9635_SGB15106.t__SGB15106	-0.312726	0.826559	2234	533	0.705209	0.881949
s__Cloacibacillus_porcorum.t__SGB15507	-0.164023	0.43248	2234	281	0.704531	0.881949
s__Mogibacterium_diversum.t__SGB3922_group	-0.156087	0.40006	2234	276	0.696456	0.881949
s__Eubacterium_sulci.t__SGB3934_group	-0.157242	0.404464	2234	307	0.697486	0.881949
s__Oscillospiraceae_bacterium.t__SGB15225	-0.319521	0.881343	2234	819	0.716984	0.884976
s__Dorea_sp_AF36_15AT.t__SGB4552	-0.261671	0.728895	2234	1129	0.719631	0.884976
s__Escherichia_coli.t__SGB10068	0.270629	0.754663	2234	2012	0.719921	0.884976
s__GGB9602_SGB15028.t__SGB15028	0.195277	0.531896	2234	409	0.713553	0.884976
s__Anaerobutyricum_soehngenii.t__SGB4537	0.319339	0.858573	2234	1171	0.709971	0.884976
s__Anaerotignum_sp_MSJ_24.t__SGB5180	-0.254538	0.702462	2234	772	0.717124	0.884976
s__GGB4456_SGB6141.t__SGB6141	-0.189934	0.520679	2234	480	0.715308	0.884976
s__Evtepia_gabavorous.t__SGB15120	0.29038	0.843347	2234	1026	0.730639	0.895967
s__Enterobacter_hormaechei.t__SGB10130	-0.171311	0.504045	2234	302	0.733985	0.897884
s__Faecalibacterium_prausnitzii.t__SGB15342	0.251753	0.811629	2234	1904	0.756451	0.899178
s__Clostridiaceae_bacterium_Marseille_Q4143.t__SGB4768	0.207377	0.66457	2234	1245	0.755034	0.899178
s__Allisonella_histaminiformans.t__SGB5843	-0.204811	0.65458	2234	621	0.754395	0.899178
s__Lachnospiraceae_bacterium_OM04_12BH.t__SGB4893	-0.185838	0.574267	2234	535	0.746265	0.899178
s__Oscillibacter_valericigenes.t__SGB15124	-0.226945	0.698735	2234	1167	0.745367	0.899178
s__Intestinimonas_gabonensis.t__SGB79840	-0.151912	0.452986	2234	394	0.737388	0.899178
s__Schaalia_SGB17168.t__SGB17168	0.106881	0.328577	2234	289	0.744996	0.899178
s__GGB55957_SGB77276.t__SGB77276	-0.168876	0.522105	2234	433	0.746383	0.899178
s__Hydrogeniiclostridium_mannosilyticum.t__SGB14890	-0.152333	0.488997	2234	333	0.755433	0.899178
s__Candidatus_Nanosynsacchari_sp_TM7_ANC_38_39_G1_1.t__SGB19882	0.140521	0.42556	2234	399	0.741277	0.899178
s__GGB9296_SGB14253.t__SGB14253	-0.120972	0.386222	2234	344	0.754143	0.899178
s__Blautia_glucerasea.t__SGB4809	0.155472	0.495784	2234	270	0.753863	0.899178
s__Ruminococcus_sp_AF13_28.t__SGB4834	-0.27945	0.924314	2234	1311	0.762427	0.90347
s__Pyramidobacter_piscolens.t__SGB15497	-0.105068	0.349374	2234	231	0.763647	0.90347
s__Lachnospiraceae_bacterium.t__SGB4781	0.194822	0.665222	2234	1183	0.769651	0.904205
s__Blautia_faecicola.t__SGB4867	0.195183	0.661308	2234	483	0.767909	0.904205
s__Bacteroides_nordii.t__SGB1858	-0.231651	0.788523	2234	1234	0.768954	0.904205
s__Roseburia_lenta.t__SGB4957	-0.233262	0.812548	2234	749	0.774082	0.904263
s__Oxalobacter_formigenes.t__SGB9387	-0.140152	0.483554	2234	299	0.771968	0.904263
s__Bacteroides_sp_AF16_49.t__SGB1840	-0.137988	0.482867	2234	232	0.775083	0.904263
s__Anaerostipes_hadrus.t__SGB4547	-0.173509	0.618578	2234	377	0.779122	0.90457
s__GGB9062_SGB13981.t__SGB13981	0.12227	0.439185	2234	270	0.78073	0.90457
s__Methanobrevibacter_smithii.t__SGB714	0.143267	0.508386	2234	257	0.778116	0.90457
s__Raoultibacter_timonensis.t__SGB33550	0.121877	0.454845	2234	302	0.788761	0.911778
s__Blautia_hansenii.t__SGB4794	-0.127383	0.487097	2234	318	0.79372	0.915411
s__Faecalicatena_fissicatena.t__SGB4871	-0.213049	0.839613	2234	1392	0.799715	0.918174
s__Mediterraneibacter_massiliensis.t__SGB4595	-0.110159	0.434227	2234	301	0.799758	0.918174
s__Gemmiger_SGB15295.t__SGB15295	0.191529	0.79328	2234	626	0.809237	0.920709
s__Streptococcus_anginosus.t__SGB8028_group	0.0992402	0.416374	2234	260	0.811636	0.920709
s__Clostridiaceae_bacterium.t__SGB4770	-0.15263	0.647244	2234	835	0.813598	0.920709
s__Parabacteroides_faecis.t__SGB1940	0.108782	0.452424	2234	246	0.810009	0.920709
s__Parasutterella_SGB9260.t__SGB9260	0.212484	0.906795	2234	725	0.814755	0.920709
s__Ruminococcus_sp_AF41_9.t__SGB25497	0.138956	0.58687	2234	391	0.812854	0.920709
s__GGB9697_SGB15213.t__SGB15213	-0.0984568	0.398738	2234	227	0.804992	0.920709
s__Oscillibacter_sp_MSJ_31.t__SGB15249	-0.222819	0.9696	2234	932	0.818265	0.921542
s__Oscillospiraceae_bacterium_CLA_AA_H250.t__SGB14861	0.182575	0.798429	2234	886	0.819148	0.921542
s__GGB51884_SGB49168.t__SGB49168	0.116358	0.534701	2234	389	0.82775	0.929145
s__GGB9708_SGB15234.t__SGB15234	-0.178381	0.848374	2234	778	0.833482	0.929369
s__GGB9790_SGB15413.t__SGB15413	0.103925	0.493544	2234	356	0.833243	0.929369
s__TM7_phylum_sp_oral_taxon_348.t__SGB19880	0.071163	0.3333	2234	245	0.830949	0.929369
s__Eubacterium_ventriosum.t__SGB5045	-0.181024	0.880592	2234	1429	0.837145	0.931393
s__Clostridium_fessum.t__SGB4705	0.147309	0.756725	2234	1869	0.845672	0.938373
s__Oscillibacter_sp_PC13.t__SGB7258	-0.0597531	0.309942	2234	239	0.847143	0.938373
s__Bacteroides_ovatus.t__SGB1871	0.119126	0.630856	2234	2107	0.850242	0.939741
s__Clostridiales_bacterium.t__SGB15159	0.120973	0.657857	2234	626	0.854117	0.939901
s__Streptococcus_rubneri.t__SGB8056	-0.0808111	0.434868	2234	324	0.852596	0.939901
s__GGB3277_SGB4327.t__SGB4327	-0.149969	0.84707	2234	565	0.859489	0.943753
s__Roseburia_intestinalis.t__SGB4951	0.156538	0.942418	2234	1408	0.868091	0.949063
s__Barnesiella_intestinihominis.t__SGB1965	-0.16771	1.00655	2234	1058	0.867685	0.949063
s__Bacteroides_faecis.t__SGB1860	-0.106589	0.683539	2234	416	0.876097	0.955743
s__GGB9189_SGB14128.t__SGB14128	-0.0619825	0.422924	2234	255	0.883495	0.961731
s__Roseburia_sp_AM23_20.t__SGB4950	-0.1025	0.711577	2234	433	0.885477	0.961811
s__Lacrimispora_amygdalina.t__SGB4716	-0.0933138	0.708232	2234	1890	0.895189	0.970164
s__Parabacteroides_goldsteinii.t__SGB1941	0.0987562	0.762915	2234	835	0.897017	0.970164
s__GGB9512_SGB14909.t__SGB14909	-0.0660639	0.541975	2234	341	0.902993	0.970515
s__Guopingia_tenuis.t__SGB14127	0.0692577	0.549346	2234	589	0.899685	0.970515
s__Faecalibacillus_faecis.t__SGB6750	-0.0736695	0.60515	2234	500	0.903118	0.970515
s__Ruminococcus_bromii.t__SGB4285	-0.117979	1.10433	2234	1519	0.914931	0.974155
s__Lawsonibacter_asaccharolyticus.t__SGB15154	-0.0825635	0.788635	2234	1289	0.91663	0.974155
s__Streptococcus_gordonii.t__SGB8053	0.0419353	0.43597	2234	301	0.92338	0.974155
s__Bacteroides_xylanisolvens.t__SGB1867	0.0715231	0.714777	2234	1916	0.920303	0.974155
s__GGB9712_SGB15244.t__SGB15244	-0.074765	0.705661	2234	544	0.915631	0.974155
s__Blautia_glucerasea.t__SGB4816	0.0763155	0.77015	2234	1164	0.921074	0.974155
s__GGB9767_SGB15385.t__SGB15385	-0.051608	0.540219	2234	273	0.923901	0.974155
s__Lachnospiraceae_bacterium_OF09_6.t__SGB4966	-0.0419181	0.416748	2234	282	0.91989	0.974155
s__Jilunia_laotingensis.t__SGB1802	-0.045111	0.452094	2234	226	0.920526	0.974155
s__Blautia_glucerasea.t__SGB4813	-0.0556231	0.607804	2234	916	0.927092	0.975479
s__Veillonella_parvula.t__SGB6939	-0.0714088	0.816946	2234	1173	0.930354	0.975955
s__Clostridium_SGB6179.t__SGB6179	0.0652388	0.757958	2234	691	0.931417	0.975955
s__Anaerosacchariphilus_sp_NSJ_68.t__SGB4772	-0.0532187	0.636545	2234	693	0.933378	0.97598
s__GGB51647_SGB4348.t__SGB4348	0.0714312	1.0138	2234	868	0.943835	0.977622
s__Bacteroides_thetaiotaomicron.t__SGB1861	0.0415644	0.592896	2234	2085	0.944117	0.977622
s__Oliverpabstia_intestinalis.t__SGB4868	-0.0576396	0.830082	2234	1053	0.944647	0.977622
s__Streptococcus_oralis.t__SGB8130	0.02128	0.297708	2234	288	0.943023	0.977622
s__GGB9359_SGB14334.t__SGB14334	-0.0358782	0.485661	2234	303	0.941117	0.977622
s__GGB9347_SGB14313.t__SGB14313	0.0377918	0.617952	2234	356	0.95124	0.982206
s__GGB51441_SGB71759.t__SGB71759	-0.0392949	0.673523	2234	919	0.953481	0.982206
s__GGB9597_SGB15022.t__SGB15022	0.0261314	0.462232	2234	283	0.954922	0.982206
s__Coprobacter_secundus.t__SGB1962	-0.0315257	0.59579	2234	469	0.957805	0.983164
s__Streptococcus_vestibularis.t__SGB8003	0.014183	0.290904	2234	252	0.961119	0.984561
s__Streptococcus_sanguinis.t__SGB8047_group	0.0114095	0.257949	2234	331	0.964724	0.985629
s__Alistipes_ihumii.t__SGB2328	-0.0310679	0.73035	2234	804	0.966073	0.985629
s__Roseburia_faecis.t__SGB4925	-0.0319297	0.907912	2234	1854	0.971949	0.988021
s__Actinomyces_sp_ICM47.t__SGB17167_group	-0.0186167	0.536815	2234	546	0.972338	0.988021
s__GGB3321_SGB4395.t__SGB4395	-0.0114047	0.452739	2234	227	0.979905	0.993707
s__Romboutsia_timonensis.t__SGB6148	-0.0146862	0.779356	2234	1504	0.984967	0.994837
s__GGB3288_SGB4342.t__SGB4342	0.00948048	0.478823	2234	316	0.984205	0.994837
s__GGB6649_SGB9391.t__SGB9391	-0.00675168	0.416284	2234	256	0.987061	0.994958
s__Actinomyces_graevenitzii.t__SGB17130_group	0.00498809	0.378604	2234	237	0.989489	0.995414
s__GGB4684_SGB6478.t__SGB6478	-0.0049829	0.63393	2234	405	0.993729	0.995705
s__GGB9618_SGB15065.t__SGB15065	0.00501937	0.487551	2234	315	0.991787	0.995705
s__GGB9444_SGB14834.t__SGB14834	-0.00134652	0.419251	2234	252	0.997438	0.997438

## Sheet: S7
Supplementary table 7: MaAsLin2 results for the Fijian cohort.
Feature	Coefficient	Stderr	N	N.not.0	P-value	Q-value
s__Sutterella_wadsworthensis.t__SGB9286	5.65317	0.258052	2760	984	3.29111e-98	1.38227e-95
s__Clostridium_sp_AM22_11AC.t__SGB4749	3.8092	0.208072	2760	1098	9.53457e-71	2.00226e-68
s__Megamonas_funiformis.t__SGB6962	3.67951	0.202975	2760	385	1.77434e-69	2.48407e-67
s__Dorea_longicatena.t__SGB4582	4.0006	0.240542	2760	1712	2.88152e-59	3.0256e-57
s__GGB3277_SGB4327.t__SGB4327	4.51156	0.302117	2760	1393	1.50446e-48	1.26375e-46
s__GGB9627_SGB15081.t__SGB15081	2.23024	0.15034	2760	529	5.87576e-48	4.11303e-46
s__Parabacteroides_merdae.t__SGB1949	2.50012	0.18742	2760	737	2.20147e-39	1.32088e-37
s__Faecalibacillus_intestinalis.t__SGB6754	2.69221	0.204737	2760	643	2.37885e-38	1.2489e-36
s__Clostridium_fessum.t__SGB4705	2.54031	0.211937	2760	1762	2.62745e-32	1.22614e-30
s__GGB4266_SGB5809.t__SGB5809	-4.12065	0.357638	2760	2053	4.92921e-30	2.07027e-28
s__Bacteroides_ovatus.t__SGB1871	2.23791	0.197387	2760	632	3.73399e-29	1.42571e-27
s__Sutterella_wadsworthensis.t__SGB9283	2.39804	0.211668	2760	741	4.09322e-29	1.43263e-27
s__GGB3859_SGB5234.t__SGB5234	-1.78276	0.158111	2760	1051	7.35805e-29	2.37722e-27
s__Catenibacterium_tridentinum.t__SGB6783	2.62127	0.233227	2760	2070	1.09044e-28	3.27133e-27
s__Bacteroides_thetaiotaomicron.t__SGB1861	1.83126	0.164621	2760	414	3.76815e-28	1.05508e-26
s__Dorea_sp_AF36_15AT.t__SGB4552	1.27504	0.115917	2760	362	1.4238e-27	3.73748e-26
s__Bacteroides_caccae.t__SGB1877	2.39112	0.220978	2760	532	9.39795e-27	2.32185e-25
s__Gemmiger_formicilis.t__SGB15300	2.35202	0.223667	2760	2052	2.19476e-25	5.12111e-24
s__Bacteroides_stercoris.t__SGB1830	2.2051	0.21055	2760	480	3.38881e-25	7.49106e-24
s__GGB9602_SGB15031.t__SGB15031	-2.09672	0.207437	2760	841	1.30886e-23	2.7486e-22
s__Bilophila_wadsworthia.t__SGB15452	1.94067	0.193799	2760	747	3.28601e-23	6.57201e-22
s__GGB9715_SGB15265.t__SGB15265	-1.59257	0.161623	2760	971	1.55073e-22	2.96049e-21
s__GGB6520_SGB9209.t__SGB9209	-2.75749	0.280219	2760	920	1.75869e-22	3.21152e-21
s__GGB9708_SGB15234.t__SGB15234	-2.2608	0.231071	2760	1333	3.02173e-22	5.28802e-21
s__Methanobrevibacter_smithii.t__SGB714	-2.07725	0.213843	2760	1075	5.88765e-22	9.89125e-21
s__GGB1093_SGB1404.t__SGB1404	-2.87187	0.296706	2760	1070	8.18235e-22	1.32176e-20
s__GGB9614_SGB15049.t__SGB15049	0.880942	0.0928032	2760	288	4.70634e-21	7.32097e-20
s__GGB9758_SGB15368.t__SGB15368	-3.27366	0.35175	2760	1154	2.60481e-20	3.90721e-19
s__Faecalibacterium_prausnitzii.t__SGB15323	2.62763	0.286865	2760	1831	9.86189e-20	1.42827e-18
s__GGB9640_SGB15115.t__SGB15115	-2.01613	0.223346	2760	1254	3.23244e-19	4.52542e-18
s__Parabacteroides_distasonis.t__SGB1934	1.98678	0.221729	2760	1012	5.82186e-19	7.88768e-18
s__GGB1627_SGB2230.t__SGB2230	-3.04829	0.350443	2760	1645	5.67978e-18	7.45471e-17
s__GGB9081_SGB14005.t__SGB14005	-1.97554	0.229325	2760	668	1.1613e-17	1.47801e-16
s__GGB9691_SGB15198.t__SGB15198	-1.55083	0.181234	2760	609	1.89083e-17	2.33574e-16
s__GGB9635_SGB15106.t__SGB15106	-2.48218	0.290269	2760	1788	1.98485e-17	2.34793e-16
s__Phocaeicola_vulgatus.t__SGB1814	2.34023	0.273722	2760	1500	2.01251e-17	2.34793e-16
s__Roseburia_inulinivorans.t__SGB4940	1.90282	0.224754	2760	2440	4.05772e-17	4.60606e-16
s__GGB9747_SGB15355.t__SGB15355	-1.78985	0.212419	2760	547	5.67431e-17	6.14552e-16
s__GGB3304_SGB4365.t__SGB4365	-2.93429	0.348269	2760	771	5.70656e-17	6.14552e-16
s__GGB9059_SGB13976.t__SGB13976	-2.26941	0.270153	2760	671	7.01905e-17	7.37e-16
s__GGB9708_SGB15233.t__SGB15233	-1.51274	0.180421	2760	564	8.01443e-17	8.2099e-16
s__Prevotella_stercorea.t__SGB1680	-2.985	0.360325	2760	1402	1.83202e-16	1.83202e-15
s__GGB9597_SGB15022.t__SGB15022	-1.85684	0.225337	2760	1032	2.62372e-16	2.56271e-15
s__GGB2998_SGB3989.t__SGB3989	-1.56894	0.191151	2760	593	3.4154e-16	3.26015e-15
s__Dorea_formicigenerans.t__SGB4575	1.58321	0.192975	2760	2363	3.51792e-16	3.28339e-15
s__Oscillospiraceae_unclassified_SGB15252.t__SGB15252	1.04277	0.12792	2760	359	5.38168e-16	4.9137e-15
s__GGB13489_SGB15224.t__SGB15224	-1.50341	0.184768	2760	642	6.076e-16	5.42962e-15
s__Phascolarctobacterium_succinatutens.t__SGB5763_group	2.23115	0.276182	2760	2089	9.69711e-16	8.48498e-15
s__Oscillibacter_sp_MSJ_31.t__SGB15249	-2.12206	0.263101	2760	1900	1.07573e-15	9.22055e-15
s__GGB1632_SGB2240.t__SGB2240	-2.31493	0.288341	2760	690	1.44688e-15	1.21538e-14
s__GGB9774_SGB15394.t__SGB15394	-1.32692	0.165537	2760	568	1.59914e-15	1.31694e-14
s__Catenibacterium_mitsuokai.t__SGB6778	-2.1209	0.265726	2760	1688	2.10004e-15	1.69619e-14
s__Prevotella_sp_885.t__SGB1677	-3.27734	0.413908	2760	1750	3.46577e-15	2.74646e-14
s__GGB9630_SGB15084.t__SGB15084	-1.80501	0.228914	2760	496	4.48757e-15	3.49033e-14
s__GGB1405_SGB1928.t__SGB1928	-1.64224	0.210886	2760	543	9.60783e-15	7.20587e-14
s__GGB4750_SGB6579.t__SGB6579	-1.8985	0.243741	2760	816	9.48582e-15	7.20587e-14
s__GGB12972_SGB1701.t__SGB1701	-2.55301	0.3297	2760	943	1.34865e-14	9.93742e-14
s__Coprococcus_SGB5116.t__SGB5116	-1.64632	0.213191	2760	686	1.58704e-14	1.14924e-13
s__GGB9172_SGB14110.t__SGB14110	-1.41954	0.184928	2760	498	2.25917e-14	1.60822e-13
s__GGB4672_SGB6461.t__SGB6461	-1.07258	0.139804	2760	535	2.33089e-14	1.63162e-13
s__Brachyspira_aalborgi.t__SGB5967	-2.07679	0.275906	2760	423	6.97961e-14	4.80563e-13
s__GGB9762_SGB15377.t__SGB15377	-1.44592	0.194108	2760	698	1.25025e-13	8.46947e-13
s__GGB4884_SGB6823.t__SGB6823	-1.25273	0.169054	2760	424	1.66714e-13	1.11143e-12
s__GGB1633_SGB2241.t__SGB2241	-1.65823	0.224141	2760	516	1.82274e-13	1.19617e-12
s__GGB4558_SGB6289.t__SGB6289	-1.61626	0.22015	2760	482	2.76221e-13	1.78481e-12
s__GGB4700_SGB6506.t__SGB6506	-1.45094	0.200619	2760	441	6.12209e-13	3.89587e-12
s__GGB781_SGB1024.t__SGB1024	-2.56824	0.357418	2760	980	8.57851e-13	5.37757e-12
s__GGB9347_SGB14313.t__SGB14313	-1.57709	0.220249	2760	630	1.02679e-12	6.34191e-12
s__GGB38716_SGB14237.t__SGB14237	-1.17826	0.165845	2760	528	1.52969e-12	9.31118e-12
s__GGB1247_SGB1668.t__SGB1668	-2.33235	0.331843	2760	1500	2.62081e-12	1.57248e-11
s__GGB3278_SGB4328.t__SGB4328	-1.82259	0.259843	2760	681	2.8982e-12	1.71443e-11
s__Collinsella_aerofaciens.t__SGB14483	1.1648	0.167299	2760	2229	4.16668e-12	2.43057e-11
s__GGB3862_SGB5239.t__SGB5239	-1.89707	0.273496	2760	1161	4.99382e-12	2.87316e-11
s__GGB9767_SGB15385.t__SGB15385	-1.08014	0.156427	2760	480	6.20201e-12	3.52006e-11
s__GGB9813_SGB15447.t__SGB15447	-1.1874	0.172856	2760	487	7.9437e-12	4.44847e-11
s__GGB9420_SGB14786.t__SGB14786	-1.02785	0.150109	2760	460	9.24031e-12	5.10648e-11
s__GGB9290_SGB14247.t__SGB14247	-0.93754	0.137172	2760	418	1.00701e-11	5.49281e-11
s__GGB1249_SGB1670.t__SGB1670	-1.69974	0.249645	2760	693	1.2045e-11	6.48575e-11
s__GGB3132_SGB4145.t__SGB4145	-1.01201	0.149105	2760	353	1.39371e-11	7.31698e-11
s__GGB1495_SGB2071.t__SGB2071	2.3039	0.339358	2760	2088	1.37738e-11	7.31698e-11
s__GGB4773_SGB6607.t__SGB6607	-1.1713	0.17322	2760	560	1.65553e-11	8.58424e-11
s__GGB3738_SGB5072.t__SGB5072	1.79861	0.26724	2760	700	2.05137e-11	1.0507e-10
s__Alistipes_shahii.t__SGB2295	1.85509	0.276494	2760	691	2.36371e-11	1.19609e-10
s__GGB1243_SGB1664.t__SGB1664	-1.33952	0.200695	2760	449	2.98939e-11	1.49469e-10
s__GGB9261_SGB14209.t__SGB14209	-1.63788	0.24711	2760	1123	4.07389e-11	2.01298e-10
s__GGB10708_SGB17364.t__SGB17364	-1.30241	0.196857	2760	361	4.41618e-11	2.15674e-10
s__GGB6648_SGB9389.t__SGB9389	-1.02668	0.155693	2760	340	5.10317e-11	2.4636e-10
s__Ruminococcus_sp_AF13_28.t__SGB4834	1.44506	0.219737	2760	965	5.74663e-11	2.74271e-10
s__GGB1458_SGB2021.t__SGB2021	-1.35672	0.206764	2760	788	6.33185e-11	2.98806e-10
s__GGB4644_SGB6428.t__SGB6428	-1.43262	0.218983	2760	587	7.2032e-11	3.3615e-10
s__GGB3733_SGB5066.t__SGB5066	-1.90575	0.291401	2760	1149	7.30735e-11	3.37262e-10
s__GGB1618_SGB2215.t__SGB2215	-1.17548	0.180305	2760	368	8.36232e-11	3.79318e-10
s__GGB33469_SGB15236.t__SGB15236	-1.70148	0.261013	2760	1391	8.39918e-11	3.79318e-10
s__Mitsuokella_multacida.t__SGB5906	-1.47663	0.229998	2760	824	1.59695e-10	7.1353e-10
s__GGB6128_SGB8774.t__SGB8774	-1.55663	0.244977	2760	648	2.44321e-10	1.07817e-09
s__GGB4251_SGB5752.t__SGB5752	1.66472	0.262043	2760	433	2.46438e-10	1.07817e-09
s__GGB9345_SGB14311.t__SGB14311	-1.37627	0.218259	2760	630	3.33021e-10	1.44194e-09
s__GGB3619_SGB4894.t__SGB4894	-1.22327	0.194154	2760	845	3.44154e-10	1.47495e-09
s__GGB9634_SGB15101.t__SGB15101	-1.51631	0.24104	2760	933	3.66282e-10	1.55392e-09
s__GGB9079_SGB14003.t__SGB14003	-0.839929	0.133562	2760	318	3.70994e-10	1.55817e-09
s__GGB4684_SGB6478.t__SGB6478	-1.39444	0.2232	2760	815	4.81591e-10	2.00266e-09
s__GGB13493_SGB15238.t__SGB15238	-1.35884	0.218352	2760	809	5.61392e-10	2.31161e-09
s__GGB9785_SGB15408.t__SGB15408	-0.955713	0.1543	2760	343	6.74637e-10	2.75095e-09
s__GGB4559_SGB6293.t__SGB6293	-0.969272	0.158842	2760	341	1.1935e-09	4.81989e-09
s__Blautia_obeum.t__SGB4811	1.41029	0.231574	2760	1118	1.28601e-09	5.14405e-09
s__GGB4578_SGB6328.t__SGB6328	-1.10667	0.182253	2760	513	1.43507e-09	5.68611e-09
s__GGB1246_SGB1667.t__SGB1667	-1.10435	0.18259	2760	487	1.66208e-09	6.46364e-09
s__GGB6586_SGB9311.t__SGB9311	-1.15708	0.191264	2760	426	1.64801e-09	6.46364e-09
s__GGB3345_SGB4425.t__SGB4425_group	1.31774	0.218236	2760	889	1.76816e-09	6.81308e-09
s__Streptococcus_infantarius.t__SGB8022	-1.5612	0.258842	2760	905	1.84183e-09	7.03245e-09
s__GGB74665_SGB13972.t__SGB13972	-1.45177	0.240908	2760	493	1.90173e-09	7.19575e-09
s__GGB9328_SGB14291.t__SGB14291	-0.866718	0.144043	2760	315	2.01076e-09	7.51819e-09
s__GGB9249_SGB14193.t__SGB14193	-1.25681	0.208908	2760	634	2.02275e-09	7.51819e-09
s__Faecalibacterium_sp_HTFF.t__SGB15340	-1.66867	0.2782	2760	1653	2.25703e-09	8.31538e-09
s__Lachnospira_sp_NSJ_43.t__SGB5087	1.10203	0.185001	2760	552	2.8969e-09	1.058e-08
s__Methanosphaera_stadtmanae.t__SGB698	-0.879441	0.148149	2760	337	3.28192e-09	1.18828e-08
s__Eubacterium_SGB4329.t__SGB4329	-1.19906	0.202588	2760	485	3.6461e-09	1.30886e-08
s__Lacrimispora_amygdalina.t__SGB4716	1.30157	0.220353	2760	1782	3.91682e-09	1.39412e-08
s__Bacteroides_xylanisolvens.t__SGB1867	1.12496	0.190533	2760	587	3.97538e-09	1.40308e-08
s__GGB9266_SGB14215.t__SGB14215	-0.89668	0.151965	2760	394	4.06421e-09	1.41109e-08
s__Anaerotignum_faecicola.t__SGB5190	1.35181	0.229099	2760	518	4.06528e-09	1.41109e-08
s__Holdemanella_biformis.t__SGB6806	1.43534	0.243381	2760	2017	4.13998e-09	1.42524e-08
s__Bacteroides_fragilis.t__SGB1853	1.12833	0.193473	2760	405	6.11508e-09	2.08808e-08
s__GGB9083_SGB14011.t__SGB14011	-0.815213	0.139925	2760	305	6.33208e-09	2.12758e-08
s__Treponema_succinifaciens.t__SGB3546	-1.09085	0.187197	2760	403	6.28849e-09	2.12758e-08
s__GGB9595_SGB15019.t__SGB15019	-1.57498	0.270966	2760	1138	6.86312e-09	2.28771e-08
s__GGB3288_SGB4342.t__SGB4342	-0.982629	0.169225	2760	351	7.10289e-09	2.34899e-08
s__GGB4699_SGB6503.t__SGB6503	-0.850194	0.146608	2760	356	7.42619e-09	2.43672e-08
s__Oscillospiraceae_bacterium_CLA_AA_H250.t__SGB14861	-0.92794	0.160141	2760	715	7.62732e-09	2.48332e-08
s__GGB9508_SGB14905.t__SGB14905	-0.956026	0.16525	2760	381	8.05113e-09	2.60113e-08
s__Candidatus_Segatella_intestinihominis.t__SGB1623	0.560415	0.0978978	2760	573	1.14931e-08	3.68482e-08
s__Bifidobacterium_adolescentis.t__SGB17244	-1.74392	0.305665	2760	1807	1.28478e-08	4.08795e-08
s__GGB4701_SGB6508.t__SGB6508	-0.849476	0.149212	2760	294	1.37925e-08	4.35553e-08
s__GGB2734_SGB3679.t__SGB3679	0.475391	0.0838204	2760	347	1.56209e-08	4.89611e-08
s__GGB3755_SGB5104.t__SGB5104	-1.0474	0.184786	2760	425	1.59264e-08	4.93814e-08
s__GGB4713_SGB6526.t__SGB6526	-0.839881	0.148193	2760	314	1.59902e-08	4.93814e-08
s__GGB6544_SGB9243.t__SGB9243	-1.10123	0.194476	2760	525	1.64519e-08	5.04365e-08
s__Clostridium_sp_AF27_2AA.t__SGB4712	0.982638	0.17424	2760	612	1.87783e-08	5.71514e-08
s__Hallella_faecis.t__SGB1705	-1.12095	0.199421	2760	362	2.08846e-08	6.31045e-08
s__Segatella_copri.t__SGB1626	1.07768	0.192651	2760	2669	2.43751e-08	7.31253e-08
s__GGB4768_SGB6601.t__SGB6601	0.983401	0.176812	2760	510	2.92517e-08	8.71327e-08
s__Duodenibacillus_massiliensis.t__SGB9273	-1.55086	0.279574	2760	782	3.17754e-08	9.34897e-08
s__Segatella_hominis.t__SGB1615	-1.97713	0.356436	2760	1483	3.1831e-08	9.34897e-08
s__Ruminococcus_bicirculans.t__SGB4262	1.34228	0.242811	2760	983	3.54049e-08	1.03264e-07
s__GGB4642_SGB6422.t__SGB6422	-1.31171	0.239517	2760	905	4.72973e-08	1.36999e-07
s__GGB9737_SGB15309.t__SGB15309_group	-1.11672	0.204422	2760	1140	5.10514e-08	1.4686e-07
s__Bacteroides_uniformis.t__SGB1836	1.15709	0.212335	2760	701	5.50222e-08	1.57206e-07
s__Dorea_longicatena.t__SGB4581	-1.15232	0.211959	2760	2302	5.90742e-08	1.67643e-07
s__GGB269_SGB376.t__SGB376	-1.14041	0.210739	2760	691	6.78808e-08	1.91342e-07
s__GGB9696_SGB15212.t__SGB15212	-0.921089	0.171135	2760	350	7.97532e-08	2.23309e-07
s__GGB9288_SGB14243.t__SGB14243	-0.907597	0.169169	2760	521	8.76536e-08	2.43422e-07
s__Coprococcus_sp_OM04_5BH.t__SGB5115	-1.25428	0.233828	2760	715	8.80956e-08	2.43422e-07
s__GGB34228_SGB53814.t__SGB53814	-0.722683	0.135316	2760	285	1.0012e-07	2.74838e-07
s__GGB1146_SGB1472.t__SGB1472	-1.5038	0.281967	2760	1296	1.04299e-07	2.84452e-07
s__Vescimonas_fastidiosa.t__SGB15085	-1.31489	0.246935	2760	1050	1.09167e-07	2.95806e-07
s__GGB3303_SGB4364.t__SGB4364	-1.00082	0.188129	2760	298	1.12169e-07	3.01994e-07
s__GGB9690_SGB15196.t__SGB15196	-0.797305	0.150226	2760	418	1.2006e-07	3.21179e-07
s__GGB4683_SGB6473.t__SGB6473	-0.682998	0.128883	2760	281	1.25393e-07	3.33324e-07
s__GGB9634_SGB15100.t__SGB15100	-0.951326	0.180664	2760	481	1.50384e-07	3.97241e-07
s__Mogibacterium_kristiansenii.t__SGB3926_group	-0.774679	0.147215	2760	402	1.53237e-07	4.02246e-07
s__Lachnospiraceae_bacterium_CLA_AA_H244.t__SGB4993	1.03688	0.198163	2760	1019	1.79828e-07	4.69116e-07
s__GGB9082_SGB14007.t__SGB14007	-1.29397	0.247394	2760	972	1.81794e-07	4.71318e-07
s__Clostridiaceae_bacterium_Marseille_Q4149.t__SGB15091	-1.17172	0.224905	2760	555	2.02934e-07	5.22896e-07
s__Alistipes_senegalensis.t__SGB2296	-0.860927	0.167745	2760	462	3.05998e-07	7.83654e-07
s__Barnesiella_intestinihominis.t__SGB1965	0.94252	0.18431	2760	415	3.37409e-07	8.49049e-07
s__GGB51647_SGB4348.t__SGB4348	-1.61619	0.316015	2760	1796	3.36513e-07	8.49049e-07
s__Segatella_brunsvicensis.t__SGB1613	-1.65872	0.324369	2760	2310	3.37598e-07	8.49049e-07
s__GGB9297_SGB14255.t__SGB14255	-0.86681	0.169851	2760	530	3.56369e-07	8.90923e-07
s__Parolsenella_catena.t__SGB14379	-0.698466	0.136949	2760	370	3.62313e-07	9.00422e-07
s__GGB9593_SGB15015.t__SGB15015	-0.977241	0.191989	2760	811	3.81981e-07	9.43717e-07
s__Coprococcus_eutactus.t__SGB5117	1.4698	0.289137	2760	1476	3.95551e-07	9.71529e-07
s__Lachnospira_pectinoschiza.t__SGB5089	0.974403	0.192767	2760	569	4.58979e-07	1.12076e-06
s__GGB9759_SGB15370.t__SGB15370	0.876505	0.173679	2760	667	4.78757e-07	1.1623e-06
s__Eubacterium_ramulus.t__SGB4959	0.666869	0.133168	2760	473	5.85484e-07	1.41324e-06
s__Mediterraneibacter_faecis.t__SGB4563	1.06603	0.216552	2760	2424	9.03673e-07	2.16881e-06
s__Selenomonas_bovis.t__SGB5910	-1.35405	0.275768	2760	661	9.63348e-07	2.2989e-06
s__Candidatus_Segatella_violae.t__SGB20122	0.330464	0.0677305	2760	313	1.12633e-06	2.67266e-06
s__Roseburia_SGB4919.t__SGB4919	-0.690182	0.14214	2760	445	1.26694e-06	2.98942e-06
s__Lachnospiraceae_bacterium_AM48_27BH.t__SGB4706	0.691042	0.142889	2760	519	1.39614e-06	3.27585e-06
s__Bifidobacterium_longum.t__SGB17248	1.01365	0.210504	2760	597	1.54898e-06	3.61428e-06
s__Bifidobacterium_ruminantium.t__SGB17243	-1.11899	0.23394	2760	440	1.81565e-06	4.21312e-06
s__Clostridium_SGB4909.t__SGB4909	1.3544	0.284829	2760	1445	2.08506e-06	4.81168e-06
s__GGB1630_SGB2238.t__SGB2238	-1.34545	0.283162	2760	979	2.12247e-06	4.87125e-06
s__GGB33469_SGB15237.t__SGB15237	-0.502548	0.105951	2760	300	2.21079e-06	5.04637e-06
s__GGB18384_SGB14372.t__SGB14372	-0.750611	0.158457	2760	308	2.27887e-06	5.16751e-06
s__Faecalibacterium_prausnitzii.t__SGB15339	-1.37215	0.289719	2760	778	2.28847e-06	5.16751e-06
s__Candidatus_Cibionibacter_quicibialis.t__SGB15286	-1.10498	0.233778	2760	2001	2.39729e-06	5.3843e-06
s__Brotolimicola_acetigignens.t__SGB4914	1.37554	0.292899	2760	1608	2.77897e-06	6.20834e-06
s__GGB9258_SGB14205.t__SGB14205	-1.11439	0.242029	2760	769	4.32422e-06	9.60937e-06
s__GGB1631_SGB2239.t__SGB2239	-1.18169	0.257264	2760	864	4.55888e-06	1.00775e-05
s__Clostridiaceae_bacterium_AF18_31LB.t__SGB4767	0.960401	0.210649	2760	1307	5.35763e-06	1.17812e-05
s__Fusicatenibacter_saccharivorans.t__SGB4874	1.07184	0.236389	2760	1600	6.02871e-06	1.31878e-05
s__GGB9616_SGB15051.t__SGB15051	-0.988065	0.220812	2760	1404	7.96246e-06	1.73276e-05
s__Faecalibacterium_prausnitzii.t__SGB15332	0.566445	0.12775	2760	2589	9.61204e-06	2.08096e-05
s__GGB9060_SGB13977.t__SGB13977	0.982846	0.223339	2760	790	1.12009e-05	2.4125e-05
s__Megasphaera_sp_AM44_1BH.t__SGB5853	-0.932591	0.212103	2760	561	1.1398e-05	2.44242e-05
s__Lachnospira_SGB5083.t__SGB5083	-1.06736	0.244782	2760	742	1.34558e-05	2.86874e-05
s__GGB5988_SGB8609.t__SGB8609	-0.877783	0.201791	2760	298	1.41103e-05	2.9931e-05
s__GGB1239_SGB1657.t__SGB1657_group	-1.50453	0.348194	2760	1068	1.60846e-05	3.39475e-05
s__Eubacterium_rectale.t__SGB4933	0.844334	0.199627	2760	2645	2.41781e-05	5.07741e-05
s__GGB4708_SGB6518.t__SGB6518	-0.743743	0.177764	2760	425	2.95528e-05	6.17522e-05
s__Collinsella_SGB14398.t__SGB14398	-0.850515	0.204651	2760	408	3.33829e-05	6.94099e-05
s__Anaerovibrio_lipolyticus.t__SGB6973	1.13529	0.275432	2760	1094	3.86886e-05	8.00455e-05
s__GGB3740_SGB5076.t__SGB5076	1.3242	0.321703	2760	1123	3.96434e-05	8.16187e-05
s__Prevotella_SGB1675.t__SGB1675	-0.961128	0.233643	2760	680	4.00826e-05	8.21204e-05
s__GGB4641_SGB6420.t__SGB6420	-0.914792	0.222881	2760	405	4.17125e-05	8.50449e-05
s__Parabacteroides_massiliensis.t__SGB1945	-0.850717	0.208857	2760	774	4.76797e-05	9.67415e-05
s__Mediterraneibacter_sp_NSJ_151.t__SGB4553	0.70951	0.174407	2760	1343	4.87207e-05	9.83783e-05
s__Clostridiaceae_bacterium_Marseille_Q4143.t__SGB4768	0.685629	0.169836	2760	2429	5.56113e-05	0.000111755
s__GGB3429_SGB4569.t__SGB4569	0.526266	0.130456	2760	323	5.6311e-05	0.000112622
s__Segatella_sinensis.t__SGB1644	0.875282	0.217239	2760	2511	5.74983e-05	0.000114452
s__GGB775_SGB1016.t__SGB1016	-0.891145	0.222013	2760	312	6.13042e-05	0.000121452
s__GGB9616_SGB15052.t__SGB15052	0.842073	0.210435	2760	1475	6.45768e-05	0.000127334
s__Prevotella_pectinovora.t__SGB1662	-1.10877	0.277238	2760	765	6.51908e-05	0.000127945
s__Ligilactobacillus_ruminis.t__SGB7061	-1.13431	0.284983	2760	859	7.06104e-05	0.000137937
s__Firmicutes_bacterium_AM41_11.t__SGB6817	-0.512582	0.130178	2760	360	8.43509e-05	0.000164016
s__GGB4603_SGB6367.t__SGB6367	0.539704	0.137492	2760	288	8.87169e-05	0.00017171
s__GGB3118_SGB4130.t__SGB4130	-0.745064	0.191518	2760	1373	0.000102487	0.000197452
s__Clostridiales_bacterium_KLE1615.t__SGB5090	0.869147	0.224848	2760	1257	0.000113426	0.000217529
s__Eubacterium_ramulus.t__SGB4960	0.479419	0.124208	2760	301	0.000116075	0.000221599
s__Lachnospira_eligens.t__SGB5082	1.08241	0.281483	2760	2084	0.000123081	0.000233909
s__GGB2726_SGB3668.t__SGB3668	-1.26877	0.333417	2760	651	0.000144673	0.000273705
s__GGB9707_SGB15229.t__SGB15229	-0.682633	0.180344	2760	932	0.000156878	0.000295466
s__Gemmiger_formicilis.t__SGB15292	-0.708937	0.187667	2760	513	0.000161675	0.000303141
s__Simiaoa_sunii.t__SGB4910	0.946224	0.251627	2760	2438	0.000173146	0.000323206
s__GGB58067_SGB79698.t__SGB79698	-0.444205	0.120938	2760	292	0.000244295	0.000454
s__Roseburia_hominis.t__SGB4936	0.814714	0.22325	2760	813	0.000267798	0.000495485
s__GGB9699_SGB15216.t__SGB15216	0.722899	0.200201	2760	604	0.000310615	0.000572185
s__Ruminococcus_callidus.t__SGB4422	0.854333	0.23826	2760	1047	0.000341986	0.000627223
s__GGB3304_SGB4367.t__SGB4367	1.07162	0.299153	2760	1216	0.000346611	0.000632942
s__Coprococcus_eutactus.t__SGB5118	-0.524477	0.146873	2760	348	0.000361774	0.000657771
s__Anaerostipes_hadrus.t__SGB4540	0.573874	0.161029	2760	434	0.000371752	0.000672999
s__Faecalibacterium_prausnitzii.t__SGB15322	-0.856169	0.240805	2760	751	0.000383671	0.000691596
s__GGB9712_SGB15244.t__SGB15244	-0.799471	0.225573	2760	1360	0.000400371	0.000715557
s__GGB2734_SGB3677.t__SGB3677	1.04301	0.294234	2760	2440	0.000399374	0.000715557
s__GGB9642_SGB15119.t__SGB15119	0.859271	0.243527	2760	1305	0.000424839	0.000756069
s__Sgatella_sinensis.t__SGB1638	0.536343	0.154057	2760	1706	0.000506438	0.000897485
s__GGB3751_SGB5099.t__SGB5099	-0.814739	0.236157	2760	743	0.00056904	0.00100419
s__Escherichia_coli.t__SGB10068	-1.19545	0.351023	2760	1798	0.000669614	0.00117673
s__Anaerobutyricum_soehngenii.t__SGB4537	0.637844	0.187666	2760	726	0.000686358	0.00120113
s__GGB6649_SGB9391.t__SGB9391	-0.475832	0.140544	2760	373	0.000720053	0.00125486
s__GGB9076_SGB13999.t__SGB13999	-0.811013	0.241153	2760	1068	0.000781356	0.00135607
s__GGB9760_SGB15374.t__SGB15374	-0.754487	0.225837	2760	1566	0.000846374	0.00146287
s__Lachnospiraceae_unclassified_SGB4708.t__SGB4708	0.412209	0.123675	2760	398	0.000870496	0.0014984
s__Roseburia_sp_AF02_12.t__SGB4938	0.907786	0.27323	2760	1486	0.000904034	0.00154977
s__GGB9730_SGB15290.t__SGB15290	-0.556952	0.168895	2760	585	0.000987432	0.00168586
s__Desulfovibrio_piger.t__SGB15467	-0.497114	0.150996	2760	941	0.00100645	0.00171137
s__Senegalimassilia_faecalis.t__SGB14822	-0.412734	0.125568	2760	301	0.00102555	0.00173682
s__Lachnospiraceae_bacterium_OM04_12BH.t__SGB4893	0.855815	0.26124	2760	865	0.00106602	0.00179811
s__GGB9342_SGB14306.t__SGB14306	-0.842142	0.258993	2760	1038	0.00116139	0.00195113
s__Erysipelotrichaceae_bacterium_7770_A6.t__SGB6836	-0.727497	0.224105	2760	1252	0.0011834	0.00198019
s__GGB9080_SGB14004.t__SGB14004	-0.509653	0.157153	2760	284	0.00119668	0.00199447
s__Weissella_confusa.t__SGB7115	-0.412138	0.128038	2760	321	0.00130185	0.00216118
s__Oscillibacter_sp_ER4.t__SGB15254	-0.648887	0.203067	2760	2397	0.00141193	0.00233468
s__Clostridium_sp_AM33_3.t__SGB4711	0.574199	0.180441	2760	850	0.00147783	0.00243407
s__GGB9618_SGB15064.t__SGB15064	-0.387477	0.121906	2760	361	0.00149686	0.00245578
s__Victivallis_vadensis.t__SGB9202	-0.540647	0.170433	2760	390	0.00152954	0.00249792
s__Roseburia_intestinalis.t__SGB4951	0.834275	0.263073	2760	1203	0.00153443	0.00249792
s__GGB4552_SGB6276.t__SGB6276	-0.733112	0.232479	2760	845	0.00163086	0.00264464
s__GGB3623_SGB4900.t__SGB4900	-0.729284	0.234809	2760	668	0.00191652	0.00309592
s__Clostridium_sp_AF12_28.t__SGB4715	-0.302131	0.0978067	2760	311	0.00202787	0.00326325
s__Wujia_chipingensis.t__SGB5111	0.879541	0.28794	2760	1874	0.00227517	0.00364722
s__Anaerobutyricum_hallii.t__SGB4532	0.60115	0.197748	2760	758	0.00238821	0.00381387
s__GGB3256_SGB4303.t__SGB4303	0.790901	0.260674	2760	1103	0.00243538	0.00387447
s__Anaerotignum_sp_MSJ_24.t__SGB5180	0.436248	0.145384	2760	589	0.00271817	0.00429185
s__Bifidobacterium_pseudocatenulatum.t__SGB17237	0.589597	0.196485	2760	509	0.00271758	0.00429185
s__GGB9603_SGB15035.t__SGB15035	-0.780638	0.264072	2760	1732	0.00314142	0.00494156
s__GGB9634_SGB15093.t__SGB15093	-0.496743	0.168943	2760	405	0.00330618	0.00518132
s__Slackia_isoflavoniconvertens.t__SGB14773	0.285355	0.0994291	2760	460	0.00413678	0.00645892
s__Megasphaera_sp_NM10.t__SGB5858	-0.831766	0.29159	2760	1225	0.0043698	0.00679746
s__GGB4978_SGB6970.t__SGB6970	0.833672	0.29498	2760	953	0.00474434	0.00735285
s__Faecalibacterium_prausnitzii.t__SGB15342	0.631941	0.224804	2760	2243	0.00497256	0.00767822
s__GGB18559_SGB27424.t__SGB27424	-0.808535	0.289513	2760	389	0.00526233	0.0080959
s__Oscillospiraceae_unclassified_SGB15256.t__SGB15256	-0.535942	0.195803	2760	382	0.00623723	0.00956071
s__Ruminococcus_bromii.t__SGB4285	-0.751389	0.274799	2760	1128	0.00629089	0.00960791
s__GGB9730_SGB15291.t__SGB15291	0.556911	0.205694	2760	928	0.0068217	0.0103809
s__GGB9296_SGB14253.t__SGB14253	-0.446712	0.166889	2760	569	0.00747921	0.0113403
s__GGB9635_SGB15103.t__SGB15103	-0.701035	0.262715	2760	1420	0.00766537	0.0115808
s__Roseburia_faecis.t__SGB4925	0.681354	0.257269	2760	2326	0.00813318	0.0122435
s__GGB13404_SGB14252.t__SGB14252	0.296234	0.112083	2760	329	0.0082642	0.0123963
s__GGB9197_SGB14136.t__SGB14136	0.390181	0.148307	2760	378	0.00856304	0.0127988
s__Ruminococcus_lactaris.t__SGB4557	0.496418	0.189674	2760	431	0.0089134	0.0132753
s__Clostridium_sp_AF20_17LB.t__SGB4714	0.554456	0.212867	2760	1180	0.0092445	0.0137198
s__Segatella_sinica.t__SGB1653	0.866153	0.333119	2760	2284	0.00936862	0.013855
s__GGB9291_SGB14248.t__SGB14248	-0.360924	0.139861	2760	312	0.00991425	0.0146105
s__Clostridiaceae_bacterium.t__SGB4269	0.465977	0.180777	2760	385	0.00999934	0.0146844
s__Mitsuokella_jalaludinii.t__SGB5904	-0.637553	0.250179	2760	828	0.0108758	0.0159158
s__GGB1148_SGB1475.t__SGB1475	-0.859192	0.337648	2760	822	0.0109931	0.0160316
s__Agathobaculum_butyriciproducens.t__SGB14991	0.487969	0.192047	2760	680	0.0111118	0.0161486
s__GGB3731_SGB5063.t__SGB5063	0.562374	0.222448	2760	498	0.0115231	0.0166887
s__GGB3737_SGB5071.t__SGB5071	-0.521231	0.207036	2760	387	0.0118724	0.0171355
s__Klebsiella_variicola.t__SGB10114	0.435449	0.173094	2760	551	0.011937	0.0171696
s__GGB9088_SGB14017.t__SGB14017	-0.48729	0.194169	2760	407	0.0121429	0.0174063
s__GGB3253_SGB4300.t__SGB4300	0.455179	0.182092	2760	440	0.0124867	0.0178381
s__GGB4651_SGB6438.t__SGB6438	-0.47232	0.190548	2760	380	0.0132442	0.0188561
s__Vescimonas_coprocola.t__SGB15089	0.521066	0.214368	2760	665	0.0151326	0.0214719
s__Coprococcus_eutactus.t__SGB5121	0.672324	0.281395	2760	1307	0.0169496	0.0239691
s__Agathobaculum_butyriciproducens.t__SGB14993	0.503114	0.212589	2760	1076	0.0180211	0.0253989
s__Faecalibacterium_prausnitzii.t__SGB15318	0.448811	0.190336	2760	2512	0.0184438	0.0259076
s__Lachnospiraceae_bacterium.t__SGB4953	-0.294583	0.126163	2760	316	0.0196184	0.0274658
s__Senegalimassilia_anaerobia.t__SGB14824_group	0.2531	0.109769	2760	779	0.0211986	0.0295794
s__Blautia_stercoris.t__SGB4788	0.31135	0.135673	2760	296	0.0218161	0.0303403
s__GGB9293_SGB14250.t__SGB14250	-0.350637	0.153604	2760	481	0.0225222	0.0312189
s__Holdemanella_porci.t__SGB6796	0.529946	0.234281	2760	2176	0.0237744	0.0328462
s__Segatella_sanihominis.t__SGB1614	-0.812122	0.359318	2760	1978	0.0238881	0.0328951
s__Segatella_brasiliensis.t__SGB1636	-0.709918	0.318381	2760	1672	0.0258425	0.0354701
s__GGB9634_SGB15097.t__SGB15097	-0.31578	0.14191	2760	382	0.0261481	0.0357726
s__Klebsiella_pneumoniae.t__SGB10115_group	-0.503968	0.228235	2760	1252	0.0273189	0.037253
s__GGB3325_SGB4402.t__SGB4402	-0.403511	0.185902	2760	314	0.0300495	0.040844
s__Oscillospiraceae_unclassified_SGB15257.t__SGB15257	-0.269335	0.129785	2760	376	0.0380573	0.0515615
s__Blautia_faecis.t__SGB4820	0.41145	0.200409	2760	847	0.0401615	0.0542373
s__GGB9264_SGB14212.t__SGB14212	-0.321775	0.15762	2760	305	0.0413	0.0555962
s__GGB4710_SGB6522.t__SGB6522	0.382865	0.188679	2760	426	0.0425351	0.0570758
s__Segatella_hominis.t__SGB1617	-0.667899	0.33049	2760	1924	0.0433831	0.0580284
s__GGB9061_SGB13979.t__SGB13979	0.452745	0.226165	2760	888	0.0454002	0.0605336
s__GGB1380_SGB1883.t__SGB1883	-0.466451	0.235055	2760	951	0.0473061	0.0628752
s__GGB3142_SGB4155.t__SGB4155	-0.29204	0.148344	2760	349	0.0490908	0.0650414
s__Clostridium_SGB6179.t__SGB6179	0.247152	0.125776	2760	306	0.0495121	0.0653933
s__Faecalibacterium_prausnitzii.t__SGB15317	-0.436777	0.223028	2760	1799	0.0502847	0.0660161
s__GGB6567_SGB9278.t__SGB9278	-0.54484	0.278224	2760	892	0.050298	0.0660161
s__Prevotella_SGB1672.t__SGB1672	-0.471277	0.242125	2760	724	0.051706	0.0676527
s__GGB9602_SGB15028.t__SGB15028	-0.409458	0.214658	2760	1147	0.0565608	0.0737749
s__Haemophilus_parainfluenzae.t__SGB9712	0.217267	0.116286	2760	298	0.0618147	0.0803783
s__GGB6518_SGB9205.t__SGB9205	-0.330068	0.177271	2760	476	0.0627175	0.0813004
s__GGB4717_SGB6533.t__SGB6533	0.381551	0.20758	2760	586	0.0661555	0.0854932
s__GGB3176_SGB4193.t__SGB4193	-0.310524	0.169641	2760	325	0.0672868	0.0866885
s__Blautia_faecicola.t__SGB4867	0.394959	0.216259	2760	947	0.0679097	0.0872235
s__Prevotella_stercorea.t__SGB1679	0.571745	0.32378	2760	886	0.0775328	0.0992798
s__Vescimonas_SGB15087.t__SGB15087	0.385664	0.2186	2760	899	0.0778017	0.0993213
s__Alistipes_communis.t__SGB2290	0.309579	0.176294	2760	370	0.0791917	0.100789
s__GGB4774_SGB6609.t__SGB6609	0.287376	0.166476	2760	458	0.0844183	0.106794
s__Clostridiaceae_unclassified_SGB15090.t__SGB15090	-0.405715	0.234988	2760	1008	0.0843626	0.106794
s__GGB3730_SGB5060.t__SGB5060	-0.351548	0.204455	2760	1244	0.0856469	0.108023
s__Ellagibacter_isourolithinifaciens.t__SGB14816_group	-0.274824	0.160948	2760	870	0.0878357	0.110452
s__Clostridium_sp_AF36_4.t__SGB4644	-0.23224	0.13613	2760	328	0.0881182	0.110476
s__Clostridium_SGB4750.t__SGB4750	-0.206979	0.121848	2760	358	0.089493	0.111866
s__Coprococcus_catus.t__SGB4670	0.341051	0.201075	2760	1151	0.0899728	0.112132
s__GGB3189_SGB4212.t__SGB4212	-0.216526	0.128517	2760	309	0.0921399	0.114493
s__GGB13147_SGB19694.t__SGB19694	0.501723	0.301029	2760	875	0.0956888	0.118552
s__GGB6565_SGB9274.t__SGB9274	-0.42324	0.255159	2760	1630	0.0972838	0.120174
s__GGB9634_SGB15099.t__SGB15099	-0.225141	0.138745	2760	279	0.104768	0.129039
s__GGB3102_SGB4110.t__SGB4110	-0.257849	0.160989	2760	349	0.109346	0.134237
s__Ruminococcus_callidus.t__SGB4420	-0.255641	0.159881	2760	312	0.109946	0.134237
s__Ruminococcus_bromii.t__SGB4290	-0.486022	0.303749	2760	1170	0.109695	0.134237
s__GGB3612_SGB4882.t__SGB4882	0.445918	0.281374	2760	1068	0.113129	0.137722
s__GGB4604_SGB6371.t__SGB6371	-0.288787	0.188014	2760	394	0.124656	0.151316
s__GGB9636_SGB15107.t__SGB15107	-0.375126	0.245146	2760	778	0.126078	0.152601
s__Streptococcus_parasanguinis.t__SGB8071	-0.244839	0.161098	2760	339	0.128672	0.155294
s__Klebsiella_quasipneumoniae.t__SGB10112	0.290548	0.192969	2760	974	0.132266	0.159173
s__GGB4642_SGB6421.t__SGB6421	0.257382	0.172978	2760	565	0.136881	0.164257
s__GGB4585_SGB6340.t__SGB6340	0.406121	0.273414	2760	937	0.13756	0.164602
s__Paratractidigestivibacter_faecalis.t__SGB14370	-0.362267	0.249162	2760	1574	0.146077	0.174296
s__Blautia_schinkii.t__SGB4825	0.156786	0.110369	2760	306	0.155557	0.185082
s__Gemmiger_formicilis.t__SGB15299	0.301803	0.217584	2760	582	0.165534	0.196396
s__GGB6019_SGB8651.t__SGB8651	0.374421	0.270529	2760	501	0.16646	0.196939
s__Oscillospiraceae_bacterium.t__SGB4247	0.324979	0.241576	2760	824	0.178657	0.210775
s__GGB2983_SGB3965.t__SGB3965	0.191559	0.142891	2760	571	0.180162	0.211956
s__Blautia_glucerasea.t__SGB4813	0.216985	0.165838	2760	529	0.190841	0.223891
s__GGB39037_SGB4393.t__SGB4393	-0.228094	0.175285	2760	386	0.193273	0.226113
s__Romboutsia_timonensis.t__SGB6148	-0.207565	0.16009	2760	586	0.194894	0.227377
s__Oscillospiraceae_unclassified_SGB15253.t__SGB15253	-0.235743	0.184633	2760	994	0.201773	0.23475
s__Enterobacter_roggenkampii.t__SGB10139	0.226051	0.178962	2760	652	0.206653	0.239763
s__GGB9697_SGB15213.t__SGB15213	0.25558	0.205146	2760	431	0.212926	0.246361
s__Roseburia_sp_AM59_24XD.t__SGB4654	-0.167511	0.135234	2760	307	0.215573	0.248738
s__Blautia_glucerasea.t__SGB4816	-0.188899	0.153768	2760	413	0.219376	0.252432
s__Faecalicatena_fissicatena.t__SGB4871	0.224924	0.184418	2760	507	0.222706	0.254725
s__GGB3321_SGB4394.t__SGB4394	-0.283346	0.232458	2760	928	0.222982	0.254725
s__GGB1266_SGB1699.t__SGB1699	-0.276528	0.226966	2760	1759	0.223187	0.254725
s__Eubacterium_siraeum.t__SGB4198	-0.306513	0.255443	2760	1024	0.230272	0.262098
s__Kineothrix_SGB4886.t__SGB4886	0.282983	0.236847	2760	934	0.232271	0.263659
s__Streptococcus_salivarius.t__SGB8007_group	-0.262283	0.229099	2760	1184	0.252373	0.285705
s__GGB9618_SGB15065.t__SGB15065	0.181131	0.1627	2760	680	0.265686	0.29936
s__Oscillibacter_valericigenes.t__SGB15053	-0.255574	0.229652	2760	1767	0.26586	0.29936
s__GGB13727_SGB8655.t__SGB8655	-0.259336	0.236557	2760	523	0.273045	0.306628
s__Butyrivibrio_crossotus.t__SGB5065	-0.366374	0.341828	2760	1438	0.2839	0.317968
s__Blautia_SGB4815.t__SGB4815	0.111442	0.10506	2760	362	0.2889	0.322708
s__Blautia_wexlerae.t__SGB4837	-0.250941	0.237908	2760	1906	0.291617	0.324878
s__GGB4754_SGB6584.t__SGB6584	0.236441	0.239737	2760	788	0.324095	0.360106
s__GGB3740_SGB5077.t__SGB5077	-0.314141	0.339853	2760	1078	0.355388	0.393834
s__Faecalibacterium_prausnitzii.t__SGB15316	0.208889	0.228639	2760	2185	0.360999	0.398998
s__GGB5996_SGB8619.t__SGB8619	0.179032	0.199432	2760	428	0.369419	0.407233
s__Butyricicoccus_SGB14990.t__SGB14990	0.157634	0.17811	2760	685	0.376213	0.413637
s__GGB9590_SGB15012.t__SGB15012	-0.156874	0.17765	2760	555	0.377283	0.413731
s__Blautia_SGB101324.t__SGB101324	-0.17099	0.198039	2760	640	0.387984	0.424358
s__GGB3306_SGB4373.t__SGB4373	-0.210142	0.246827	2760	670	0.394636	0.430512
s__Prevotella_sp_Marseille_P4119.t__SGB1676	-0.300158	0.355927	2760	1358	0.399126	0.434282
s__Faecalibacterium_sp_CLA_AA_H233.t__SGB15315	0.214502	0.268971	2760	1376	0.425235	0.461495
s__Blautia_sp_MCC283.t__SGB4828	-0.152674	0.192985	2760	683	0.428941	0.464317
s__GGB9715_SGB15260.t__SGB15260	-0.183948	0.233719	2760	711	0.431322	0.465695
s__GGB9444_SGB14834.t__SGB14834	0.128201	0.168536	2760	345	0.446918	0.481296
s__GGB9747_SGB15356.t__SGB15356	0.202415	0.268592	2760	1100	0.451145	0.484606
s__GGB3175_SGB4191.t__SGB4191	0.111848	0.157494	2760	330	0.477655	0.511773
s__GGB2958_SGB3940.t__SGB3940	-0.101326	0.154955	2760	414	0.513227	0.548487
s__Oliverpabstia_intestinalis.t__SGB4868	0.12228	0.201289	2760	851	0.543577	0.579448
s__GGB9075_SGB13997.t__SGB13997	-0.117181	0.195759	2760	385	0.54949	0.584267
s__GGB1243_SGB1663.t__SGB1663	0.143728	0.247962	2760	923	0.562206	0.59628
s__Odoribacter_splanchnicus.t__SGB1790	0.112937	0.19564	2760	587	0.563804	0.596468
s__GGB34228_SGB72916.t__SGB72916	0.0964516	0.170234	2760	968	0.571045	0.60261
s__GGB9559_SGB14969.t__SGB14969	0.0919313	0.165165	2760	564	0.577845	0.608257
s__Parolsenella_massiliensis.t__SGB14380	0.0676934	0.130253	2760	287	0.603309	0.633474
s__GGB6579_SGB9299.t__SGB9299	-0.094813	0.209536	2760	550	0.650951	0.681795
s__Prevotellamassilia_timonensis.t__SGB1477	0.154529	0.382297	2760	1741	0.686089	0.71681
s__GGB51269_SGB5062.t__SGB5062	0.0688949	0.18126	2760	385	0.703909	0.733602
s__Coprococcus_catus.t__SGB4669	-0.0549906	0.182641	2760	824	0.763372	0.790393
s__GGB6012_SGB8640.t__SGB8640	-0.0748619	0.247323	2760	572	0.76215	0.790393
s__Lachnospira_pectinoschiza.t__SGB5075	-0.100713	0.335486	2760	1386	0.764047	0.790393
s__Blautia_massiliensis.t__SGB4826	-0.0545635	0.187117	2760	584	0.770614	0.795229
[truncated: 13 more rows]
